# Supplementary material for: Detection of Explosives by SERS Platform Using Metal Nanogap Substrates
Source: Sensors (Basel). 2021 Aug 18;21(16):5567. doi: 10.3390/s21165567 (PMC8402271; doi:10.3390/s21165567)
Supplement: Supplementary file 1 [file sensors-21-05567-s001.zip]

Archive with 8 entries (8 files):
- Supplementary video S1 TNT 1327 cm-1.avi
- Supplementary video S2 TNT 1353 cm-1.avi
- Supplementary video S3 RDX 870 cm-1.avi
- Table 2.xlsx
- Table 3 (PETN).xlsx
- Table 3 (RDX).xlsx
- Table 3 (TNT).xlsx
- Table 4.xlsx
