# Supplementary material for: Detection of Explosives by SERS Platform Using Metal Nanogap Substrates
Source: Sensors (Basel). 2021 Aug 18;21(16):5567. doi: 10.3390/s21165567 (PMC8402271; doi:10.3390/s21165567)
Supplement: Supplementary file 1 [file sensors-21-05567-s001.zip › Table 2.xlsx]

## Sheet: PETN
X (Raman shift cm-1)	SERS intensity (a.u.)
500.723	560.638
501.49	554.635
502.258	554.131
503.026	538.628
503.793	567.125
504.562	534.622
505.329	552.118
506.096	570.115
506.863	551.112
507.63	540.109
508.397	542.105
509.164	542.602
509.931	540.599
510.699	530.596
511.465	516.092
512.232	533.589
512.998	537.086
513.764	533.583
514.531	539.079
515.297	556.076
516.063	540.073
516.829	528.57
517.594	542.066
518.36	546.063
519.126	522.06
519.891	523.556
520.657	528.053
521.422	537.55
522.187	501.547
522.952	516.543
523.717	545.54
524.482	516.037
525.247	531.534
526.012	520.03
526.776	549.527
527.54	511.524
528.305	558.521
529.069	529.517
529.833	537.514
530.598	539.011
531.362	542.508
532.126	550.504
532.889	577.501
533.652	565.998
534.416	593.995
535.18	621.991
535.943	607.488
536.706	624.485
537.469	608.982
538.232	624.978
538.995	631.975
539.759	605.972
540.521	596.969
541.283	581.465
542.046	547.962
542.808	522.959
543.57	537.956
544.333	538.452
545.095	540.449
545.857	507.446
546.619	523.443
547.381	484.939
548.142	494.436
548.904	496.433
549.666	504.43
550.427	507.926
551.188	501.923
551.949	503.42
552.71	506.917
553.471	498.413
554.232	521.41
554.993	485.407
555.753	503.904
556.514	498.4
557.274	487.397
558.035	498.894
558.795	494.891
559.555	487.887
560.316	486.384
561.075	478.381
561.835	475.378
562.595	487.874
563.355	501.371
564.114	496.868
564.873	492.865
565.633	504.861
566.391	492.858
567.151	478.855
567.91	475.852
568.669	488.848
569.427	495.345
570.186	499.342
570.945	473.839
571.703	502.835
572.462	486.832
573.22	496.829
573.978	484.826
574.737	484.822
575.494	495.819
576.252	465.316
577.01	511.313
577.768	509.309
578.525	488.306
579.283	499.303
580.04	508.799
580.797	529.796
581.554	505.793
582.312	527.79
583.069	514.786
583.825	611.283
584.582	600.28
585.339	644.777
586.095	690.273
586.852	764.27
587.608	810.767
588.364	838.764
589.121	738.26
589.877	676.757
590.633	633.254
591.388	568.251
592.144	577.747
592.899	521.744
593.655	527.741
594.41	522.738
595.166	510.734
595.921	512.731
596.676	513.228
597.431	507.225
598.186	518.221
598.941	543.718
599.696	492.215
600.45	516.212
601.205	504.708
601.959	512.205
602.713	500.202
603.468	521.699
604.222	520.195
604.976	495.692
605.73	505.189
606.483	536.186
607.237	500.682
607.991	492.679
608.744	531.676
609.498	509.173
610.251	507.669
611.004	534.666
611.757	532.163
612.51	538.16
613.263	551.156
614.016	548.653
614.768	563.65
615.521	593.647
616.274	602.643
617.025	626.64
617.778	645.137
618.53	644.134
619.282	654.13
620.034	708.627
620.786	779.124
621.538	801.12
622.289	807.617
623.041	797.114
623.793	730.111
624.544	697.607
625.295	678.604
626.046	621.101
626.798	561.598
627.548	549.594
628.299	519.591
629.05	531.088
629.8	532.585
630.551	486.581
631.302	483.078
632.052	467.075
632.802	485.072
633.553	466.068
634.302	463.565
635.052	479.562
635.802	507.059
636.552	482.055
637.302	469.052
638.051	496.549
638.801	482.546
639.549	463.042
640.299	442.039
641.048	467.036
641.797	452.033
642.546	455.529
643.295	474.026
644.043	473.523
644.792	455.02
645.54	474.016
646.289	452.013
647.037	475.01
647.786	478.007
648.534	445.503
649.282	458
650.03	447.497
650.778	460.994
651.525	468.99
652.273	466.487
653.021	457.484
653.768	463.981
654.515	459.477
655.262	472.474
656.009	450.971
656.757	462.968
657.503	465.964
658.25	469.961
658.997	463.958
659.744	455.955
660.49	494.951
661.236	466.448
661.983	472.945
662.729	476.942
663.475	466.938
664.221	471.435
664.967	480.432
665.713	490.429
666.458	484.425
667.204	482.922
667.95	495.919
668.695	485.916
669.44	501.912
670.185	529.909
670.93	530.406
671.675	530.903
672.421	535.399
673.165	566.396
673.91	569.893
674.655	552.89
675.399	568.386
676.143	565.383
676.887	575.88
677.632	560.377
678.376	524.873
679.12	535.87
679.864	485.867
680.608	489.364
681.352	481.36
682.095	491.857
682.839	460.354
683.582	478.35
684.326	475.847
685.069	457.844
685.812	442.341
686.555	446.337
687.298	451.334
688.041	435.331
688.783	455.328
689.525	446.324
690.268	439.821
691.01	450.318
691.753	445.815
692.495	457.311
693.237	468.808
693.979	458.305
694.721	456.302
695.463	445.298
696.204	444.795
696.946	441.292
697.688	469.289
698.429	447.285
699.171	461.282
699.912	462.779
700.652	457.276
701.394	458.272
702.135	469.769
702.876	488.766
703.616	481.263
704.357	463.259
705.097	470.756
705.838	449.753
706.578	477.25
707.318	460.746
708.059	460.743
708.798	447.74
709.538	451.737
710.278	445.233
711.017	458.23
711.757	437.727
712.497	418.724
713.236	430.22
713.976	451.717
714.715	435.214
715.454	441.211
716.193	428.707
716.932	445.704
717.671	449.701
718.409	425.698
719.148	439.694
719.887	434.691
720.625	444.188
721.364	442.185
722.102	415.181
722.84	439.678
723.578	446.675
724.316	445.172
725.053	446.668
725.792	443.665
726.529	428.162
727.266	447.659
728.004	436.155
728.741	422.152
729.479	450.649
730.215	446.646
730.953	438.642
731.69	438.639
732.426	433.136
733.163	408.133
733.9	425.629
734.636	440.126
735.373	426.623
736.109	431.62
736.845	459.116
737.582	438.113
738.318	422.61
739.053	439.107
739.79	460.103
740.525	450.6
741.261	451.597
741.996	444.093
742.732	449.09
743.467	436.587
744.202	459.084
744.937	463.08
745.672	461.077
746.408	477.574
747.143	423.071
747.877	455.067
748.612	453.064
749.346	450.561
750.081	436.558
750.816	440.054
751.55	452.051
752.284	442.548
753.018	448.045
753.752	440.041
754.486	450.038
755.219	415.535
755.953	436.032
756.687	410.528
757.421	418.525
758.154	427.522
758.888	430.519
759.621	432.515
760.354	403.012
761.087	418.009
761.82	405.006
762.553	439.502
763.285	429.499
764.018	436.996
764.75	400.993
765.482	409.989
766.214	415.486
766.947	422.483
767.679	414.48
768.411	416.976
769.143	406.473
769.875	420.47
770.607	424.467
771.339	423.463
772.07	424.46
772.801	419.957
773.532	414.954
774.264	440.95
774.995	427.947
775.726	406.444
776.457	426.441
777.188	427.937
777.919	413.434
778.649	435.431
779.38	408.928
780.11	434.424
780.841	431.921
781.571	433.418
782.301	447.415
783.031	410.911
783.761	412.408
784.491	425.405
785.22	419.401
785.95	437.398
786.68	435.895
787.409	417.392
788.139	433.888
788.868	449.885
789.597	431.882
790.327	428.879
791.055	426.375
791.784	434.372
792.513	441.369
793.242	426.366
793.971	414.362
794.699	428.359
795.427	430.356
796.155	423.853
796.884	416.349
797.612	428.846
798.34	458.343
799.068	434.34
799.796	449.336
800.523	439.333
801.251	421.83
801.978	459.327
802.706	443.323
803.433	464.82
804.161	454.317
804.888	449.814
805.615	443.81
806.342	473.807
807.068	457.304
807.796	473.801
808.522	472.297
809.248	451.794
809.975	470.791
810.701	475.288
811.427	460.284
812.154	463.281
812.88	488.778
813.606	458.775
814.332	479.771
815.058	494.268
815.783	485.265
816.509	448.262
817.235	473.758
817.96	468.755
818.685	470.752
819.41	473.249
820.136	463.745
820.861	483.242
821.586	458.239
822.31	454.736
823.035	471.732
823.759	446.729
824.485	484.726
825.209	469.223
825.933	482.719
826.657	454.716
827.381	472.713
828.105	473.71
828.829	465.706
829.553	480.203
830.277	466.7
831	481.697
831.725	471.193
832.448	497.19
833.171	526.687
833.895	516.684
834.618	517.18
835.341	543.177
836.064	545.674
836.787	550.671
837.51	532.167
838.232	545.164
838.955	522.161
839.677	542.658
840.399	551.654
841.122	524.651
841.844	546.148
842.566	575.144
843.288	530.641
844.01	543.638
844.732	556.135
845.454	531.131
846.175	556.628
846.897	573.125
847.618	534.622
848.34	546.118
849.061	574.615
849.782	577.612
850.503	565.609
851.224	564.605
851.945	593.102
852.666	590.099
853.386	618.596
854.107	590.592
854.828	589.589
855.548	610.086
856.268	610.083
856.988	642.579
857.709	627.076
858.428	646.573
859.148	654.57
859.869	673.566
860.588	678.063
861.308	683.06
862.027	706.057
862.746	722.553
863.466	734.05
864.186	760.547
864.904	783.544
865.624	819.04
866.342	824.037
867.061	889.534
867.78	887.031
868.499	921.027
869.217	934.524
869.936	972.521
870.654	952.018
871.372	1000.51
872.09	979.511
872.809	980.508
873.526	949.505
874.245	947.001
874.962	907.998
875.68	883.995
876.398	861.492
877.116	789.488
877.833	768.985
878.55	745.982
879.267	722.979
879.984	682.475
880.702	646.472
881.418	597.969
882.135	610.466
882.852	602.462
883.569	582.459
884.285	585.956
885.002	575.453
885.718	560.449
886.434	547.446
887.15	551.443
887.867	558.44
888.583	554.936
889.298	536.433
890.014	516.93
890.73	523.427
891.446	519.923
892.161	516.92
892.876	514.917
893.592	503.414
894.308	502.91
895.023	518.407
895.737	491.404
896.452	486.901
897.167	481.897
897.882	462.894
898.596	497.891
899.312	471.387
900.026	465.884
900.74	471.881
901.455	468.378
902.169	454.374
902.883	466.871
903.597	456.868
904.311	463.865
905.024	473.861
905.738	471.358
906.452	477.855
907.165	470.852
907.879	427.348
908.592	444.345
909.305	438.842
910.019	432.339
910.732	445.335
911.445	454.332
912.158	420.329
912.87	433.326
913.582	446.822
914.295	424.319
915.008	439.816
915.72	436.813
916.433	448.809
917.145	438.306
917.857	421.803
918.569	440.3
919.281	431.796
919.993	441.293
920.704	460.79
921.416	471.787
922.127	450.783
922.839	484.78
923.55	440.777
924.262	451.774
924.972	445.77
925.684	464.267
926.395	473.764
927.106	471.761
927.816	486.257
928.527	469.754
929.238	462.751
929.948	500.248
930.659	463.244
931.369	469.241
932.079	461.238
932.79	479.735
933.499	500.231
934.209	490.728
934.92	494.725
935.629	474.722
936.339	479.218
937.048	472.715
937.758	480.212
938.467	487.709
939.176	453.205
939.886	490.202
940.595	472.199
941.304	448.195
942.013	443.692
942.721	437.189
943.43	444.186
944.138	444.682
944.847	450.179
945.556	430.676
946.264	436.173
946.972	451.169
947.681	412.166
948.389	414.163
949.096	432.16
949.805	435.656
950.512	422.153
951.22	427.15
951.928	412.647
952.635	436.143
953.342	430.64
954.05	417.137
954.757	414.134
955.464	423.63
956.172	410.627
956.878	432.124
957.585	428.621
958.291	415.117
958.999	420.614
959.705	437.111
960.411	414.608
961.118	423.104
961.824	440.101
962.531	398.598
963.237	406.595
963.942	405.091
964.648	404.088
965.354	416.585
966.059	431.082
966.766	387.078
967.471	398.075
968.177	405.072
968.882	408.069
969.587	400.065
970.292	406.562
970.997	409.559
971.702	404.056
972.407	400.052
973.112	405.549
973.816	411.546
974.521	412.543
975.226	374.039
975.93	404.036
976.634	395.533
977.339	429.03
978.043	382.026
978.747	407.023
979.451	394.52
980.155	393.517
980.859	403.013
981.562	412.01
982.266	396.007
982.969	414.004
983.672	414.5
984.376	411.497
985.079	421.994
985.782	407.491
986.486	410.487
987.189	431.484
987.891	427.981
988.594	416.478
989.297	407.974
989.999	409.971
990.701	414.968
991.404	406.965
992.106	415.961
992.809	408.958
993.51	417.955
994.212	423.952
994.914	415.448
995.617	418.445
996.318	435.942
997.02	406.938
997.721	442.435
998.422	438.932
999.124	452.929
999.825	443.925
1000.53	452.922
1001.23	470.919
1001.93	440.416
1002.63	460.912
1003.33	437.909
1004.03	439.906
1004.73	438.403
1005.43	431.899
1006.13	409.896
1006.83	423.393
1007.53	416.39
1008.23	416.886
1008.93	410.883
1009.63	423.38
1010.33	411.377
1011.03	424.373
1011.73	412.87
1012.43	398.867
1013.13	428.364
1013.83	435.36
1014.53	419.857
1015.23	413.354
1015.93	414.851
1016.63	423.847
1017.33	424.344
1018.03	412.341
1018.72	415.338
1019.42	427.834
1020.12	424.331
1020.82	438.328
1021.52	451.825
1022.22	429.321
1022.91	442.818
1023.61	445.315
1024.31	433.312
1025.01	468.308
1025.71	472.305
1026.4	450.802
1027.1	453.799
1027.8	455.795
1028.5	475.292
1029.19	467.289
1029.89	453.786
1030.59	447.282
1031.29	479.279
1031.98	458.276
1032.68	459.773
1033.38	445.769
1034.07	462.266
1034.77	474.763
1035.47	461.26
1036.16	480.756
1036.86	479.753
1037.56	486.75
1038.25	451.747
1038.95	509.743
1039.64	488.24
1040.34	540.237
1041.04	550.734
1041.73	568.73
1042.43	544.227
1043.12	538.224
1043.82	554.721
1044.51	482.717
1045.21	476.714
1045.9	454.211
1046.6	451.708
1047.29	442.704
1047.99	439.201
1048.68	408.698
1049.38	417.695
1050.07	417.691
1050.77	412.188
1051.46	417.685
1052.16	408.181
1052.85	417.678
1053.55	417.675
1054.24	401.172
1054.93	397.668
1055.63	409.665
1056.32	422.662
1057.02	407.659
1057.71	407.155
1058.4	403.652
1059.1	410.649
1059.79	420.146
1060.48	407.642
1061.18	411.139
1061.87	432.636
1062.56	423.633
1063.25	407.129
1063.95	423.126
1064.64	397.123
1065.33	414.12
1066.03	407.116
1066.72	419.613
1067.41	413.11
1068.1	409.107
1068.79	436.103
1069.49	401.1
1070.18	398.097
1070.87	436.094
1071.56	421.59
1072.25	403.587
1072.95	421.584
1073.64	398.081
1074.33	451.577
1075.02	413.574
1075.71	437.571
1076.4	416.068
1077.09	441.564
1077.78	390.561
1078.48	407.058
1079.17	415.055
1079.86	419.051
1080.55	406.548
1081.24	405.545
1081.93	414.542
1082.62	398.538
1083.31	420.035
1084	439.532
1084.69	426.029
1085.38	415.025
1086.07	408.022
1086.76	425.519
1087.45	409.516
1088.14	424.012
1088.83	425.009
1089.52	398.006
1090.21	405.003
1090.9	393.999
1091.59	406.496
1092.27	418.493
1092.96	411.99
1093.65	406.486
1094.34	397.483
1095.03	410.98
1095.72	419.477
1096.41	393.473
1097.1	420.47
1097.78	389.467
1098.47	393.464
1099.16	407.46
1099.85	410.457
1100.54	394.954
1101.22	400.451
1101.91	417.947
1102.6	406.444
1103.29	386.441
1103.97	400.438
1104.66	394.434
1105.35	410.431
1106.04	407.928
1106.72	389.924
1107.41	397.921
1108.1	411.418
1108.79	399.915
1109.47	411.411
1110.16	405.908
1110.85	427.905
1111.53	414.902
1112.22	395.898
1112.91	411.895
1113.59	415.392
1114.28	394.389
1114.96	393.885
1115.65	406.382
1116.34	401.379
1117.02	419.876
1117.71	398.372
1118.39	402.869
1119.08	428.866
1119.76	420.863
1120.45	409.359
1121.13	405.856
1121.82	400.353
1122.51	386.85
1123.19	413.346
1123.87	418.343
1124.56	431.84
1125.24	416.337
1125.93	425.333
1126.61	427.83
1127.3	436.327
1127.98	425.824
1128.67	426.32
1129.35	419.817
1130.04	396.814
1130.72	419.811
1131.4	401.307
1132.09	420.804
1132.77	426.301
1133.45	386.298
1134.14	404.794
1134.82	415.291
1135.5	414.288
1136.19	389.285
1136.87	408.781
1137.55	407.278
1138.24	399.275
1138.92	397.272
1139.6	418.768
1140.29	392.765
1140.97	416.262
1141.65	398.759
1142.33	385.755
1143.02	394.752
1143.7	402.249
1144.38	395.246
1145.06	416.242
1145.75	422.739
1146.43	390.736
1147.11	372.232
1147.79	388.729
1148.47	391.226
1149.15	389.223
1149.84	408.219
1150.52	388.716
1151.2	406.713
1151.88	386.71
1152.56	386.706
1153.24	400.203
1153.92	391.7
1154.6	399.197
1155.29	398.193
1155.97	390.19
1156.65	398.687
1157.33	411.184
1158.01	387.68
1158.69	401.177
1159.37	401.674
1160.05	410.671
1160.73	404.667
1161.41	417.164
1162.09	397.661
1162.77	385.658
1163.45	405.154
1164.13	400.151
1164.81	423.148
1165.49	401.645
1166.17	399.801
1166.85	426.848
1167.52	406.36
1168.2	405.139
1168.88	404.836
1169.56	378.097
1170.24	414.37
1170.92	404.566
1171.6	407.516
1172.28	407.711
1172.96	381.586
1173.63	400.857
1174.31	384.529
1174.99	404.895
1175.67	398.355
1176.35	406.642
1177.02	394.207
1177.7	405.33
1178.38	407.858
1179.06	410.898
1179.74	401.235
1180.41	412.343
1181.09	391.177
1181.77	406.011
1182.45	413.362
1183.12	400.331
1183.8	412.039
1184.48	413.601
1185.15	391.919
1185.83	402.162
1186.51	421.285
1187.18	409.115
1187.86	412.512
1188.54	421.225
1189.21	423.813
1189.89	425.618
1190.57	436.107
1191.24	428.406
1191.92	431.755
1192.59	434.132
1193.27	419.504
1193.95	433.207
1194.62	420.555
1195.3	427.84
1195.97	418.348
1196.65	403.054
1197.32	417.024
1198	418.792
1198.67	422.694
1199.35	403.776
1200.02	418.044
1200.7	426.259
1201.37	407.399
1202.05	408.115
1202.72	403.23
1203.4	407.099
1204.07	410.496
1204.75	396.921
1205.42	401.144
1206.09	409.659
1206.77	416.675
1207.44	404.29
1208.12	402.825
1208.79	411.367
1209.46	405.431
1210.14	409.37
1210.81	401.453
1211.48	416.167
1212.16	412.387
1212.83	407.639
1213.5	404.394
1214.18	401.361
1214.85	404.327
1215.52	397.709
1216.2	397.442
1216.87	393.724
1217.54	393.767
1218.21	394.957
1218.89	398.473
1219.56	409.423
1220.23	410.869
1220.9	407.586
1221.58	403.913
1222.25	414.052
1222.92	405.336
1223.59	402.648
1224.26	400.216
1224.94	410.8
1225.61	399.746
1226.28	393.082
1226.95	411.196
1227.62	406.256
1228.29	393.377
1228.96	410.975
1229.64	398.903
1230.31	394.899
1230.98	406.093
1231.65	385.492
1232.32	412.544
1232.99	428.325
1233.66	418.03
1234.33	414.494
1234.91	432.921
1235.58	386.909
1236.26	423.897
1236.93	412.385
1237.61	424.873
1238.28	421.861
1238.96	432.349
1239.63	394.837
1240.3	424.825
1240.98	424.313
1241.65	438.3
1242.32	448.288
1243	429.776
1243.67	457.264
1244.34	434.752
1245.02	427.74
1245.69	432.228
1246.36	463.216
1247.04	457.704
1247.71	483.192
1248.38	464.18
1249.05	465.668
1249.73	463.656
1250.4	480.643
1251.07	484.131
1251.74	440.119
1252.42	444.107
1253.09	433.595
1253.76	426.083
1254.43	435.571
1255.1	428.559
1255.78	447.547
1256.45	419.035
1257.12	435.023
1257.79	422.011
1258.46	421.499
1259.13	431.986
1259.81	432.974
1260.48	434.962
1261.15	419.45
1261.82	427.938
1262.49	422.426
1263.16	440.914
1263.83	459.402
1264.5	449.39
1265.17	426.878
1265.84	434.866
1266.51	453.354
1267.18	436.342
1267.85	438.329
1268.52	463.817
1269.19	479.305
1269.86	471.293
1270.53	478.781
1271.2	484.269
1271.87	544.757
1272.54	509.745
1273.21	518.733
1273.88	508.721
1274.55	507.709
1275.22	484.197
1275.89	510.685
1276.56	490.673
1277.23	506.16
1277.9	488.148
1278.57	493.636
1279.23	522.124
1279.9	506.112
1280.57	540.6
1281.24	559.588
1281.91	544.076
1282.58	575.064
1283.25	602.552
1283.91	622.04
1284.58	614.028
1285.25	610.516
1285.92	649.003
1286.59	657.991
1287.25	718.979
1287.92	779.967
1288.59	871.455
1289.26	988.443
1289.92	1036.43
1290.59	1091.42
1291.26	1084.41
1291.93	1036.89
1292.59	971.383
1293.26	855.871
1293.93	785.359
1294.59	700.846
1295.26	669.334
1295.93	610.822
1296.59	589.31
1297.26	557.298
1297.93	562.286
1298.59	508.774
1299.26	520.762
1299.93	521.75
1300.59	504.738
1301.26	507.726
1301.92	506.714
1302.59	495.702
1303.25	498.19
1303.92	489.177
1304.59	509.165
1305.25	474.153
1305.92	475.141
1306.58	483.629
1307.25	466.617
1307.91	458.605
1308.58	450.093
1309.24	448.581
1309.91	450.069
1310.57	429.557
1311.24	428.545
1311.9	428.033
1312.57	458.021
1313.23	446.008
1313.89	431.996
1314.56	418.484
1315.22	413.972
1315.89	455.96
1316.55	397.448
1317.21	423.436
1317.88	411.424
1318.54	404.912
1319.21	416.4
1319.87	432.888
1320.53	408.876
1321.2	445.864
1321.86	417.851
1322.52	415.339
1323.19	430.327
1323.85	401.315
1324.51	407.803
1325.18	395.791
1325.84	410.779
1326.5	409.267
1327.16	398.755
1327.83	413.743
1328.49	396.231
1329.15	400.719
1329.81	409.207
1330.48	394.194
1331.14	401.682
1331.8	390.17
1332.46	398.658
1333.12	401.646
1333.79	402.134
1334.45	386.122
1335.11	400.61
1335.77	401.598
1336.43	400.586
1337.09	411.074
1337.75	394.062
1338.42	386.55
1339.08	392.537
1339.74	387.025
1340.4	404.513
1341.06	396.501
1341.72	403.489
1342.38	393.477
1343.04	394.965
1343.7	393.953
1344.36	420.941
1345.02	396.929
1345.68	403.917
1346.34	386.405
1347	387.893
1347.66	389.881
1348.32	424.869
1348.98	386.856
1349.64	396.344
1350.3	384.832
1350.96	405.82
1351.62	401.308
1352.28	400.796
1352.94	394.784
1353.6	405.272
1354.26	387.26
1354.92	401.248
1355.58	401.236
1356.24	402.224
1356.9	388.712
1357.56	393.699
1358.21	413.687
1358.87	386.175
1359.53	406.663
1360.19	393.151
1360.85	409.639
1361.51	386.127
1362.16	395.615
1362.82	414.103
1363.48	404.591
1364.14	413.579
1364.8	401.067
1365.45	422.055
1366.11	394.542
1366.77	418.53
1367.43	407.518
1368.08	421.006
1368.74	416.494
1369.4	404.982
1370.06	407.47
1370.71	422.458
1371.37	407.946
1372.03	419.934
1372.68	414.922
1373.34	374.91
1374	409.898
1374.65	416.885
1375.31	390.873
1375.97	417.861
1376.62	394.849
1377.28	436.837
1377.94	393.825
1378.59	411.813
1379.25	414.801
1379.9	411.789
1380.56	420.277
1381.21	408.265
1381.87	442.253
1382.53	412.241
1383.18	417.229
1383.84	403.716
1384.49	423.704
1385.15	400.692
1385.8	406.68
1386.46	421.668
1387.11	406.156
1387.77	420.144
1388.42	409.632
1389.08	418.62
1389.73	420.608
1390.39	436.596
1391.04	435.584
1391.7	436.072
1392.35	417.059
1393	451.547
1393.66	436.035
1394.31	413.023
1394.97	435.011
1395.62	440.999
1396.27	447.987
1396.93	436.475
1397.58	440.463
1398.24	451.451
1398.89	474.939
1399.54	474.427
1400.2	454.915
1400.85	452.903
1401.5	457.39
1402.16	478.878
1402.81	438.366
1403.46	436.854
1404.11	416.842
1404.77	405.33
1405.42	403.318
1406.07	400.806
1406.72	401.794
1407.38	376.282
1408.03	373.27
1408.68	378.758
1409.33	375.246
1409.99	367.233
1410.64	371.721
1411.29	353.709
1411.94	388.697
1412.59	371.185
1413.25	372.173
1413.9	376.661
1414.55	368.149
1415.2	364.637
1415.85	360.625
1416.5	357.113
1417.15	333.101
1417.8	345.589
1418.46	367.077
1419.11	352.064
1419.76	359.552
1420.41	345.54
1421.06	353.028
1421.71	348.016
1422.36	348.504
1423.01	342.992
1423.66	347.98
1424.31	353.968
1424.96	360.956
1425.61	350.944
1426.26	361.932
1426.91	365.92
1427.56	361.407
1428.21	385.895
1428.86	373.883
1429.51	370.371
1430.16	372.359
1430.81	372.847
1431.46	374.335
1432.11	371.823
1432.76	390.811
1433.41	379.799
1434.06	393.287
1434.7	402.775
1435.35	410.263
1436	407.75
1436.65	396.738
1437.3	388.226
1437.95	415.214
1438.6	421.202
1439.24	406.69
1439.89	403.678
1440.54	390.666
1441.19	404.654
1441.84	401.642
1442.49	390.63
1443.13	407.618
1443.78	399.106
1444.43	405.094
1445.08	398.081
1445.72	396.569
1446.37	404.057
1447.02	385.045
1447.67	395.033
1448.31	384.521
1448.96	418.009
1449.61	394.997
1450.25	386.985
1450.9	391.473
1451.55	375.461
1452.2	393.949
1452.84	366.437
1453.49	392.424
1454.13	381.912
1454.78	390.4
1455.43	398.888
1456.07	393.376
1456.72	399.864
1457.37	389.352
1458.01	386.34
1458.66	376.828
1459.3	367.816
1459.95	395.304
1460.6	404.792
1461.24	386.28
1461.89	383.268
1462.53	390.755
1463.18	374.243
1463.82	393.731
1464.47	386.219
1465.11	394.207
1465.76	408.195
1466.4	400.183
1467.05	424.171
1467.69	394.159
1468.34	416.147
1468.98	429.135
1469.63	420.623
1470.27	416.611
1470.92	396.599
1471.56	372.586
1472.2	382.574
1472.85	375.562
1473.49	366.05
1474.14	345.038
1474.78	336.526
1475.42	321.014
1476.07	331.002
1476.71	318.99
1477.35	325.478
1478	312.466
1478.64	320.954
1479.28	338.442
1479.93	308.929
1480.57	304.417
1481.21	291.405
1481.86	281.393
1482.5	299.881
1483.14	303.369
1483.78	301.857
1484.43	300.845
1485.07	300.333
1485.71	308.821
1486.36	301.309
1487	305.797
1487.64	296.285
1488.28	293.272
1488.92	291.76
1489.57	286.248
1490.21	301.236
1490.85	280.724
1491.49	290.212
1492.13	300.7
1492.78	299.688
1493.42	272.176
1494.06	280.664
1494.7	290.652
1495.34	275.14
1495.98	274.128
1496.62	270.615
1497.26	290.103
1497.9	266.591
1498.55	310.579
1499.19	290.567
1499.83	283.055
1500.47	303.543
1501.11	301.531
1501.75	294.519
1502.39	292.507
1503.03	308.995
1503.67	285.483
1504.31	281.971
1504.95	302.959
1505.59	300.446
1506.23	304.934
1506.87	296.922
1507.51	294.91
1508.15	311.898
1508.79	294.386
1509.43	295.374
1510.07	307.362
1510.71	294.85
1511.35	301.338
1511.98	300.326
1512.62	298.314
1513.26	288.302
1513.9	263.289
1514.54	264.777
1515.18	284.265
1515.82	259.753
1516.46	275.241
1517.1	303.229
1517.73	283.717
1518.37	284.705
1519.01	259.693
1519.65	273.681
1520.29	284.669
1520.93	270.157
1521.56	284.145
1522.2	270.633
1522.84	293.12
1523.48	269.608
1524.11	277.096
1524.75	274.584
1525.39	259.072
1526.03	270.06
1526.66	260.548
1527.3	269.536
1527.94	264.524
1528.58	247.512
1529.21	256.5
1529.85	276.988
1530.49	243.976
1531.12	280.964
1531.76	272.451
1532.4	259.439
1533.03	258.927
1533.67	253.915
1534.3	281.403
1534.94	267.891
1535.58	271.379
1536.21	255.867
1536.85	259.355
1537.49	259.843
1538.12	264.831
1538.76	272.319
1539.39	252.807
1540.03	263.294
1540.66	280.782
1541.3	255.77
1541.94	263.258
1542.57	274.246
1543.21	259.734
1543.84	269.722
1544.48	274.21
1545.11	267.698
1545.75	294.186
1546.38	272.174
1547.01	266.162
1547.65	265.15
1548.28	258.137
1548.92	272.125
1549.55	287.613
1550.19	276.601
1550.82	260.589
1551.46	273.077
1552.09	271.565
1552.72	273.553
1553.36	289.541
1553.99	278.029
1554.63	270.017
1555.26	271.505
1555.89	281.993
1556.53	271.981
1557.16	271.468
1557.79	280.956
1558.43	291.444
1559.06	282.432
1559.69	270.42
1560.33	274.908
1560.96	289.396
1561.59	282.384
1562.22	273.872
1562.86	275.86
1563.49	287.348
1564.12	253.836
1564.76	266.324
1565.39	280.811
1566.02	270.299
1566.65	272.787
1567.28	287.775
1567.92	273.263
1568.55	284.251
1569.18	280.739
1569.81	280.727
1570.44	256.215
1571.08	275.703
1571.71	288.691
1572.34	283.179
1572.97	279.167
1573.6	257.154
1574.23	275.642
1574.86	274.156
1575.5	269.669
1576.13	267.682
1576.76	270.695
1577.39	295.209
1578.02	266.222
1578.65	301.735
1579.28	273.248
1579.91	270.262
1580.54	282.275
1581.17	291.288
1581.8	288.301
1582.43	302.315
1583.06	302.328
1583.69	292.841
1584.32	308.854
1584.95	312.367
1585.58	291.881
1586.21	291.894
1586.84	279.907
1587.47	284.92
1588.1	272.934
1588.73	277.947
1589.36	290.46
1589.99	277.473
1590.62	294.987
1591.25	287
1591.88	288.513
1592.51	299.026
1593.14	299.539
1593.76	278.553
1594.39	307.066
1595.02	320.579
1595.65	285.592
1596.28	312.606
1596.91	316.119
1597.54	326.632
1598.16	333.645
1598.79	333.159
1599.42	310.172
1600.05	355.185
1600.68	331.698
1601.3	329.711
1601.93	323.225
1602.56	333.738
1603.19	328.751
1603.81	328.765
1604.44	318.778
1605.07	323.291
1605.7	337.804
1606.32	318.817
1606.95	326.331
1607.58	335.844
1608.21	316.857
1608.83	306.87
1609.46	321.384
1610.09	299.897
1610.71	307.41
1611.34	302.923
1611.97	301.937
1612.59	279.45
1613.22	286.463
1613.85	279.976
1614.47	272.99
1615.1	275.003
1615.72	261.016
1616.35	258.029
1616.98	261.542
1617.6	257.556
1618.23	248.569
1618.85	254.582
1619.48	251.095
1620.1	231.609
1620.73	262.122
1621.36	249.635
1621.98	246.148
1622.61	232.662
1623.23	248.675
1623.86	246.188
1624.48	253.201
1625.11	253.215
1625.73	249.728
1626.36	249.241
1626.98	263.754
1627.6	253.267
1628.23	242.781
1628.85	247.794
1629.48	229.807
1630.1	240.32
1630.73	237.334
1631.35	237.847
1631.97	238.36
1632.6	242.373
1633.22	224.887
1633.85	233.9
1634.47	259.913
1635.09	230.926
1635.72	229.44
1636.34	239.953
1636.96	227.466
1637.59	257.979
1638.21	232.492
1638.83	225.506
1639.46	241.019
1640.08	241.532
1640.7	247.045
1641.33	222.059
1641.95	229.072
1642.57	223.085
1643.19	221.098
1643.82	207.112
1644.44	224.125
1645.06	208.138
1645.68	214.151
1646.31	219.665
1646.93	216.678
1647.55	210.691
1648.17	214.704
1648.79	200.717
1649.42	215.731
1650.04	199.744
1650.66	194.757
1651.28	215.27
1651.9	204.784
1652.52	217.797
1653.15	224.81
1653.77	240.823
1654.39	221.337
1655.01	222.35
1655.63	234.863
1656.25	233.376
1656.87	244.39
1657.49	219.903
1658.11	232.916
1658.73	230.929
1659.35	229.943
1659.98	233.456
1660.6	236.469
1661.22	218.982
1661.84	213.995
1662.46	209.009
1663.08	193.522
1663.7	193.035
1664.32	187.048
1664.94	190.062
1665.56	190.575
1666.18	183.088
1666.8	189.601
1667.42	186.615
1668.04	184.628
1668.65	175.141
1669.27	192.654
1669.89	181.168
1670.51	183.181
1671.13	171.194
1671.75	188.707
1672.37	158.22
1672.99	165.734
1673.61	175.747
1674.23	171.76
1674.85	162.773
1675.46	167.287
1676.08	183.3
1676.7	174.813
1677.32	160.826
1677.94	161.34
1678.56	167.353
1679.17	173.866
1679.79	184.379
1680.41	159.893
1681.03	151.406
1681.65	149.919
1682.26	148.432
1682.88	167.445
1683.5	159.459
1684.12	152.972
1684.73	142.985
1685.35	152.998
1685.97	147.012
1686.58	177.025
1687.2	161.538
1687.82	152.051
1688.44	151.565
1689.05	176.078
1689.67	166.091
1690.29	144.604
1690.9	159.118
1691.52	142.631
1692.14	156.644
1692.75	158.157
1693.37	144.67
1693.99	145.184
1694.6	136.197
1695.22	136.71
1695.83	141.223
1696.45	145.737
1697.07	136.25
1697.68	143.763
1698.3	145.276
1698.91	143.79
1699.53	140.803
1700.14	125.816
1700.76	148.329
1701.37	136.843
1701.99	128.356
1702.6	136.369
1703.22	127.882
1703.84	134.895
1704.45	119.909
1705.07	149.922
1705.68	137.435
1706.29	138.448
1706.91	134.462
1707.52	130.975
1708.14	129.988
1708.75	126.001
1709.37	142.015
1709.98	133.528
1710.6	133.541
1711.21	144.554
1711.82	129.068
1712.44	144.081
1713.05	137.594
1713.67	130.107
1714.28	122.121
1714.89	144.134
1715.51	130.147
1716.12	141.16
1716.73	144.173
1717.35	130.187
1717.96	125.7
1718.57	112.713
1719.19	132.726
1719.8	142.74
1720.41	140.753
1721.02	128.266
1721.64	131.779
1722.25	121.293
1722.86	122.806
1723.48	132.819
1724.09	130.832
1724.7	119.846
1725.31	142.359
1725.92	154.372
1726.54	130.385
1727.15	122.898
1727.76	131.912
1728.37	121.925
1728.98	116.438
1729.6	123.451
1730.21	128.965
1730.82	132.478
1731.43	125.491
1732.04	124.504
1732.66	126.518
1733.27	119.031
1733.88	124.544
1734.49	117.557
1735.1	128.07
1735.71	127.584
1736.32	130.097
1736.93	134.61
1737.54	128.123
1738.15	126.137
1738.77	111.15
1739.38	108.663
1739.99	114.176
1740.6	111.69
1741.21	128.203
1741.82	115.216
1742.43	113.729
1743.04	120.243
1743.65	117.256
1744.26	142.269
1744.87	106.282
1745.48	114.296
1746.09	105.809
1746.7	109.822
1747.31	115.835
1747.92	111.848
1748.53	127.362
1749.14	96.8749
1749.74	121.388
1750.35	117.901
1750.96	112.915
1751.57	117.428
1752.18	119.941
1752.79	109.954
1753.4	117.468
1754.01	105.481
1754.62	107.994
1755.22	110.007
1755.83	112.021
1756.44	102.034
1757.05	106.547
1757.66	99.0602
1758.27	97.0735
1758.87	117.587
1759.48	116.1
1760.09	98.6132
1760.7	103.768
1761.31	119.637
1761.91	100.774
1762.52	89.2756
1763.13	99.4646
1763.74	111.025
1764.34	101.657
1764.95	103.962
1765.56	108.792
1766.17	107.898
1766.77	94.5289
1767.38	114.706
1767.99	114.058
1768.59	93.1666
1769.2	96.6754
1769.81	95.8233
1770.42	101.435
1771.02	112.846
1771.63	109.967
1772.23	98.6925
1772.84	104.017
1773.45	100.971
1774.05	99.096
1774.66	107.685
1775.27	96.8668
1775.87	108.083
1776.48	92.3899
1777.08	92.5459
1777.69	91.0164
1778.3	87.4357
1778.9	103.057
1779.51	95.8447
1780.11	95.3151
1780.72	81.4406
1781.32	96.2211
1781.93	81.7635
1782.53	95.1797
1783.14	78.1226
1783.74	94.0504
1784.35	91.252
1784.95	90.8453
1785.56	94.9592
1786.16	94.7482
1786.77	92.5274
1787.37	86.4528
1787.98	85.843
1788.58	87.3406
1789.19	95.8642
1789.79	91.6219
1790.4	96.9357
1791	78.3517
1791.6	80.337
1792.21	85.3061
1792.81	87.928
1793.42	89.8767
1794.02	84.0297
1794.62	77.5167
1795.23	87.5707
1795.83	85.0132
1796.43	83.5493
1797.04	78.4983
1797.64	82.2765
1798.24	85.4273
1798.85	77.3414
1799.45	89.5835
--	--
--	--
--	--
	--
	--
	--
	--
	--
	--
	--
	--
	--
	--
	--
	--
	--
	--
	--
	--
	--
	--
	--
	--
	--
	--
	--
	--
	--
	--
	--
	--
	--
	--
	--
	--
	--
	--
	--
	--
	--
	--
	--
	--
	--
	--
	--
	--
	--
	--
	--
	--
	--
	--
	--
	--
	--
	--
	--
	--
	--
	--
	--
	--
	--
	--
	--
	--
	--
	--
	--
	--
	--
	--
	--
	--
	--
	--
	--
	--
	--
	--
	--
	--
	--
	--
	--
	--
	--
	--
	--
[truncated: 251 more rows]

## Sheet: RDX
X (Raman shift cm-1)	SERS intensity (a.u.)
501.297	114.49
502.065	114.89
502.833	112.74
503.601	116.39
504.368	113.49
505.136	112.09
505.903	115.94
506.67	114.69
507.437	111.29
508.205	113.14
508.972	112.94
509.739	111.29
510.506	111.04
511.272	109.74
512.039	108.49
512.805	111.14
513.571	109.74
514.338	109.79
515.104	110.14
515.87	107.49
516.636	108.09
517.402	106.44
518.167	108.04
518.933	109.49
519.698	110.49
520.464	110.09
521.229	108.79
521.995	106.89
522.76	110.09
523.525	111.54
524.29	106.79
525.055	107.99
525.819	110.54
526.584	110.39
527.349	107.34
528.113	107.94
528.878	110.29
529.642	109.99
530.406	109.99
531.169	110.79
531.933	108.891
532.697	107.341
533.461	107.691
534.225	107.292
534.988	109.592
535.751	106.443
536.515	108.793
537.278	109.844
538.041	108.994
538.804	109.094
539.566	109.045
540.329	107.945
541.092	111.496
541.855	110.196
542.617	110.396
543.379	107.747
544.142	108.047
544.903	108.298
545.666	113.198
546.428	110.498
547.189	110.799
547.951	110.299
548.713	112.7
549.474	112.65
550.236	111.701
550.997	110.751
551.758	113.151
552.519	110.902
553.281	107.202
554.041	112.253
554.802	111.253
555.562	109.703
556.323	109.104
557.083	110.454
557.844	112.055
558.605	108.405
559.365	109.756
560.125	106.506
560.884	108.706
561.645	109.957
562.404	107.507
563.164	111.308
563.923	110.708
564.683	106.908
565.442	110.609
566.201	110.159
566.961	104.26
567.719	109.06
568.479	108.311
569.237	109.511
569.996	110.861
570.755	108.012
571.513	108.612
572.272	108.763
573.03	111.813
573.789	109.413
574.546	110.714
575.304	109.864
576.063	107.915
576.82	109.115
577.578	108.966
578.336	109.166
579.093	112.716
579.85	109.867
580.607	109.017
581.365	113.068
582.122	110.368
582.879	108.968
583.635	113.219
584.393	111.969
585.149	115.17
585.906	112.22
586.662	112.271
587.419	115.771
588.175	116.371
588.931	117.522
589.687	114.272
590.443	115.173
591.199	117.023
591.955	116.823
592.711	113.974
593.466	117.324
594.221	116.975
594.977	113.825
595.732	115.675
596.487	115.476
597.242	114.826
597.997	113.127
598.752	111.677
599.507	115.978
600.262	116.078
601.016	117.228
601.771	117.129
602.525	117.929
603.279	117.53
604.033	115.28
604.787	119.03
605.541	116.131
606.295	119.031
607.049	119.582
607.803	117.032
608.555	120.433
609.309	120.933
610.062	117.133
610.815	118.634
611.569	118.884
612.322	118.635
613.075	118.885
613.828	116.685
614.58	113.986
615.333	116.186
616.085	115.387
616.837	117.787
617.59	115.938
618.342	115.788
619.094	116.238
619.847	115.239
620.598	117.389
621.35	114.94
622.102	116.44
622.853	112.19
623.604	119.741
624.356	117.991
625.107	118.192
625.859	117.742
626.609	118.393
627.36	114.743
628.112	115.743
628.863	118.194
629.613	117.444
630.364	118.295
631.114	119.095
631.864	115.645
632.615	117.796
633.365	120.396
634.115	118.247
634.865	117.647
635.614	117.248
636.364	120.398
637.115	115.998
637.864	119.299
638.613	114.599
639.362	117.85
640.112	116.9
640.861	117.95
641.61	121.151
642.359	115.601
643.108	117.402
643.857	118.752
644.605	119.752
645.354	117.203
646.102	114.603
646.85	116.254
647.599	116.504
648.347	115.905
649.095	115.805
649.843	116.205
650.591	114.556
651.338	114.856
652.087	117.757
652.834	112.707
653.581	113.457
654.329	110.108
655.076	114.258
655.823	115.009
656.57	116.409
657.317	113.71
658.064	118.16
658.811	113.96
659.557	115.811
660.303	112.711
661.05	114.762
661.796	115.712
662.542	114.312
663.289	115.813
664.035	116.013
664.781	114.914
665.526	113.414
666.273	116.265
667.018	114.615
667.764	114.765
668.509	116.616
669.254	116.666
670	113.817
670.745	113.467
671.49	115.567
672.235	113.468
672.979	115.518
673.724	114.869
674.469	117.219
675.214	115.32
675.958	118.17
676.702	112.22
677.446	115.821
678.19	117.571
678.935	116.472
679.678	119.122
680.422	116.122
681.166	115.623
681.909	116.473
682.653	118.674
683.396	118.624
684.14	121.975
684.883	120.675
685.626	117.475
686.369	121.626
687.112	121.326
687.855	121.077
688.598	123.877
689.34	123.327
690.083	122.278
690.826	116.328
691.568	121.929
692.31	120.479
693.052	116.829
693.795	120.28
694.537	119.53
695.278	116.531
696.02	120.181
696.761	115.082
697.503	115.482
698.245	116.782
698.986	114.983
699.727	112.733
700.468	112.084
701.209	109.934
701.95	109.984
702.691	107.685
703.431	109.435
704.172	107.486
704.913	108.586
705.654	104.787
706.393	104.287
707.134	102.237
707.874	101.788
708.614	101.738
709.354	104.289
710.094	100.689
710.833	102.289
711.573	98.4399
712.313	99.9403
713.052	97.6907
713.792	98.7911
714.531	97.4415
715.27	100.092
716.009	100.342
716.748	95.0928
717.487	97.2432
718.226	100.594
718.964	99.844
719.703	97.8445
720.441	97.4949
721.18	99.2953
721.918	98.0457
722.656	97.7461
723.394	100.697
724.132	97.9469
724.87	97.5474
725.608	97.2478
726.345	96.7482
727.083	99.9986
727.82	94.899
728.558	98.8494
729.295	98.2498
730.032	97.8003
730.77	96.9007
731.506	95.2511
732.244	95.1515
732.98	93.9019
733.716	95.4523
734.453	98.2528
735.19	97.2532
735.926	96.3536
736.663	95.504
737.399	94.9544
738.134	94.3548
738.871	94.0053
739.607	95.9057
740.342	93.2561
741.078	93.2065
741.814	91.6069
742.549	94.6573
743.284	96.4577
744.02	91.8082
744.755	93.0586
745.49	92.459
746.225	91.0594
746.96	94.8098
747.695	94.2602
748.43	90.7107
749.164	94.0611
749.899	93.9115
750.633	93.5119
751.367	92.7623
752.102	91.3127
752.836	92.1131
753.57	91.2636
754.304	92.114
755.038	93.2144
755.771	95.1648
756.505	92.0652
757.238	92.1656
757.972	92.2661
758.705	92.1165
759.438	91.7669
760.171	93.5173
760.904	88.8677
761.637	93.0681
762.37	93.0185
763.103	91.719
763.835	93.0194
764.568	95.7198
765.3	90.4702
766.033	93.7706
766.765	88.471
767.497	90.8715
768.229	91.7219
768.962	89.1223
769.693	92.0227
770.425	91.9231
771.157	91.9235
771.888	91.2239
772.62	92.7744
773.351	90.6248
774.082	90.4752
774.814	90.5756
775.545	90.776
776.275	93.3764
777.006	89.3268
777.737	88.6273
778.468	89.9777
779.199	91.5281
779.929	92.8785
780.659	89.6289
781.39	86.4294
782.12	90.2798
782.85	90.6802
783.58	91.7806
784.31	91.381
785.039	92.6814
785.769	89.7318
786.499	90.7323
787.228	89.2327
787.958	91.7831
788.688	91.5835
789.416	90.5839
790.146	89.6843
790.875	95.4347
791.604	86.9852
792.333	88.9856
793.061	91.786
793.79	87.9864
794.519	91.1868
795.247	90.2872
795.976	85.4377
796.703	91.7881
797.432	92.2885
798.159	93.0889
798.888	92.9393
799.615	91.4897
800.344	91.4901
801.071	92.9406
801.799	93.191
802.526	94.9414
803.254	94.7418
803.981	96.0922
804.707	95.0426
805.435	95.0931
806.162	99.0435
806.889	96.9939
807.615	93.2443
808.342	93.4447
809.069	94.8951
809.795	93.2456
810.522	92.696
811.248	95.6464
811.974	91.4968
812.701	90.4972
813.427	93.0976
814.152	88.048
814.878	94.7985
815.604	93.0489
816.33	92.4493
817.055	92.7497
817.781	91.9001
818.506	90.5505
819.231	91.2509
819.956	90.4014
820.681	89.1018
821.407	91.2522
822.131	89.8526
822.856	90.603
823.58	88.4534
824.305	88.6539
825.029	92.9043
825.754	90.6547
826.478	85.8551
827.202	86.4555
827.926	89.9559
828.65	86.6564
829.374	86.3568
830.098	85.7572
830.821	84.7076
831.545	86.408
832.268	85.2084
832.992	84.0088
833.716	84.3593
834.439	85.5097
835.162	85.3601
835.885	84.4605
836.608	83.8609
837.331	80.5613
838.054	79.7117
838.776	81.7122
839.498	80.3126
840.221	79.963
840.943	81.3634
841.665	82.9638
842.388	81.9642
843.11	80.8147
843.832	84.9651
844.554	80.4655
845.276	80.5159
845.998	82.0163
846.718	81.6667
847.44	83.8172
848.161	81.5676
848.883	81.818
849.604	83.4184
850.326	84.4188
851.046	82.1192
851.767	84.4696
852.488	82.3201
853.209	83.7705
853.929	82.0209
854.65	82.0713
855.37	81.6717
856.091	80.5221
856.81	80.5726
857.531	79.373
858.251	80.4234
858.971	78.7738
859.691	78.3742
860.411	78.1746
861.13	79.575
861.85	78.4255
862.569	78.6759
863.288	76.4263
864.008	77.6767
864.727	76.0771
865.446	78.8775
866.165	79.0279
866.884	79.4284
867.603	79.4788
868.321	80.6292
869.04	80.8296
869.758	84.48
870.477	82.5805
871.195	86.3309
871.914	89.5813
872.631	90.2317
873.35	92.0321
874.067	98.3825
874.786	99.2829
875.503	103.883
876.221	114.584
876.938	114.884
877.656	120.235
878.373	120.385
879.09	117.535
879.808	112.036
880.525	109.786
881.242	101.987
881.959	98.7371
882.675	96.9875
883.392	94.0379
884.109	93.5883
884.825	89.8888
885.542	89.4892
886.258	87.8896
886.974	86.24
887.69	87.6404
888.407	86.0908
889.122	85.6412
889.838	87.3917
890.553	85.3421
891.27	83.2925
891.985	82.7429
892.7	80.2433
893.416	80.4937
894.131	82.0942
894.847	81.1946
895.562	81.095
896.276	77.6454
896.991	80.3958
897.706	80.1962
898.42	75.9466
899.135	77.9971
899.85	74.3975
900.565	75.6479
901.279	74.2983
901.993	71.9487
902.707	74.7491
903.421	75.3496
904.135	73.85
904.849	74.0504
905.563	73.3508
906.276	69.0012
906.99	73.2016
907.703	75.052
908.417	71.4025
909.13	74.0029
909.843	74.5033
910.556	71.9537
911.269	74.1041
911.982	73.6545
912.695	73.0049
913.408	73.5554
914.121	74.6558
914.832	69.6062
915.545	71.3066
916.257	72.407
916.97	73.0075
917.682	74.4079
918.394	70.1583
919.106	71.0087
919.817	71.2591
920.529	74.4595
921.241	71.9099
921.953	77.1604
922.665	73.1108
923.375	73.3112
924.087	76.9616
924.798	74.812
925.51	76.9124
926.22	76.9128
926.931	75.8133
927.642	75.8637
928.352	76.5641
929.063	76.7645
929.774	78.3149
930.484	81.0653
931.195	76.7658
931.905	77.9162
932.615	77.3166
933.325	75.767
934.035	75.0674
934.745	75.0678
935.455	76.2182
936.164	75.5687
936.874	75.2691
937.584	75.2195
938.293	73.2199
939.003	73.9703
939.711	75.0207
940.421	76.2212
941.13	74.6216
941.839	72.572
942.547	75.1224
943.257	75.9728
943.965	73.0232
944.674	78.1737
945.382	72.4741
946.09	74.7745
946.799	76.3749
947.507	78.0753
948.215	74.4257
948.923	73.6761
949.63	75.2266
950.339	77.727
951.046	76.8274
951.754	75.6778
952.462	74.2782
953.169	76.5786
953.877	73.479
954.584	72.1795
955.291	74.1299
955.997	72.2803
956.705	75.6807
957.412	72.2311
958.118	75.2315
958.826	73.332
959.532	76.8824
960.238	73.8828
960.944	71.5832
961.651	75.8336
962.357	75.584
963.063	75.8845
963.769	73.9349
964.475	77.3353
965.181	75.2357
965.886	79.9861
966.593	75.4865
967.298	77.2369
968.004	74.4374
968.709	75.2878
969.414	76.7882
970.119	77.2386
970.824	75.639
971.529	77.2394
972.234	74.9898
972.939	77.3403
973.644	78.5907
974.348	74.7411
975.053	77.2415
975.757	77.7419
976.462	76.5923
977.166	77.1928
977.87	76.4932
978.574	78.7436
979.278	78.044
979.982	77.2444
980.686	78.9948
981.39	79.0452
982.094	79.4457
982.797	81.4461
983.501	78.9465
984.204	77.7469
984.907	80.0973
985.61	83.3977
986.313	81.2982
987.016	80.8986
987.719	79.049
988.422	84.4994
989.124	81.7498
989.827	82.9502
990.53	82.9007
991.232	81.3011
991.934	82.3015
992.636	83.4519
993.339	82.1023
994.041	82.2527
994.742	83.8531
995.444	85.4036
996.146	83.354
996.848	82.5044
997.549	84.6048
998.251	85.9052
998.952	89.5056
999.654	83.956
1000.36	88.1065
1001.06	85.1069
1001.76	86.7573
1002.46	84.2077
1003.16	81.4081
1003.86	81.1585
1004.56	76.809
1005.26	80.5594
1005.96	80.9098
1006.66	77.4102
1007.36	76.2606
1008.06	77.561
1008.76	74.4115
1009.46	74.6119
1010.16	70.9123
1010.86	72.4127
1011.56	73.4631
1012.26	72.0135
1012.96	69.8639
1013.66	75.3144
1014.36	71.0148
1015.06	73.9652
1015.76	72.0156
1016.46	70.416
1017.16	72.0164
1017.85	71.3669
1018.55	71.3673
1019.25	69.3677
1019.95	70.7681
1020.65	72.8185
1021.35	71.9689
1022.05	72.3193
1022.74	72.8198
1023.44	69.5702
1024.14	72.6206
1024.84	69.371
1025.54	70.6214
1026.23	71.1718
1026.93	71.0223
1027.63	70.0727
1028.33	70.3231
1029.02	69.5235
1029.72	68.1739
1030.42	69.9743
1031.12	69.3747
1031.81	68.9752
1032.51	70.0756
1033.21	69.376
1033.9	69.1764
1034.6	70.1268
1035.3	68.4272
1035.99	70.2277
1036.69	67.2281
1037.39	67.4285
1038.08	69.1789
1038.78	67.0293
1039.47	67.7797
1040.17	68.0801
1040.87	70.2806
1041.56	68.031
1042.26	67.5314
1042.95	67.6818
1043.65	65.8822
1044.34	67.3826
1045.04	68.0831
1045.74	64.7835
1046.43	67.3339
1047.13	66.9843
1047.82	65.7347
1048.52	65.8351
1049.21	66.9355
1049.9	66.436
1050.6	64.8364
1051.29	64.9368
1051.99	64.0372
1052.68	65.5376
1053.38	63.788
1054.07	63.5385
1054.76	65.0889
1055.46	63.7393
1056.15	63.8897
1056.85	63.8901
1057.54	65.6405
1058.23	62.9909
1058.93	62.5914
1059.62	63.7918
1060.31	64.2922
1061.01	65.9426
1061.7	65.893
1062.39	64.8434
1063.09	62.2939
1063.78	65.6443
1064.47	65.0447
1065.16	64.2951
1065.86	66.1455
1066.55	64.5959
1067.24	64.1964
1067.93	63.8968
1068.63	61.2472
1069.32	62.9476
1070.01	64.398
1070.7	61.2484
1071.39	66.1988
1072.09	63.4493
1072.78	64.5997
1073.47	66.1001
1074.16	63.5005
1074.85	64.0009
1075.54	66.0513
1076.23	65.1518
1076.93	62.6022
1077.62	64.9026
1078.31	65.353
1079	65.7034
1079.69	65.1038
1080.38	64.8042
1081.07	66.0047
1081.76	64.7551
1082.45	66.0055
1083.14	66.0059
1083.83	65.6063
1084.52	66.2567
1085.21	65.1571
1085.9	64.3076
1086.59	63.158
1087.28	63.7084
1087.97	65.6588
1088.66	64.7592
1089.35	67.4096
1090.04	63.1101
1090.73	66.1605
1091.42	66.1109
1092.11	62.3113
1092.8	63.8617
1093.48	63.5121
1094.17	63.0125
1094.86	62.963
1095.55	64.5134
1096.24	62.9638
1096.93	64.7642
1097.62	65.5646
1098.3	65.915
1098.99	66.1155
1099.68	66.2659
1100.37	64.9663
1101.06	66.7667
1101.75	64.4671
1102.43	64.6675
1103.12	65.018
1103.81	66.7184
1104.5	64.3688
1105.18	67.6692
1105.87	63.1696
1106.56	63.17
1107.24	64.3704
1107.93	62.8709
1108.62	64.8713
1109.31	64.8717
1109.99	64.9221
1110.68	63.8225
1111.37	63.1229
1112.05	63.9234
1112.74	66.0738
1113.42	64.6242
1114.11	65.2246
1114.8	66.225
1115.48	64.9754
1116.17	66.4758
1116.85	65.9263
1117.54	67.0767
1118.23	64.1771
1118.91	67.2275
1119.6	66.7779
1120.28	63.5783
1120.97	67.0788
1121.65	65.8792
1122.34	65.9296
1123.02	64.23
1123.71	67.9304
1124.39	66.1808
1125.08	66.3312
1125.76	67.3817
1126.45	66.2821
1127.13	68.4825
1127.82	71.0329
1128.5	70.4333
1129.19	69.3337
1129.87	69.6341
1130.55	70.9846
1131.24	68.985
1131.92	64.6354
1132.61	70.5858
1133.29	67.9862
1133.97	66.2366
1134.66	62.5871
1135.34	64.0875
1136.02	64.9879
1136.71	64.1383
1137.39	64.5387
1138.07	65.9391
1138.76	66.8896
1139.44	65.09
1140.12	65.3904
1140.8	63.6408
1141.49	67.3912
1142.17	67.7916
1142.85	65.092
1143.53	64.8425
1144.22	66.5429
1144.9	66.3433
1145.58	65.9937
1146.26	63.4941
1146.94	63.9445
1147.63	65.345
1148.31	65.0454
1148.99	65.4458
1149.67	65.1962
1150.35	64.6466
1151.03	64.847
1151.72	67.3474
1152.4	63.3479
1153.08	64.4983
1153.76	64.7487
1154.44	65.0491
1155.12	66.4995
1155.8	64.6499
1156.48	63.8504
1157.16	69.1508
1157.84	65.5012
1158.52	65.9516
1159.2	68.602
1159.88	65.2024
1160.56	69.4028
1161.24	68.7033
1161.92	67.3537
1162.6	68.4541
1163.28	68.0045
1163.96	66.0049
1164.64	66.5553
1165.32	67.6058
1166	65.1062
1166.68	68.1566
1167.36	66.457
1168.04	68.5448
1168.72	66.2792
1169.4	69.0984
1170.08	66.7246
1170.76	66.4008
1171.43	65.0965
1172.11	66.0622
1172.79	66.2665
1173.47	66.8346
1174.15	65.3633
1174.83	65.0636
1175.5	66.2839
1176.18	65.482
1176.86	66.0265
1177.54	67.1017
1178.22	64.3786
1178.89	64.4206
1179.57	65.396
1180.25	64.7553
1180.93	65.0995
1181.6	66.79
1182.28	65.1678
1182.96	64.1357
1183.64	63.0202
1184.31	65.7096
1184.99	65.2769
1185.67	64.3058
1186.34	63.7912
1187.02	64.731
1187.7	64.9992
1188.37	63.3891
1189.05	65.3868
1189.73	65.0942
1190.4	65.0872
1191.08	64.2138
1191.75	65.8807
1192.43	65.1364
1193.11	64.3131
1193.78	64.6707
1194.46	64.4803
1195.13	66.2088
1195.81	67.2092
1196.48	67.0226
1197.16	64.9448
1197.84	64.2643
1198.51	62.1149
1199.19	64.9979
1199.86	65.8644
1200.54	65.6366
1201.21	65.7586
1201.89	64.5511
1202.56	66.5872
1203.23	65.3825
1203.91	66.5454
1204.58	67.1418
1205.26	67.286
1205.93	69.0298
1206.61	67.545
1207.28	66.6721
1207.95	66.6333
1208.63	69.4033
1209.3	67.3945
1209.98	67.9097
1210.65	69.2992
1211.32	67.1859
1212	66.801
1212.67	67.3236
1213.34	65.8714
1214.02	66.8696
1214.69	67.5211
1215.36	69.432
1216.03	68.2696
1216.71	66.015
1217.38	69.5683
1218.05	67.4264
1218.72	66.9518
1219.4	67.1061
1220.07	63.6548
1220.74	68.4367
1221.41	66.0366
1222.09	68.837
1222.76	68.3617
1223.43	65.9695
1224.1	66.502
1224.77	66.1514
1225.45	66.6188
1226.12	68.6641
1226.79	67.6108
1227.46	68.0297
1228.13	66.399
1228.8	69.9602
1229.47	67.6579
1230.15	68.4287
1230.82	68.7683
1231.49	69.509
1232.16	69.8151
1232.83	69.9427
1233.5	70.0687
1234.17	71.7646
1234.84	71.4456
1235.51	71.4357
1235.59	71.4266
1236.26	72.3749
1236.94	70.7733
1237.61	74.1217
1238.28	69.7701
1238.96	70.9684
1239.63	72.7668
1240.31	74.6652
1240.98	72.5135
1241.65	70.8119
1242.33	70.0603
1243	70.1586
1243.67	70.207
1244.35	70.4554
1245.02	68.4538
1245.69	70.2021
1246.36	68.7505
1247.04	71.4989
1247.71	68.8472
1248.38	70.7956
1249.06	70.894
1249.73	70.7423
1250.4	71.0907
1251.07	71.0891
1251.75	72.4374
1252.42	72.2358
1253.09	75.3342
1253.76	74.7826
1254.43	73.1309
1255.11	74.6293
1255.78	74.8277
1256.45	76.976
1257.12	75.9244
1257.79	75.0728
1258.46	75.2711
1259.14	78.4695
1259.81	78.3679
1260.48	79.5163
1261.15	77.5146
1261.82	76.763
1262.49	79.9614
1263.16	79.6097
1263.83	77.6081
1264.5	77.4565
1265.17	79.6048
1265.84	74.8032
1266.52	75.9516
1267.19	74.8999
1267.86	75.2483
1268.53	76.6967
1269.2	76.3951
1269.87	73.5934
1270.54	75.7918
1271.21	76.0902
1271.88	73.9885
1272.55	72.4369
1273.21	74.6853
1273.88	74.1836
1274.55	71.082
1275.22	74.4804
1275.89	73.0288
1276.56	74.4771
1277.23	69.5255
1277.9	73.1239
1278.57	75.1722
1279.24	71.9206
1279.91	71.369
1280.57	75.0174
1281.24	75.5157
1281.91	72.1641
1282.58	71.5625
1283.25	75.2608
1283.92	74.1592
1284.58	73.8576
1285.25	71.7059
1285.92	73.8043
1286.59	71.8527
1287.26	73.551
1287.92	71.8994
1288.59	73.0978
1289.26	73.2961
1289.93	70.9445
1290.59	72.7429
1291.26	71.6913
1291.93	72.6396
1292.59	75.038
1293.26	73.3364
1293.93	74.9847
1294.6	75.2831
1295.26	72.7815
1295.93	77.5299
1296.6	76.5282
1297.26	73.5266
1297.93	76.825
1298.6	73.2733
1299.26	74.1717
1299.93	75.7201
1300.59	74.5184
1301.26	74.3168
1301.93	75.0152
1302.59	75.7135
1303.26	73.5619
1303.92	76.2103
1304.59	77.4586
1305.25	75.207
1305.92	75.9554
1306.58	77.2538
1307.25	75.2021
1307.92	78.6005
1308.58	79.6489
1309.24	77.4972
1309.91	80.0456
1310.57	81.144
1311.24	78.5424
1311.9	80.9907
1312.57	82.4891
1313.23	85.8375
1313.9	84.0358
1314.56	82.1842
1315.23	83.6826
1315.89	82.6309
1316.55	80.8793
1317.22	78.2277
1317.88	81.576
1318.55	81.7244
1319.21	78.5728
1319.87	78.4712
1320.54	78.7195
1321.2	79.2179
1321.86	78.4663
1322.53	78.9146
1323.19	77.113
1323.85	79.7114
1324.52	77.9597
1325.18	76.0081
1325.84	75.0065
1326.5	79.2549
1327.17	78.0032
1327.83	77.0516
1328.49	77.4
1329.15	78.3483
1329.82	81.9967
1330.48	--
1331.14	--
1331.8	81.5918
1332.47	77.9902
1333.13	77.5885
1333.79	78.2869
1334.45	79.8853
1335.11	75.2836
1335.77	77.632
1336.43	78.9304
1337.1	78.7288
1337.76	78.1771
1338.42	77.9755
1339.08	77.0239
1339.74	76.7222
1340.4	74.6206
1341.06	78.719
1341.72	77.4674
1342.38	74.6157
1343.05	75.1141
1343.71	75.4125
1344.37	75.0608
1345.03	75.4592
1345.69	71.8576
1346.35	73.1559
1347.01	73.9043
1347.67	73.1527
1348.33	70.501
1348.99	74.0494
1349.65	68.1478
1350.31	70.8962
1350.97	69.4445
1351.63	68.9429
1352.29	69.4413
1352.94	68.3396
1353.6	69.438
1354.26	67.8364
1354.92	66.6847
1355.58	68.4331
1356.24	66.7815
1356.9	66.7299
1357.56	67.0282
1358.22	67.9766
1358.88	67.275
1359.53	66.0733
1360.19	65.4717
1360.85	65.5701
1361.51	65.9184
1362.17	68.6168
1362.83	65.8152
1363.48	68.6635
1364.14	68.9119
1364.8	69.3103
1365.46	65.3587
1366.11	70.957
1366.77	67.1054
1367.43	68.5538
1368.09	73.9021
1368.74	68.5005
1369.4	71.9989
1370.06	70.0472
1370.72	69.8956
1371.37	68.244
1372.03	70.6424
1372.69	72.5907
1373.34	75.8891
1374	72.2375
1374.66	71.7858
1375.31	70.9842
1375.97	71.4826
1376.63	71.5309
1377.28	72.3293
1377.94	70.6277
1378.59	69.876
1379.25	71.4744
1379.91	72.3728
1380.56	69.6712
1381.22	71.3195
1381.87	69.2679
1382.53	69.7163
1383.19	70.4646
1383.84	68.263
1384.5	67.1114
1385.15	68.9597
1385.81	66.4081
1386.46	67.8565
1387.12	63.3049
1387.77	69.5532
1388.43	68.5516
1389.08	67.45
1389.74	66.9983
1390.39	68.3467
1391.04	65.6451
1391.7	66.9434
1392.35	66.4918
1393.01	67.0402
1393.66	65.3885
1394.32	67.0369
1394.97	66.3853
1395.62	66.9337
1396.28	65.182
1396.93	65.6804
1397.59	62.9788
1398.24	66.2271
1398.89	62.6255
1399.55	62.6739
1400.2	65.6722
1400.85	62.8206
1401.51	65.219
1402.16	66.6674
1402.81	60.2157
1403.46	62.3641
1404.12	62.2125
1404.77	61.9108
1405.42	62.5092
1406.08	62.0076
1406.73	61.7059
1407.38	62.4543
1408.03	59.7027
1408.69	60.9011
1409.34	61.3494
1409.99	61.8478
1410.64	61.3462
1411.29	58.7945
1411.95	60.6429
1412.6	57.9913
1413.25	60.2396
1413.9	60.538
1414.55	58.6364
1415.2	58.5347
1415.85	57.2831
1416.51	59.6315
1417.16	60.4299
1417.81	59.1282
1418.46	58.2266
1419.11	59.675
1419.76	60.1233
1420.41	60.5217
1421.06	58.3201
1421.71	58.7684
1422.36	59.2168
1423.01	58.5652
1423.67	57.9136
1424.32	58.1619
1424.97	58.1603
1425.62	58.5587
1426.27	56.507
1426.92	57.2054
1427.57	58.6038
1428.22	54.7021
1428.86	57.3505
1429.51	56.7489
1430.16	58.3972
1430.81	58.9956
1431.46	58.394
1432.11	58.0924
1432.76	57.5407
1433.41	58.5891
1434.06	57.9375
1434.71	57.3858
1435.36	56.5842
1436.01	56.9326
1436.66	59.1809
1437.3	59.7293
1437.95	56.5277
1438.6	60.2261
1439.25	57.1744
1439.9	59.1228
1440.55	58.5212
1441.19	58.0195
1441.84	58.9679
1442.49	58.3163
1443.14	62.1146
1443.79	57.613
1444.43	57.8614
1445.08	58.2097
1445.73	59.6081
1446.38	58.1565
1447.02	60.4549
1447.67	57.3032
1448.32	60.7016
1448.96	59.95
1449.61	60.1483
1450.26	59.1967
1450.91	58.7451
1451.55	60.7434
1452.2	60.3918
1452.85	59.5402
1453.49	56.9886
1454.14	58.6869
1454.79	60.3853
1455.43	59.8337
1456.08	60.632
1456.72	57.0804
1457.37	61.2788
1458.02	57.1771
1458.66	62.3255
1459.31	61.4739
1459.95	59.1722
1460.6	61.2206
1461.25	59.269
1461.89	60.3174
1462.54	60.0657
1463.18	60.8141
1463.83	60.3625
1464.47	63.5108
1465.12	59.1092
1465.76	62.1076
1466.41	60.606
1467.05	59.6043
1467.7	60.0527
1468.34	59.6011
1468.99	61.7494
1469.63	59.7978
1470.28	58.1462
1470.92	59.1945
1471.56	59.2429
1472.21	59.1413
1472.85	56.2396
1473.5	60.838
1474.14	60.3364
1474.78	56.6348
1475.43	59.9331
1476.07	57.1315
1476.72	58.4299
1477.36	56.4282
1478	56.7266
1478.65	55.375
1479.29	55.7233
1479.93	58.8717
1480.58	56.2201
1481.22	57.4685
1481.86	56.0668
1482.5	56.1152
1483.15	57.6636
1483.79	56.5619
1484.43	59.4603
1485.08	57.3087
1485.72	57.407
1486.36	56.8054
1487	57.4038
1487.64	55.9521
1488.29	55.5505
1488.93	55.3989
1489.57	55.0473
1490.21	56.4956
1490.85	55.444
1491.5	54.6924
1492.14	54.7907
1492.78	55.0391
1493.42	53.7375
1494.06	54.8858
1494.7	55.9342
1495.34	54.0326
1495.99	54.081
1496.63	54.1293
1497.27	54.9777
1497.91	54.9761
1498.55	52.1744
1499.19	55.1728
1499.83	53.7712
1500.47	54.3695
1501.11	51.9679
1501.75	52.6163
1502.39	55.1146
1503.03	53.063
1503.67	49.4614
1504.31	50.5098
1504.95	52.4581
1505.59	53.1065
1506.23	53.4549
1506.87	52.3032
1507.51	51.5516
1508.15	50.25
1508.79	47.4983
1509.43	52.9967
1510.07	50.1451
1510.71	48.3935
1511.35	52.5918
1511.99	50.5402
1512.63	52.5886
1513.27	52.0369
1513.91	51.7853
1514.55	52.7837
1515.19	50.932
1515.82	50.8804
1516.46	50.4788
1517.1	51.3271
1517.74	53.4755
1518.38	53.3239
1519.02	50.1723
1519.65	50.5706
1520.29	49.069
1520.93	49.2174
1521.57	52.3157
1522.21	53.4141
1522.84	51.1625
1523.48	50.4108
1524.12	50.5092
1524.76	49.6076
1525.39	49.056
1526.03	50.4543
1526.67	49.9527
1527.31	48.2011
1527.94	49.9494
1528.58	48.4978
1529.22	50.0962
1529.85	48.9445
1530.49	48.4929
1531.13	49.0913
1531.76	49.5396
1532.4	48.738
1533.04	46.9364
1533.67	48.1348
1534.31	48.5331
1534.95	48.7815
1535.58	45.8799
1536.22	47.3782
1536.85	48.4766
1537.49	45.825
1538.13	49.3233
1538.76	50.3217
1539.4	48.6201
1540.03	48.6685
1540.67	48.4668
1541.31	47.2652
1541.94	47.3136
1542.58	46.3619
1543.21	47.6603
1543.85	49.2087
1544.48	47.157
1545.12	48.0054
1545.75	50.0038
1546.39	49.0522
1547.02	48.3005
1547.65	49.9489
1548.29	48.5473
1548.92	48.6956
1549.56	51.644
1550.19	51.1924
1550.83	48.5407
1551.46	49.3391
1552.1	51.0875
1552.73	51.7358
1553.36	48.3342
1554	51.2826
1554.63	49.131
1555.26	52.5293
1555.9	51.8777
1556.53	49.6261
1557.17	51.7244
1557.8	49.3728
1558.43	50.5212
1559.07	49.3195
1559.7	48.9179
1560.33	51.5163
1560.96	51.9647
1561.6	51.463
1562.23	52.1614
1562.86	50.7598
1563.5	52.1581
1564.13	51.3065
1564.76	52.5549
1565.39	50.2532
1566.03	51.4516
1566.66	53.85
1567.29	50.7983
1567.92	55.0967
1568.55	51.6451
1569.19	51.9435
1569.82	49.7418
1570.45	52.2902
1571.08	52.0386
1571.71	52.3869
1572.34	53.0853
1572.98	51.9337
1573.61	52.582
1574.24	52.6804
1574.87	53.7288
1575.5	54.0772
1576.13	51.5255
1576.76	55.5739
1577.39	54.8223
1578.03	51.9706
1578.66	53.219
1579.29	53.1174
1579.92	53.0157
1580.55	51.7641
1581.18	54.0625
1581.81	51.3108
1582.44	52.8092
1583.07	52.5576
1583.7	52.956
1584.33	52.7543
1584.96	52.7527
1585.59	52.4511
1586.22	52.4994
1586.85	53.7978
1587.48	53.0962
1588.11	52.1945
1588.74	53.2429
1589.37	55.6413
1590	53.2897
1590.63	51.838
1591.25	52.9864
1591.88	51.6348
1592.51	52.9331
1593.14	54.0315
1593.77	53.9799
1594.4	51.5782
1595.03	52.5766
1595.66	54.275
1596.29	51.2733
1596.91	55.7217
1597.54	54.0701
1598.17	53.9185
1598.8	54.6668
1599.43	51.9652
1600.05	53.3136
1600.68	53.3119
1601.31	51.7603
1601.94	52.5087
1602.57	52.257
1603.19	51.8054
1603.82	52.0538
1604.45	52.8522
1605.08	50.1505
1605.7	50.7489
1606.33	52.9473
1606.96	51.5456
1607.59	49.244
1608.21	51.8924
1608.84	51.0407
1609.47	50.7391
1610.09	50.4875
1610.72	50.0359
1611.35	50.2342
1611.97	48.0826
1612.6	48.581
1613.23	49.4293
1613.85	45.5277
1614.48	47.1261
1615.1	46.8744
1615.73	45.6228
1616.36	47.0212
1616.98	47.0195
1617.61	45.3679
1618.23	44.5663
1618.86	45.8647
1619.49	44.563
1620.11	44.2114
1620.74	42.8098
1621.36	43.6581
1621.99	41.6065
1622.61	41.9549
1623.24	42.4532
1623.86	42.9516
1624.49	42.85
1625.11	39.0484
1625.74	39.8467
1626.36	39.8451
1626.99	40.5435
1627.61	41.0418
1628.24	40.3402
1628.86	42.2886
1629.48	38.7369
1630.11	36.7853
1630.73	38.0837
1631.36	36.632
1631.98	38.6804
1632.61	35.3788
1633.23	37.5272
1633.85	39.6755
1634.48	38.6239
1635.1	37.8723
1635.72	35.2706
1636.35	35.669
1636.97	38.5174
1637.59	36.7157
1638.22	33.6641
1638.84	35.1125
1639.46	36.0109
1640.09	33.4592
1640.71	36.7076
1641.33	34.506
1641.96	35.4043
1642.58	34.7027
1643.2	33.2511
1643.82	34.3494
1644.45	33.8478
1645.07	34.2462
1645.69	33.4445
1646.31	33.1929
1646.93	32.5413
1647.56	31.2397
1648.18	33.038
1648.8	31.4864
1649.42	31.8348
1650.04	31.3331
1650.67	31.5315
1651.29	32.5299
1651.91	32.5282
1652.53	29.6266
1653.15	31.425
1653.77	30.1234
1654.39	32.3217
1655.02	30.1201
1655.64	31.1685
1656.26	29.0668
1656.88	29.7152
1657.5	30.2636
1658.12	28.6619
1658.74	30.0103
1659.36	30.6087
1659.98	27.157
1660.6	29.1054
1661.22	27.3538
1661.84	27.7522
1662.46	28.4505
1663.08	30.5989
1663.7	28.0973
1664.32	28.4956
1664.94	28.594
1665.56	26.7924
1666.18	25.0907
1666.8	27.6391
1667.42	26.5375
1668.04	27.1859
1668.66	25.4842
1669.28	25.4826
1669.9	25.531
1670.52	26.5793
1671.14	24.3277
1671.76	25.3261
1672.38	25.2244
1673	23.6228
1673.61	25.9712
1674.23	24.1195
1674.85	25.0679
1675.47	23.6163
1676.09	26.8647
1676.71	23.513
1677.33	27.0614
1677.94	23.2598
1678.56	24.0581
1679.18	24.3565
1679.8	23.0049
1680.42	23.6033
1681.03	22.3516
1681.65	23.05
1682.27	24.6984
1682.89	23.0467
1683.51	23.1951
1684.12	24.0435
1684.74	22.6418
1685.36	21.4902
1685.97	21.9386
1686.59	21.8369
1687.21	22.2353
1687.83	21.2837
1688.44	20.6321
1689.06	21.5804
1689.68	20.7288
1690.29	19.5272
1690.91	20.4255
1691.53	20.5739
1692.14	20.5223
1692.76	18.4206
1693.38	21.069
1693.99	19.0674
1694.61	19.5158
1695.22	20.1141
1695.84	20.4625
1696.46	18.7109
1697.07	17.8092
1697.69	19.3076
1698.3	20.556
1698.92	20.3043
1699.54	19.9027
1700.15	17.5011
1700.77	18.0494
1701.38	19.9478
1702	17.3962
1702.61	17.6446
1703.23	17.5929
1703.84	19.1413
1704.46	18.0897
1705.07	18.788
1705.69	16.9364
1706.3	16.7348
1706.92	15.9331
1707.53	16.0815
1708.15	17.1799
1708.76	18.1783
1709.37	18.0266
1709.99	14.375
1710.6	16.7734
1711.22	16.7217
1711.83	17.6201
1712.45	16.3185
1713.06	14.5668
1713.67	15.2152
1714.29	14.4636
1714.9	16.312
1715.51	16.6103
1716.13	13.8087
1716.74	15.0571
1717.35	14.7554
1717.97	14.5038
1718.58	14.9022
1719.19	15.7505
1719.81	15.5489
1720.42	14.5473
1721.03	15.6456
1721.65	14.944
1722.26	14.2424
1722.87	12.5408
1723.48	13.7391
1724.1	13.1875
1724.71	14.8359
1725.32	14.5342
1725.93	13.5326
1726.55	14.831
1727.16	14.7293
1727.77	14.7777
1728.38	13.3761
1728.99	13.4745
1729.61	14.6228
1730.22	13.7212
1730.83	12.0696
1731.44	12.6679
1732.05	13.3163
1732.66	12.9147
1733.27	11.263
1733.89	11.6114
1734.5	12.6598
1735.11	11.4081
1735.72	10.8065
1736.33	11.2549
1736.94	10.1033
1737.55	11.8516
1738.16	13.15
1738.77	11.0484
1739.38	10.5967
1739.99	10.7451
1740.6	11.6935
1741.22	10.2418
1741.83	12.6902
1742.44	11.8386
1743.05	9.13695
1743.66	10.4853
1744.27	10.4337
1744.88	10.7821
1745.49	10.2804
1746.1	9.5288
1746.71	8.47717
1747.31	10.6755
1747.92	11.8239
1748.53	8.62228
1749.14	8.47065
1749.75	8.26902
1750.36	9.36739
1750.97	8.21576
1751.58	10.1641
1752.19	9.71249
1752.8	9.26086
1753.41	8.20923
1754.02	7.3576
1754.62	8.10597
1755.23	8.60434
1755.84	8.60271
1756.45	9.60108
1757.06	8.69945
1757.67	7.64782
1758.27	5.29619
1758.88	8.84456
1759.49	8.69293
1760.1	7.6913
1760.71	6.28967
1761.31	5.38804
1761.92	7.23641
1762.53	8.33478
1763.14	6.78315
1763.75	8.03152
1764.35	6.82989
1764.96	6.42826
1765.57	7.67663
1766.17	7.475
1766.78	5.82336
1767.39	6.27173
1768	6.4201
1768.6	5.26848
1769.21	6.86685
1769.82	5.86522
1770.42	5.36358
1771.03	5.21195
1771.64	4.81032
1772.24	5.70869
1772.85	5.35706
1773.46	6.00543
1774.06	4.3038
1774.67	4.60217
1775.28	5.40054
1775.88	3.14891
1776.49	4.99728
1777.09	3.69565
1777.7	5.19402
1778.3	2.94239
1778.91	4.24076
1779.52	4.63913
1780.12	5.5875
1780.73	2.78587
1781.33	3.58424
1781.94	3.48261
1782.54	5.18098
1783.15	2.52935
1783.75	4.47772
1784.36	3.72609
1784.96	2.82445
1785.57	2.97282
1786.17	3.12119
1786.78	2.66956
1787.38	3.01793
1787.99	3.2163
1788.59	2.46467
1789.19	2.41304
1789.8	2.51141
1790.4	1.90978
1791.01	1.80815
1791.61	1.75652
1792.22	2.00489
1792.82	1.85326
1793.42	0.90163
1794.03	0
1794.63	3.04837
1795.23	2.24674
1795.84	2.09511
1796.44	1.79348
1797.05	2.59185
1797.65	0.69022
1798.25	1.48859
1798.85	1.98696
1799.46	0.23533

## Sheet: TNT (in hexane)
X (Raman shift cm-1)	SERS intensity (a.u.)
700.39	107.562
701.13	107.628
701.869	109.103
702.609	108.745
703.349	109.162
704.088	109.878
704.828	108.437
705.566	107.978
706.306	108.762
707.045	109.02
707.784	110.32
708.522	108.195
709.261	107.045
710	106.037
710.739	106.07
711.477	106.603
712.216	106.587
712.954	105.845
713.692	104.128
714.43	106.128
715.169	105.453
715.906	104.653
716.644	106.045
717.382	102.92
718.119	104.362
718.857	104.912
719.595	104.37
720.332	106.095
721.069	104.745
721.806	103.545
722.543	102.687
723.28	103.245
724.017	102.47
724.754	102.912
725.49	101.57
726.227	103.578
726.963	101.62
727.7	102.303
728.435	103.953
729.172	103.87
729.908	102.445
730.644	102.445
731.38	101.92
732.116	102.937
732.851	103.503
733.586	104.412
734.322	103.387
735.057	100.803
735.793	101.903
736.528	101.57
737.262	100.337
737.998	101.353
738.732	101.312
739.468	99.7201
740.202	99.6284
740.936	99.4868
741.671	100.203
742.405	98.9284
743.139	98.9284
743.874	99.2951
744.608	97.4951
745.342	98.5618
746.076	98.2534
746.81	96.6618
747.543	98.6118
748.277	96.5201
749.011	95.4034
749.744	95.9118
750.477	95.4618
751.21	95.8284
751.943	97.9784
752.677	96.1451
753.409	95.2034
754.142	94.4201
754.874	92.7868
755.607	94.2784
756.34	95.8284
757.072	95.3868
757.805	93.4951
758.537	93.3201
759.269	94.2784
760.001	93.7618
760.733	94.3451
761.464	94.2951
762.196	94.0284
762.928	93.9618
763.66	92.7868
764.391	92.9368
765.123	93.6784
765.854	93.0951
766.585	92.7784
767.316	92.0534
768.047	92.0284
768.778	91.9201
769.508	93.1034
770.239	89.4284
770.97	90.6784
771.7	89.6701
772.431	91.0034
773.161	91.2451
773.891	90.7868
774.621	89.4368
775.351	92.3118
776.08	89.9451
776.81	91.0034
777.54	89.6534
778.27	89.7451
778.999	91.1451
779.729	91.3201
780.458	91.9951
781.187	90.3618
781.916	91.8451
782.645	92.0534
783.374	94.2701
784.103	93.4451
784.832	91.7034
785.56	93.8284
786.289	93.3951
787.017	95.7784
787.746	95.3534
788.474	100.503
789.202	102.52
789.93	103.737
790.658	107.628
791.386	111.32
792.114	112.712
792.842	112.57
793.568	108.428
794.296	104.02
795.024	100.42
795.751	98.7868
796.478	95.6951
797.205	94.1284
797.932	94.0201
798.659	92.7701
799.386	91.7284
800.112	91.8951
800.839	91.2868
801.565	91.6451
802.292	92.4118
803.019	90.8701
803.744	90.7284
804.471	90.5784
805.196	89.6534
805.923	88.7201
806.648	89.1951
807.374	88.1368
808.099	89.3618
808.826	88.5951
809.55	85.5784
810.276	88.3201
811.001	87.1701
811.727	85.7034
812.451	85.2284
813.177	85.8451
813.901	83.7534
814.626	84.4618
815.351	83.6868
816.075	84.9201
816.8	83.3951
817.524	85.6284
818.248	86.6451
818.973	88.1868
819.697	89.3951
820.421	91.1118
821.145	95.1951
821.868	103.07
822.593	115.12
823.316	130.787
824.039	138.92
824.762	136.437
825.486	124.528
826.209	112.97
826.932	105.695
827.655	96.4368
828.379	89.8618
829.101	86.5534
829.824	85.7618
830.546	84.5284
831.269	82.8534
831.992	81.8868
832.714	79.5284
833.436	80.1451
834.158	80.4034
834.881	81.2701
835.603	79.5534
836.325	80.9034
837.046	80.3284
837.768	79.9951
838.489	78.3868
839.211	80.7784
839.932	80.5784
840.653	78.9784
841.375	79.6118
842.096	78.345
842.817	79.1367
843.538	78.4368
844.259	78.5117
844.98	79.2284
845.7	75.9117
846.421	77.2284
847.141	76.9117
847.862	77.4367
848.582	78.7534
849.302	78.32
850.022	78.3534
850.742	76.9534
851.462	77.1284
852.182	76.27
852.901	74.8867
853.621	76.22
854.34	75.2617
855.06	77.295
855.779	75.5867
856.498	77.57
857.218	76.2534
857.937	78.0617
858.656	77.62
859.374	76.02
860.093	76.57
860.812	75.97
861.53	75.7284
862.249	75.9034
862.967	75.0034
863.685	75.445
864.403	76.02
865.122	76.8784
865.839	75.9534
866.557	75.8034
867.275	76.12
867.993	76.6117
868.71	76.295
869.428	78.0284
870.145	77.1784
870.862	76.2534
871.58	75.345
872.297	75.1367
873.014	77.7784
873.731	77.3867
874.448	75.8534
875.164	76.6034
875.881	74.57
876.598	77.1784
877.314	76.0034
878.031	74.3284
878.746	75.0034
879.463	75.6284
880.179	73.8617
880.895	74.0367
881.611	74.0284
882.326	75.795
883.043	74.4284
883.758	73.62
884.474	74.5534
885.189	72.5534
885.904	74.295
886.619	73.5117
887.335	73.445
888.049	73.3617
888.765	74.0534
889.479	73.545
890.194	72.47
890.909	72.9617
891.623	72.8784
892.338	73.695
893.052	73.8117
893.766	75.3617
894.481	72.87
895.195	71.9284
895.909	73.0534
896.623	71.145
897.336	71.295
898.051	72.9534
898.764	71.845
899.477	70.52
900.19	71.1867
900.904	71.2784
901.617	71.295
902.33	71.6367
903.044	71.0784
903.757	72.3284
904.469	71.8117
905.182	72.4284
905.894	71.8034
906.608	72.1284
907.32	73.1867
908.032	72.0367
908.744	72.7367
909.456	73.3367
910.169	69.7617
910.881	71.795
911.593	71.3284
912.305	70.2867
913.016	70.345
913.728	72.0784
914.439	71.0046
915.151	69.7975
915.863	72.3404
916.574	70.8084
917.285	69.8013
917.996	69.2858
918.707	70.5371
919.418	72.1218
920.129	70.8064
920.839	72.1076
921.55	71.0089
922.261	72.4434
922.971	71.328
923.681	71.6626
924.392	72.4472
925.102	72.0651
925.812	71.9413
926.522	73.5842
927.232	74.9857
927.941	73.6869
928.651	76.1799
929.36	75.1894
930.07	77.5823
930.779	78.8502
931.489	79.9764
932.198	79.4611
932.907	82.2706
933.616	83.5802
934.325	83.9314
935.034	83.7576
935.743	87.2425
936.451	88.352
937.159	87.6365
937.868	87.6044
938.577	86.7057
939.285	86.5237
939.993	86.8749
940.701	84.8678
941.409	85.5606
942.117	87.5535
942.824	86.0966
943.532	86.5146
944.24	88.0492
944.948	89.1587
945.655	89.1183
946.363	87.8113
947.07	89.2458
947.777	90.9387
948.484	90.1899
949.19	88.4995
949.898	91.6758
950.605	90.6354
951.311	91.4783
952.018	90.2297
952.724	90.3225
953.431	90.8904
954.137	91.0584
954.843	93.768
955.55	92.3275
956.255	92.2537
956.962	92.5966
957.667	91.7897
958.373	92.3742
959.079	92.6171
959.785	91.2766
960.49	92.7613
961.195	92.7127
961.9	91.0556
962.605	92.2901
963.311	91.3997
964.016	92.3926
964.721	93.2356
965.425	91.5035
966.13	93.1714
966.835	92.6309
967.539	92.5654
968.244	93.2587
968.948	92.4515
969.652	94.0611
970.357	93.2873
971.061	95.9302
971.765	96.4649
972.468	97.9161
973.173	96.7006
973.876	97.0019
974.58	98.7531
975.284	99.3711
975.987	100.039
976.69	99.1237
977.393	96.1916
978.097	98.0095
978.8	96.1356
979.503	96.187
980.205	96.1299
980.908	93.7644
981.611	93.149
982.314	91.5169
983.016	89.4682
983.719	89.6445
984.421	86.9625
985.123	86.5554
985.825	87.8399
986.527	87.2163
987.229	87.8592
987.932	87.7521
988.633	85.2283
989.335	86.1545
990.036	85.3975
990.738	85.2237
991.439	84.0416
992.141	85.5178
992.842	85.3192
993.543	84.9289
994.244	83.6968
994.945	86.6897
995.646	86.0159
996.347	88.1088
997.047	86.4351
997.748	85.8947
998.448	85.2125
999.148	84.0471
999.849	84.8483
1000.55	83.2747
1001.25	83.6344
1001.95	84.3939
1002.65	81.1035
1003.35	81.6797
1004.05	79.8142
1004.75	79.799
1005.45	79.2668
1006.15	80.7264
1006.85	80.0692
1007.55	81.1371
1008.25	79.872
1008.94	79.3066
1009.64	79.2994
1010.34	80.134
1011.04	79.7018
1011.74	81.5115
1012.44	81.5961
1013.14	79.889
1013.84	80.7819
1014.53	82.7331
1015.23	82.1178
1015.93	81.1773
1016.63	81.487
1017.33	80.1466
1018.02	81.6145
1018.72	81.8408
1019.42	83.3504
1020.12	79.2682
1020.82	82.7278
1021.51	81.604
1022.21	82.4054
1022.91	84.2399
1023.6	83.0911
1024.3	81.5674
1025	83.2354
1025.7	82.5951
1026.39	84.138
1027.09	84.7809
1027.79	84.5071
1028.48	83.7666
1029.18	84.8095
1029.88	83.9025
1030.57	84.2788
1031.27	83.8883
1031.96	84.4228
1032.66	83.6657
1033.36	84.0422
1034.05	83.9518
1034.75	83.2113
1035.44	82.2626
1036.14	79.7054
1036.83	82.0818
1037.53	82.433
1038.22	80.3759
1038.92	82.4604
1039.61	81.245
1040.31	80.1132
1041	79.6727
1041.7	81.5573
1042.39	81.0002
1043.09	81.5847
1043.78	79.9027
1044.48	80.9956
1045.17	79.4135
1045.87	81.8814
1046.56	80.5993
1047.25	80.4506
1047.95	79.9352
1048.64	78.9616
1049.34	81.1378
1050.03	80.7806
1050.72	80.1152
1051.42	78.1999
1052.11	80.8011
1052.8	79.494
1053.5	80.2535
1054.19	80.2381
1054.88	79.4478
1055.58	78.549
1056.27	78.1752
1056.96	78.9933
1057.66	79.8695
1058.35	78.6292
1059.04	77.5137
1059.73	79.5483
1060.42	78.9161
1061.12	78.059
1061.81	79.7604
1062.5	78.4616
1063.19	78.9462
1063.89	78.9557
1064.58	79.2069
1065.27	81.3334
1065.96	81.0763
1066.65	80.1192
1067.34	80.5871
1068.04	81.48
1068.73	81.1897
1069.42	83.7159
1070.11	80.9004
1070.8	81.51
1071.49	82.2112
1072.18	82.0792
1072.87	81.9389
1073.56	82.1568
1074.25	83.1663
1074.94	81.9926
1075.63	84.5188
1076.32	84.6452
1077.01	87.063
1077.7	86.4642
1078.39	88.1988
1079.08	87.9333
1079.77	88.8597
1080.46	90.8194
1081.15	91.3123
1081.84	92.7635
1082.53	94.698
1083.22	93.5911
1083.91	92.309
1084.6	92.1852
1085.29	91.9947
1085.98	90.8293
1086.67	89.5807
1087.36	88.6985
1088.05	88.9831
1088.73	87.1511
1089.42	86.744
1090.11	86.612
1090.8	85.8799
1091.49	86.3645
1092.18	85.1157
1092.86	84.6835
1093.55	84.9933
1094.24	85.1695
1094.93	83.3123
1095.62	84.6802
1096.3	85.4314
1096.99	84.958
1097.68	83.7925
1098.37	85.5687
1099.05	84.2783
1099.74	85.6962
1100.43	85.0975
1101.11	84.6904
1101.8	84.5416
1102.49	85.8345
1103.18	86.7357
1103.86	85.6869
1104.55	86.855
1105.23	87.3813
1105.92	87.0659
1106.61	87.5421
1107.29	86.7016
1107.98	87.1114
1108.67	86.3042
1109.35	86.4221
1110.04	86.915
1110.72	88.4245
1111.41	86.3676
1112.09	88.2606
1112.78	88.5618
1113.47	89.0464
1114.15	86.7976
1114.84	88.174
1115.52	87.9335
1116.21	89.5264
1116.89	89.2692
1117.58	89.3205
1118.26	90.1968
1118.95	90.4314
1119.63	90.5159
1120.32	89.1173
1121	92.6435
1121.68	90.3199
1122.37	90.2128
1123.05	89.4557
1123.74	89.5152
1124.42	91.6081
1125.1	91.6676
1125.79	89.919
1126.47	91.3035
1127.16	89.0964
1127.84	90.7893
1128.52	89.499
1129.21	90.5754
1129.89	90.0516
1130.57	91.3195
1131.26	90.754
1131.94	89.2969
1132.62	92.5483
1133.3	91.7661
1133.99	90.6757
1134.67	92.1019
1135.35	90.0281
1136.03	91.2462
1136.72	90.6475
1137.4	91.0487
1138.08	92.15
1138.76	91.2678
1139.45	91.7942
1140.13	89.9704
1140.81	92.6966
1141.49	92.3062
1142.17	92.999
1142.86	91.4254
1143.54	91.535
1144.22	90.9947
1144.9	92.9209
1145.58	92.8554
1146.26	92.1818
1146.94	92.2497
1147.62	92.2009
1148.3	93.2521
1148.99	92.97
1149.67	93.8545
1150.35	93.4726
1151.03	94.1571
1151.71	94.5835
1152.39	95.1014
1153.07	94.9859
1153.75	96.429
1154.43	96.2635
1155.11	97.1147
1155.79	96.6243
1156.47	98.1088
1157.15	98.0102
1157.83	95.8697
1158.51	98.2543
1159.19	97.7221
1159.87	97.9152
1160.55	96.6249
1161.22	97.7845
1161.9	98.8773
1162.58	99.8119
1163.26	100.296
1163.94	99.3478
1164.62	101.499
1165.3	100.517
1165.98	100.801
1166.65	101.903
1167.33	103.696
1168.01	102.922
1168.69	103.99
1169.37	102.183
1170.05	101.951
1170.72	102.252
1171.4	102.428
1172.08	104.613
1172.76	102.039
1173.44	102.749
1174.11	102
1174.79	103.418
1175.47	103.536
1176.14	103.495
1176.82	103.48
1177.5	104.74
1178.18	105.724
1178.85	104.217
1179.53	103.793
1180.21	106.27
1180.88	107.071
1181.56	106.805
1182.24	106.632
1182.91	107.025
1183.59	107.701
1184.26	108.96
1184.94	109.378
1185.62	109.98
1186.29	109.498
1186.97	109.832
1187.64	108.658
1188.32	110.626
1189	111.503
1189.67	110.362
1190.35	112.105
1191.02	112.298
1191.7	113.699
1192.37	113.251
1193.05	114.602
1193.72	115.52
1194.4	116.463
1195.07	117.064
1195.75	117.049
1196.42	117.616
1197.1	119.934
1197.77	121.294
1198.45	120.678
1199.12	123.838
1199.79	122.448
1200.47	122.424
1201.14	123.042
1201.82	125.51
1202.49	127.561
1203.16	128.062
1203.84	128.705
1204.51	130.023
1205.18	129.241
1205.86	129.334
1206.53	130.144
1207.2	129.687
1207.88	131.163
1208.55	129.364
1209.22	128.482
1209.9	127.85
1210.57	129.493
1211.24	125.744
1211.91	125.912
1212.59	125.055
1213.26	124.556
1213.93	124.774
1214.6	124.742
1215.28	124.118
1215.95	122.511
1216.62	122.329
1217.29	123.389
1217.96	122.257
1218.64	123.1
1219.31	124.526
1219.98	122.635
1220.65	121.17
1221.32	122.713
1221.99	123.264
1222.66	122.774
1223.34	120.242
1224.01	121.56
1224.68	123.028
1225.35	124.854
1226.02	122.355
1226.69	124.281
1227.36	122.074
1228.03	122.192
1228.7	124.085
1229.37	121.911
1230.04	124.646
1230.71	124.522
1231.38	125.907
1232.05	125.233
1232.72	124.984
1233.39	125.736
1234.06	124.845
1234.73	124.921
1235.4	124.789
1236.07	125.29
1236.74	126.042
1237.41	128.018
1238.08	126.594
1238.75	126.562
1239.42	127.089
1240.09	125.982
1240.75	127.983
1241.42	126.851
1242.09	128.219
1242.76	128.67
1243.43	127.846
1244.1	129.406
1244.77	127.69
1245.43	128.95
1246.1	126.926
1246.77	129.186
1247.44	127.92
1248.11	127.705
1248.77	129.456
1249.44	130.182
1250.11	132.259
1250.78	129.56
1251.44	131.728
1252.11	131.204
1252.78	132.339
1253.45	133.198
1254.11	133.15
1254.78	132.801
1255.45	134.177
1256.11	132.353
1256.78	133.713
1257.45	135.431
1258.11	136.64
1258.78	133.9
1259.45	135.876
1260.11	135.802
1260.78	138.862
1261.45	137.505
1262.11	139.881
1262.78	138.333
1263.44	139.367
1264.11	140.019
1264.78	139.653
1265.44	141.163
1266.11	140.605
1266.77	143.107
1267.44	141.8
1268.1	140.509
1268.77	142.327
1269.43	141.745
1270.1	142.321
1270.76	142.881
1271.43	144.674
1272.09	144.167
1272.76	142.851
1273.42	143.036
1274.09	143.346
1274.75	142.93
1275.42	145.681
1276.08	146.241
1276.75	142.942
1277.41	145.294
1278.07	145.478
1278.74	147.354
1279.4	146.106
1280.06	145.649
1280.73	147.9
1281.39	147.793
1282.06	148.544
1282.72	149.745
1283.38	149.913
1284.05	151.44
1284.71	148.224
1285.37	150.475
1286.04	151.16
1286.7	151.836
1287.36	152.362
1288.02	154.58
1288.69	153.69
1289.35	153.225
1290.01	152.301
1290.67	153.652
1291.34	153.895
1292	154.496
1292.66	156.181
1293.32	155.365
1293.99	157.517
1294.65	158.31
1295.31	156.753
1295.97	159.612
1296.63	160.055
1297.29	159.348
1297.95	160.699
1298.62	160.359
1299.28	162.935
1299.94	160.336
1300.6	164.279
1301.26	162.222
1301.92	161.507
1302.58	161.883
1303.24	164.209
1303.9	162.227
1304.57	164.512
1305.23	165.188
1305.89	165.706
1306.55	163.541
1307.21	164.767
1307.87	163.443
1308.53	167.353
1309.19	166.037
1309.85	167.955
1310.51	169.598
1311.17	168.816
1311.83	170.826
1312.49	169.344
1313.15	173.045
1313.81	174.004
1314.46	174.464
1315.12	174.632
1315.78	175.342
1316.44	177.81
1317.1	177.102
1317.76	176.254
1318.42	181.272
1319.08	179.723
1319.74	180.907
1320.39	182.942
1321.05	184.835
1321.71	184.303
1322.37	187.604
1323.03	187.514
1323.69	189.532
1324.34	187.916
1325	189.092
1325.66	191.169
1326.32	189.728
1326.98	193.613
1327.63	191.564
1328.29	193.449
1328.95	193.175
1329.61	192.526
1330.26	193.753
1330.92	193.529
1331.58	193.447
1332.23	196.481
1332.89	198.558
1333.55	197.317
1334.2	194.435
1334.86	197.945
1335.52	202.196
1336.17	201.039
1336.83	201.332
1337.49	205.5
1338.14	203.451
1338.8	207.419
1339.46	210.587
1340.11	210.63
1340.77	215.223
1341.42	217.195
1342.08	218.536
1342.74	224.769
1343.39	223.973
1344.05	230.744
1344.7	234.195
1345.36	235.195
1346.01	238.986
1346.67	240.217
1347.32	243.691
1347.98	245.751
1348.63	246.89
1349.29	246.447
1349.94	246.956
1350.6	250.486
1351.25	249.519
1351.91	250.561
1352.56	250.431
1353.22	252.06
1353.87	250.515
1354.52	250.722
1355.18	250.038
1355.83	249.439
1356.49	248.732
1357.14	249.755
1357.79	246.994
1358.45	246.053
1359.1	246.182
1359.75	243.759
1360.41	242.109
1361.06	241.349
1361.71	239.037
1362.37	236.549
1363.02	236.586
1363.67	232.047
1364.33	231.012
1364.98	227.986
1365.63	226.704
1366.29	226.152
1366.94	222.23
1367.59	217.844
1368.24	216.561
1368.89	214.589
1369.55	213.251
1370.2	209.655
1370.85	208.177
1371.5	207.35
1372.16	205.83
1372.81	203.656
1373.46	200.797
1374.11	200.185
1374.76	199.665
1375.41	198.474
1376.07	197.284
1376.72	197.524
1377.37	197.634
1378.02	195.661
1378.67	195.302
1379.32	195.022
1379.97	195.777
1380.62	195.204
1381.27	193.858
1381.92	191.935
1382.57	191.283
1383.22	192.982
1383.88	190.331
1384.53	190.264
1385.18	188.555
1385.83	187.747
1386.48	187.28
1387.13	187.699
1387.78	186.392
1388.43	185.357
1389.08	184.972
1389.73	183.718
1390.37	182.544
1391.02	181.728
1391.67	181.005
1392.32	179.382
1392.97	179.396
1393.62	178.784
1394.27	176.783
1394.92	175.964
1395.57	174.124
1396.22	175.442
1396.87	174.416
1397.51	173.935
1398.16	174.326
1398.81	174.234
1399.46	173.859
1400.11	173.298
1400.76	171.318
1401.4	171.071
1402.05	171.124
1402.7	169.141
1403.35	169.905
1404	168.508
1404.64	168.871
1405.29	169.521
1405.94	167.545
1406.59	167.089
1407.23	166.384
1407.88	166.888
1408.45	165.684
1409.1	164.979
1409.75	165.641
1410.4	168.219
1411.05	165.905
1411.7	166.508
1412.35	165.386
1413	163.081
1413.65	164.376
1414.31	162.487
1414.96	165.915
1415.61	163.385
1416.26	162.713
1416.91	162.191
1417.56	161.977
1418.21	161.314
1418.86	160.625
1419.51	159.545
1420.16	158.881
1420.81	160.418
1421.46	160.637
1422.11	159.441
1422.75	159.96
1423.4	159.738
1424.05	160.067
1424.7	159.636
1425.35	158.681
1426	156.467
1426.65	158.187
1427.3	158.465
1427.95	158.818
1428.6	158.121
1429.24	157.958
1429.89	158.769
1430.54	157.131
1431.19	157.659
1431.84	158.495
1432.49	160.281
1433.13	160.385
1433.78	160.854
1434.43	160.882
1435.08	159.66
1435.73	160.23
1436.37	159.992
1437.02	161.303
1437.67	159.748
1438.32	161.676
1438.96	161.612
1439.61	160.757
1440.26	160.91
1440.9	161.863
1441.55	162.641
1442.2	162.019
1442.84	162.931
1443.49	163.584
1444.14	164.228
1444.79	163.44
1445.43	165.018
1446.08	164.938
1446.73	163.433
1447.37	163.077
1448.02	165.139
1448.66	163.192
1449.31	163.87
1449.96	162.531
1450.6	165.226
1451.25	163.687
1451.89	163.791
1452.54	162.852
1453.18	161.955
1453.83	160.95
1454.48	162.553
1455.12	162.814
1455.77	163.584
1456.41	163.529
1457.06	162.607
1457.7	162.968
1458.35	161.171
1458.99	160.782
1459.64	161.369
1460.28	160.239
1460.92	159.575
1461.57	159.803
1462.21	158.881
1462.86	160.393
1463.5	159.612
1464.15	159.666
1464.79	158.202
1465.43	158.705
1466.08	156.141
1466.72	157.353
1467.37	160.431
1468.01	158.526
1468.65	155.362
1469.3	156.39
1469.94	155.11
1470.58	155.838
1471.23	156.308
1471.87	154.069
1472.51	155.43
1473.16	155.667
1473.8	155.478
1474.44	157.073
1475.08	157.018
1475.73	156.479
1476.37	157.466
1477.01	157.102
1477.66	156.505
1478.3	157.983
1478.94	156.653
1479.58	159.331
1480.22	158.059
1480.87	158.662
1481.51	158.165
1482.15	157.827
1482.79	160.346
1483.43	159.883
1484.08	158.794
1484.72	160.589
1485.36	162.625
1486	162.42
1486.64	162.581
1487.28	163.068
1487.92	162.738
1488.56	164.091
1489.21	161.469
1489.85	162.08
1490.49	162
1491.13	159.978
1491.77	161.873
1492.41	164.976
1493.05	165.495
1493.69	162.982
1494.33	163.385
1494.97	162.571
1495.61	164.075
1496.25	162.694
1496.89	165.756
1497.53	164.692
1498.17	164.02
1498.81	166.598
1499.45	166.476
1500.09	164.638
1500.73	163.841
1501.37	163.427
1502.01	166.055
1502.65	164.075
1503.29	164.528
1503.93	163.973
1504.57	164.926
1505.21	166.213
1505.84	162.724
1506.48	163.677
1507.12	163.755
1507.76	160.908
1508.4	164.211
1509.04	167.289
1509.68	164.084
1510.31	166.662
1510.95	166.232
1511.59	167.86
1512.23	163.938
1512.87	164.416
1513.51	164.686
1514.14	169.364
1514.78	166.95
1515.42	166.978
1516.06	168.173
1516.69	167.435
1517.33	167.604
1517.97	168.799
1518.61	169.485
1519.24	168.622
1519.88	168.041
1520.52	168.144
1521.16	170.206
1521.79	169.717
1522.43	170.079
1523.07	170.04
1523.7	171.585
1524.34	170.23
1524.98	170.133
1525.61	172.644
1526.25	174.147
1526.88	175.042
1527.52	173.187
1528.16	175.448
1528.79	173.535
1529.43	175.221
1530.06	178.141
1530.7	179.069
1531.34	178.972
1531.97	177.916
1532.61	180.178
1533.24	181.406
1533.88	182.934
1534.51	184.287
1535.15	188.299
1535.78	186.61
1536.42	187.538
1537.05	188.591
1537.69	189.928
1538.32	192.789
1538.96	193.067
1539.59	197.112
1540.23	198.54
1540.86	195.826
1541.5	196.329
1542.13	196.366
1542.77	199.261
1543.4	199.247
1544.03	200.642
1544.67	200.103
1545.3	199.706
1545.94	200.292
1546.57	200.962
1547.2	196.882
1547.84	195.577
1548.47	193.613
1549.1	193.258
1549.74	191.994
1550.37	189.981
1551	187.867
1551.64	188.52
1552.27	184.482
1552.9	184.676
1553.54	181.713
1554.17	181.308
1554.8	179.394
1555.43	179.205
1556.07	178.425
1556.7	177.686
1557.33	176.673
1557.96	177.018
1558.6	173.746
1559.23	173.015
1559.86	175.969
1560.49	172.246
1561.13	172.85
1561.76	171.819
1562.39	171.989
1563.02	172.617
1563.65	170.312
1564.28	169.79
1564.92	170.543
1565.55	168.063
1566.18	171.583
1566.81	169.202
1567.44	170.972
1568.07	169.642
1568.7	169.52
1569.33	172.581
1569.96	172.318
1570.6	171.029
1571.23	170.332
1571.86	172.935
1572.49	170.122
1573.12	171.158
1573.75	173.445
1574.38	174.023
1575.01	173.576
1575.64	176.437
1576.27	175.782
1576.9	176.651
1577.53	174.205
1578.16	174.908
1578.79	177.877
1579.42	176.731
1580.05	177.875
1580.68	177.603
1581.31	180.082
1581.94	181.535
1582.57	181.112
1583.2	181.374
1583.82	182.018
1584.45	181.972
1585.08	183.375
1585.71	183.136
1586.34	182.748
1586.97	182.268
1587.6	181.12
1588.23	182.173
1588.85	182.577
1589.48	180.263
1590.11	177.908
1590.74	179.661
1591.37	176.856
1592	178.467
1592.62	177.137
1593.25	175.806
1593.88	175.318
1594.51	175.488
1595.14	174.924
1595.76	174.394
1596.39	177.28
1597.02	174.392
1597.65	175.953
1598.27	177.414
1598.9	175.451
1599.53	175.27
1600.15	175.274
1600.78	175.494
1601.41	173.43
1602.04	173.058
1602.66	175.469
1603.29	173.697
1603.92	171.917
1604.54	170.312
1605.17	170.982
1605.79	169.41
1606.42	169.938
1607.05	166.349
1607.67	162.794
1608.3	165.222
1608.93	165.308
1609.55	164.853
1610.18	163.464
1610.8	165.384
1611.43	164.671
1612.05	163.99
1612.68	163.852
1613.3	160.23
1613.93	162.516
1614.56	161.303
1615.18	159.564
1615.81	159.317
1616.43	157.754
1617.06	156.398
1617.68	150.926
1618.31	151.296
1618.93	149.124
1619.56	149.244
1620.18	147.322
1620.8	144.342
1621.43	142.77
1622.05	142.373
1622.68	140.743
1623.3	137.712
1623.93	137.757
1624.55	136.235
1625.17	132.263
1625.8	132.625
1626.42	131.661
1627.05	131.556
1627.67	127.709
1628.29	127.804
1628.92	125.49
1629.54	124.343
1630.16	123.621
1630.79	122.208
1631.41	121.902
1632.03	120.214
1632.66	117.792
1633.28	115.77
1633.9	115.731
1634.52	114.718
1635.15	113.513
1635.77	111.716
1636.39	110.827
1637.01	109.83
1637.64	107.492
1638.26	107.853
1638.88	105.873
1639.5	104.551
1640.13	101.779
1640.75	102.74
1641.37	103.118
1641.99	101.03
1642.61	99.7744
1643.24	98.5358
1643.86	99.7304
1644.48	97.9502
1645.1	97.2117
1645.72	95.2398
1646.34	94.2844
1646.96	94.346
1647.58	94.8156
1648.21	91.427
1648.83	91.0135
1649.45	90.4249
1650.07	89.1278
1650.69	87.2978
1651.31	87.0841
1651.93	86.9205
1652.55	85.907
1653.17	83.7767
1653.79	82.6963
1654.41	82.5329
1655.03	81.1609
1655.65	81.7556
1656.27	80.2171
1656.89	78.2951
1657.51	78.4898
1658.13	77.2597
1658.75	76.6627
1659.37	76.5157
1659.99	74.3439
1660.61	73.3219
1661.23	72.7999
1661.85	73.2446
1662.47	72.1561
1663.09	71.1508
1663.71	70.6707
1664.33	69.5071
1664.95	68.6517
1665.57	67.8214
1666.18	68.2079
1666.8	68.1026
1667.42	66.8056
1668.04	66.3005
1668.66	65.1452
1669.28	63.2066
1669.9	64.6847
1670.51	63.0044
1671.13	61.8574
1671.75	61.4523
1672.37	61.7386
1672.99	59.4917
1673.6	59.3532
1674.22	58.2229
1674.84	58.6342
1675.46	58.2624
1676.08	56.4321
1676.69	56.2935
1677.31	56.3633
1677.93	54.3497
1678.54	54.7444
1679.16	54.9725
1679.78	53.4256
1680.4	55.0619
1681.01	53.0234
1681.63	53.5515
1682.25	51.1378
1682.86	51.3743
1683.48	51.719
1684.1	50.5887
1684.71	50.4419
1685.33	49.2449
1685.95	50.2646
1686.56	49.7845
1687.18	48.3125
1687.8	48.6405
1688.41	48.5437
1689.03	48.8134
1689.64	48.0748
1690.26	45.8528
1690.88	47.206
1691.49	45.9006
1692.11	45.4703
1692.72	45.8235
1693.34	44.3849
1693.95	44.4046
1694.57	42.9994
1695.18	42.8941
1695.8	42.0305
1696.41	41.892
1697.03	42.8367
1697.64	43.148
1698.26	42.5929
1698.87	41.2959
1699.49	40.8656
1700.1	41.2521
1700.72	40.3468
1701.33	40.1915
1701.95	39.1197
1702.56	41.0894
1703.17	38.1674
1703.79	37.9039
1704.4	37.6986
1705.02	36.6099
1705.63	38.9631
1706.24	36.3078
1706.86	36.2025
1707.47	36.8224
1708.09	36.6004
1708.7	36.1034
1709.31	35.7233
1709.93	34.4513
1710.54	34.171
1711.15	33.5325
1711.77	32.8272
1712.38	33.4219
1712.99	32.6249
1713.6	33.1781
1714.22	33.0228
1714.83	32.3174
1715.44	30.729
1716.06	31.5236
1716.67	30.3433
1717.28	31.8882
1717.89	29.2329
1718.51	28.2109
1719.12	29.9141
1719.73	28.3755
1720.34	28.3535
1720.95	29.74
1721.57	29.6263
1722.18	29.0044
1722.79	26.4325
1723.4	28.5689
1724.01	26.2553
1724.63	25.3918
1725.24	27.7198
1725.85	25.6728
1726.46	26.526
1727.07	25.3957
1727.68	25.7237
1728.29	25.1185
1728.9	24.7466
1729.52	26.4496
1730.13	24.8527
1730.74	24.8642
1731.35	24.7922
1731.96	23.5786
1732.57	24.315
1733.18	23.7348
1733.79	24.1629
1734.4	25.3076
1735.01	23.994
1735.62	25.1137
1736.23	23.8501
1736.84	22.6032
1737.45	23.473
1738.06	21.7177
1738.67	23.4874
1739.28	21.9072
1739.89	22.4186
1740.5	20.9467
1741.11	20.8248
1741.72	22.8695
1742.33	21.5392
1742.94	21.8173
1743.55	22.7204
1744.16	21.3735
1744.76	21.2516
1745.37	20.0546
1745.98	21.041
1746.59	19.8858
1747.2	19.2972
1747.81	19.6419
1748.42	20.2783
1749.03	19.6397
1749.63	20.8928
1750.24	17.8959
1750.85	19.7823
1751.46	18.9687
1752.07	19.3468
1752.68	18.3249
1753.28	18.9696
1753.89	18.9143
1754.5	18.8091
1755.11	17.3288
1755.71	17.9486
1756.32	17.6766
1756.93	17.4797
1757.54	16.9245
1758.15	17.2942
1758.75	18.2889
1759.36	18.9587
1759.97	17.3034
1760.57	17.0648
1761.18	16.3596
1761.79	15.796
1762.39	16.3157
1763	16.4272
1763.61	16.2302
1764.22	16.8749
1764.82	17.3947
1765.43	15.7144
1766.03	14.3425
1766.64	14.3956
1767.25	14.882
1767.85	15.8684
1768.46	15.5048
1769.07	15.1412
1769.67	14.9693
1770.28	14.489
1770.88	14.3255
1771.49	14.4452
1772.1	14.0316
1772.7	14.518
1773.31	14.3294
1773.91	14.0075
1774.52	12.3022
1775.12	14.2136
1775.73	14.2001
1776.33	14.0948
1776.94	13.3979
1777.54	12.8343
1778.15	14.4123
1778.75	11.7737
1779.36	13.4102
1779.96	11.9882
1780.57	11.883
1781.17	11.4527
1781.78	10.1391
1782.38	10.8922
1782.98	11.1536
1783.59	10.9984
1784.19	9.25145
1784.8	8.97118
1785.4	10.1992
1786	10.169
1786.61	9.6054
1787.21	7.95849
1787.82	8.46989
1788.42	9.73129
1789.02	7.40937
1789.63	9.57912
1790.23	8.17385
1790.83	7.0186
1791.44	6.705
1792.04	7.86641
1792.64	8.57783
1793.25	8.03922
1793.85	6.5423
1794.45	6.82871
1795.06	7.25677
1795.66	6.3682
1796.26	6.04627
1796.86	4.49934
1797.47	5.92742
1798.07	4.7555
1798.67	5.42524
1799.27	4.81165
1799.88	5.93138

## Sheet: TNT (in DI water)
X (Raman shift cm-1)	SERS intensity (a.u.)
700.882	116.09
701.624	128.69
702.366	129.14
703.107	128.19
703.849	132.14
704.591	131.54
705.332	131.99
706.074	125.84
706.815	128.29
707.556	127.69
708.298	129.59
709.039	129.89
709.779	131.34
710.52	129.64
711.261	131.04
712.002	132.94
712.742	129.49
713.482	129.04
714.223	128.94
714.963	130.74
715.703	134.89
716.444	137.04
717.183	135.09
717.923	134.89
718.663	140.34
719.403	140.54
720.142	144.69
720.881	138.79
721.621	146.99
722.359	140.94
723.099	147.94
723.838	149.89
724.577	150.79
725.316	152.69
726.055	156.09
726.793	157.24
727.532	153.49
728.271	147.19
729.008	145.99
729.747	147.04
730.485	141.44
731.223	149.49
731.961	148.64
732.699	144.19
733.437	151.99
734.174	142.24
734.912	140.94
735.649	142.09
736.387	144.94
737.124	136.39
737.861	139.74
738.598	136.79
739.335	133.84
740.072	128.64
740.809	132.19
741.545	132.99
742.282	124.94
743.018	131.04
743.755	133.59
744.491	128.84
745.227	126.79
745.964	125.19
746.699	126.74
747.436	122.14
748.171	126.29
748.906	120.34
749.643	119.14
750.378	117.29
751.113	121.44
751.849	120.69
752.584	122.44
753.319	122.64
754.054	127.64
754.789	132.59
755.523	128.54
756.259	135.79
756.993	132.14
757.727	141.49
758.462	142.49
759.197	141.94
759.931	147.89
760.665	142.89
761.398	148.79
762.132	141.59
762.867	140.39
763.6	138.74
764.334	141.84
765.067	140.39
765.8	145.04
766.535	133.49
767.268	137.64
768.001	134.54
768.734	138.14
769.466	142.84
770.199	137.84
770.932	136.59
771.664	138.79
772.397	136.74
773.129	147.94
773.863	134.69
774.595	134.79
775.327	135.54
776.059	134.94
776.791	132.29
777.523	131.84
778.255	127.74
778.986	129.24
779.718	125.44
780.449	125.34
781.181	127.09
781.912	124.44
782.643	129.94
783.375	132.89
784.105	125.89
784.836	126.14
785.567	130.44
786.297	137.44
787.028	140.19
787.759	135.79
788.489	141.34
789.22	143.49
789.95	157.14
790.679	153.04
791.41	157.34
792.14	159.59
792.87	160.84
793.6	157.44
794.329	157.54
795.058	151.99
795.788	157.24
796.517	158.44
797.247	160.89
797.975	166.04
798.705	159.89
799.434	162.69
800.163	164.84
800.891	165.49
801.62	164.39
802.349	169.74
803.077	167.89
803.805	160.24
804.534	157.49
805.262	155.54
805.99	161.24
806.718	154.19
807.446	150.89
808.174	149.94
808.902	142.59
809.629	154.59
810.357	151.44
811.084	149.54
811.811	147.39
812.539	152.89
813.266	151.49
813.993	156.39
814.719	154.19
815.447	159.99
816.173	154.49
816.9	155.19
817.626	153.74
818.353	159.09
819.079	163.74
819.806	165.24
820.531	177.99
821.258	189.89
821.984	199.39
822.71	207.54
823.435	214.24
824.161	210.14
824.887	194.89
825.612	186.39
826.338	169.99
827.063	156.59
827.788	146.64
828.513	144.89
829.238	138.79
829.963	138.44
830.688	133.69
831.412	135.19
832.138	135.39
832.862	129.89
833.586	126.29
834.31	131.64
835.035	120.64
835.759	117.09
836.483	116.89
837.206	112.64
837.931	107.19
838.654	107.44
839.378	104.49
840.101	106.59
840.825	106.34
841.549	100.69
842.272	106.34
842.995	102.14
843.718	95.4404
844.441	96.6404
845.164	99.1404
845.887	98.2904
846.609	101.94
847.332	100.29
848.054	97.8404
848.777	99.3404
849.499	113.24
850.221	115.79
850.944	116.39
851.666	114.24
852.388	110.24
853.109	109.39
853.831	111.44
854.553	106.74
855.274	94.0404
855.996	100.94
856.717	98.9904
857.438	95.1904
858.16	94.2904
858.881	93.5904
859.602	94.8904
860.323	93.5404
861.043	93.1904
861.764	97.6904
862.484	97.0404
863.205	92.6904
863.925	95.1404
864.645	95.0904
865.366	96.2404
866.086	92.2904
866.806	99.2404
867.526	93.8904
868.246	89.9404
868.965	92.3904
869.685	90.0404
870.405	90.0404
871.124	91.8404
871.844	93.9904
872.562	90.4404
873.282	93.4904
874.001	87.8904
874.72	90.1404
875.438	91.4904
876.157	88.9904
876.876	84.6904
877.595	90.8904
878.313	92.5904
879.032	87.0404
879.75	89.0904
880.468	94.1904
881.186	91.4904
881.904	88.6404
882.623	89.1904
883.34	89.3904
884.058	90.4404
884.775	87.2404
885.493	90.0404
886.211	89.9404
886.928	93.7904
887.645	88.3904
888.362	98.4904
889.079	94.5404
889.797	90.2404
890.513	95.2404
891.23	95.1904
891.947	97.9404
892.664	100.39
893.38	102.79
894.096	98.2904
894.812	99.0904
895.529	101.69
896.245	99.2404
896.961	100.29
897.677	104.89
898.393	106.29
899.108	102.79
899.824	102.54
900.54	105.84
901.255	104.49
901.971	116.19
902.686	108.74
903.4	112.94
904.116	117.89
904.831	116.34
905.546	113.99
906.261	119.44
906.975	123.84
907.69	113.59
908.405	120.54
909.119	120.54
909.833	124.34
910.548	120.19
911.262	133.49
911.975	132.14
912.689	135.19
913.404	143.79
914.117	143.89
914.831	148.89
915.544	156.89
916.258	156.09
916.971	162.39
917.685	159.59
918.398	164.39
919.11	167.69
919.824	161.14
920.537	158.64
921.25	163.598
921.962	161.006
922.675	165.264
923.387	158.221
924.1	160.079
924.812	165.337
925.524	171.994
926.237	166.552
926.949	171.96
927.661	177.868
928.373	177.675
929.085	191.083
929.796	195.141
930.508	202.349
931.219	194.706
931.931	205.164
932.642	213.172
933.353	207.779
934.064	217.137
934.776	219.745
935.487	218.653
936.197	220.61
936.907	219.318
937.618	215.726
938.329	215.734
939.039	214.141
939.75	214.299
940.46	215.107
941.17	208.865
941.881	202.622
942.59	203.73
943.3	206.938
944.01	202.495
944.72	210.503
945.43	206.411
946.139	213.469
946.848	210.526
947.558	214.484
948.267	221.742
948.976	227.05
949.685	228.157
950.394	233.315
951.103	249.723
951.812	258.43
952.52	256.838
953.229	264.196
953.938	254.504
954.646	252.161
955.354	249.819
956.063	244.477
956.77	239.885
957.479	242.992
958.187	232.5
958.894	235.758
959.602	234.765
960.31	239.523
961.017	237.781
961.725	247.939
962.432	239.896
963.14	241.954
963.846	235.212
964.554	240.87
965.261	240.127
965.968	243.285
966.674	244.293
967.381	243.1
968.088	252.558
968.795	249.266
969.501	251.274
970.207	241.431
970.913	241.189
971.62	241.947
972.326	237.005
973.032	235.512
973.738	233.42
974.443	228.728
975.149	230.785
975.855	222.593
976.561	233.301
977.266	224.209
977.971	226.966
978.677	228.574
979.382	221.482
980.086	222.09
980.792	218.047
981.496	209.805
982.201	220.613
982.905	212.72
983.611	216.328
984.315	212.786
985.019	211.494
985.724	212.951
986.428	209.509
987.132	205.767
987.836	197.575
988.54	200.582
989.244	195.14
989.948	200.648
990.651	191.705
991.355	196.163
992.058	192.071
992.761	202.479
993.465	199.436
994.168	191.744
994.871	190.402
995.574	196.41
996.277	200.817
996.98	196.975
997.683	194.733
998.385	195.89
999.088	198.798
999.79	192.306
1000.49	188.464
1001.19	185.771
1001.9	180.229
1002.6	170.587
1003.3	170.095
1004	159.952
1004.7	160.16
1005.41	149.668
1006.11	149.075
1006.81	151.333
1007.51	147.691
1008.21	144.299
1008.91	149.156
1009.62	147.914
1010.32	148.572
1011.02	149.28
1011.72	152.087
1012.42	143.295
1013.12	151.703
1013.82	143.51
1014.52	151.018
1015.22	151.376
1015.92	154.484
1016.62	148.491
1017.32	155.949
1018.02	151.057
1018.72	156.065
1019.42	163.922
1020.12	168.38
1020.82	161.888
1021.52	162.546
1022.22	169.703
1022.92	168.011
1023.62	162.019
1024.32	169.126
1025.02	162.134
1025.72	164.792
1026.42	159.95
1027.11	160.857
1027.81	165.965
1028.51	166.173
1029.21	168.181
1029.91	169.638
1030.61	169.646
1031.31	172.954
1032	171.711
1032.7	165.919
1033.4	162.477
1034.1	163.985
1034.8	166.442
1035.49	165.95
1036.19	168.208
1036.89	163.816
1037.59	164.023
1038.28	167.631
1038.98	167.439
1039.68	164.146
1040.38	161.304
1041.07	167.562
1041.77	170.92
1042.47	169.827
1043.16	173.735
1043.86	168.093
1044.56	166.551
1045.25	161.508
1045.95	168.416
1046.65	163.724
1047.34	167.281
1048.04	163.739
1048.73	162.497
1049.43	161.855
1050.13	162.162
1050.82	162.07
1051.52	162.528
1052.21	164.286
1052.91	169.743
1053.6	166.551
1054.3	161.459
1054.99	168.016
1055.69	161.774
1056.38	168.532
1057.08	170.54
1057.77	170.097
1058.47	167.205
1059.16	168.713
1059.86	174.071
1060.55	172.178
1061.25	182.186
1061.94	184.244
1062.64	186.901
1063.33	185.409
1064.02	192.017
1064.72	191.275
1065.41	197.732
1066.11	199.64
1066.8	202.798
1067.49	204.606
1068.19	210.913
1068.88	214.421
1069.57	213.079
1070.27	217.586
1070.96	219.544
1071.65	219.802
1072.35	225.81
1073.04	220.367
1073.73	220.625
1074.42	225.383
1075.12	217.341
1075.81	219.148
1076.5	221.756
1077.19	221.164
1077.89	215.521
1078.58	214.129
1079.27	213.537
1079.96	226.395
1080.65	222.002
1081.35	226.71
1082.04	227.868
1082.73	221.026
1083.42	226.833
1084.11	230.791
1084.8	226.049
1085.49	226.856
1086.19	226.564
1086.88	219.772
1087.57	226.88
1088.26	229.437
1088.95	230.145
1089.64	236.703
1090.33	229.311
1091.02	215.968
1091.71	200.526
1092.4	188.234
1093.09	188.642
1093.78	182.299
1094.47	180.657
1095.16	179.715
1095.85	178.822
1096.54	172.88
1097.23	170.488
1097.92	175.796
1098.61	167.253
1099.3	171.861
1099.99	173.769
1100.68	176.177
1101.37	171.884
1102.06	173.342
1102.75	171.05
1103.43	168.107
1104.12	176.065
1104.81	171.823
1105.5	167.331
1106.19	168.738
1106.88	161.396
1107.57	168.204
1108.25	165.662
1108.94	160.769
1109.63	164.127
1110.32	160.085
1111.01	161.892
1111.69	161.5
1112.38	161.908
1113.07	156.116
1113.76	163.223
1114.44	163.181
1115.13	164.939
1115.82	165.097
1116.51	165.054
1117.19	167.062
1117.88	170.72
1118.57	169.777
1119.25	175.135
1119.94	171.243
1120.63	172.801
1121.31	172.058
1122	178.616
1122.69	172.174
1123.37	173.582
1124.06	172.689
1124.74	171.347
1125.43	182.155
1126.12	169.113
1126.8	177.52
1127.49	182.978
1128.17	174.136
1128.86	171.893
1129.54	182.751
1130.23	175.509
1130.92	179.217
1131.6	183.474
1132.29	185.432
1132.97	183.14
1133.66	184.448
1134.34	184.205
1135.02	183.513
1135.71	185.371
1136.39	187.478
1137.08	188.236
1137.76	192.094
1138.45	183.652
1139.13	187.709
1139.82	188.967
1140.5	194.025
1141.18	184.283
1141.87	196.59
1142.55	198.048
1143.23	193.706
1143.92	200.063
1144.6	208.571
1145.29	209.329
1145.97	215.837
1146.65	212.394
1147.33	211.052
1148.02	218.36
1148.7	211.268
1149.38	217.925
1150.07	222.633
1150.75	221.241
1151.43	227.448
1152.11	223.806
1152.8	233.814
1153.48	235.872
1154.16	235.929
1154.84	236.987
1155.53	247.645
1156.21	251.103
1156.89	256.71
1157.57	254.768
1158.25	252.526
1158.93	252.683
1159.62	252.891
1160.3	251.949
1160.98	252.007
1161.66	250.214
1162.34	255.322
1163.02	254.08
1163.7	252.788
1164.38	251.795
1165.07	251.403
1165.75	259.211
1166.43	249.118
1167.11	258.526
1167.79	257.284
1168.47	255.942
1169.15	254.849
1169.83	255.707
1170.51	250.565
1171.19	258.673
1171.87	257.38
1172.55	266.838
1173.23	263.996
1173.91	265.603
1174.59	275.161
1175.27	268.419
1175.95	277.777
1176.63	279.334
1177.31	282.792
1177.98	285.4
1178.66	283.658
1179.34	282.215
1180.02	294.923
1180.7	292.481
1181.38	290.138
1182.06	287.246
1182.74	287.504
1183.41	287.762
1184.09	288.569
1184.77	288.427
1185.45	293.435
1186.13	293.893
1186.8	293.5
1187.48	299.558
1188.16	299.916
1188.84	297.123
1189.52	293.731
1190.19	302.189
1190.87	305.347
1191.55	311.904
1192.23	305.862
1192.9	314.27
1193.58	313.678
1194.26	313.385
1194.93	311.593
1195.61	316.101
1196.29	318.858
1196.96	317.566
1197.64	316.674
1198.32	326.132
1198.99	326.489
1199.67	323.797
1200.35	327.155
1201.02	331.763
1201.7	327.77
1202.37	333.828
1203.05	339.836
1203.73	333.344
1204.4	344.901
1205.08	343.409
1205.75	346.017
1206.43	350.424
1207.1	345.732
1207.78	344.14
1208.45	348.198
1209.13	347.255
1209.8	349.813
1210.48	346.771
1211.15	353.779
1211.83	352.486
1212.5	341.594
1213.18	351.552
1213.85	347.659
1214.53	348.517
1215.2	351.175
1215.88	347.583
1216.55	345.79
1217.22	343.848
1217.9	344.606
1218.57	354.814
1219.25	347.271
1219.92	342.979
1220.59	351.537
1221.27	350.144
1221.94	353.402
1222.61	349.31
1223.29	353.968
1223.96	351.525
1224.63	349.383
1225.31	357.841
1225.98	352.499
1226.65	348.956
1227.32	344.464
1228	341.172
1228.67	349.579
1229.34	342.437
1230.01	344.045
1230.69	343.003
1231.36	343.21
1232.03	344.168
1232.7	337.076
1233.37	337.084
1234.05	339.391
1234.72	338.799
1235.39	339.507
1236.06	342.664
1236.73	344.472
1237.4	344.63
1238.08	341.588
1238.75	345.445
1239.42	351.653
1240.09	349.561
1240.76	348.369
1241.43	352.376
1242.1	351.234
1242.77	351.892
1243.44	357.599
1244.11	355.357
1244.78	366.365
1245.45	358.473
1246.12	363.38
1246.8	362.138
1247.47	359.696
1248.14	362.604
1248.81	364.811
1249.48	367.669
1250.15	373.427
1250.81	373.084
1251.48	372.342
1252.15	376.25
1252.82	378.558
1253.49	382.215
1254.16	379.073
1254.83	394.381
1255.5	392.889
1256.17	391.146
1256.84	397.304
1257.51	390.912
1258.18	395.519
1258.84	397.127
1259.51	396.635
1260.18	399.893
1260.85	399.3
1261.52	395.408
1262.19	408.516
1262.85	410.124
1263.52	410.381
1264.19	407.689
1264.86	414.297
1265.53	418.155
1266.19	414.412
1266.86	429.12
1267.53	426.678
1268.2	423.635
1268.86	436.093
1269.53	441.951
1270.2	441.909
1270.86	448.366
1271.53	450.424
1272.2	455.932
1272.87	463.79
1273.53	463.897
1274.2	465.405
1274.87	470.913
1275.53	474.57
1276.2	477.528
1276.86	483.636
1277.53	494.544
1278.2	490.951
1278.86	495.109
1279.53	503.567
1280.2	503.975
1280.86	504.532
1281.53	516.89
1282.19	516.048
1282.86	523.105
1283.52	525.363
1284.19	529.021
1284.85	531.329
1285.52	537.986
1286.18	541.644
1286.85	549.302
1287.51	549.66
1288.18	542.017
1288.84	552.525
1289.51	554.233
1290.17	554.79
1290.84	558.148
1291.5	562.306
1292.17	563.564
1292.83	574.321
1293.49	570.679
1294.16	576.137
1294.82	576.295
1295.49	577.802
1296.15	580.31
1296.81	584.518
1297.48	578.325
1298.14	593.883
1298.8	593.341
1299.47	607.499
1300.13	602.206
1300.79	609.414
1301.46	610.172
1302.12	616.48
1302.78	625.037
1303.45	626.495
1304.11	627.953
1304.77	643.01
1305.43	648.818
1306.1	656.976
1306.76	666.084
1307.42	672.891
1308.08	689.299
1308.75	692.307
1309.41	705.315
1310.07	712.572
1310.73	714.58
1311.39	727.188
1312.06	740.645
1312.72	767.053
1313.38	773.711
1314.04	792.019
1314.7	801.326
1315.36	815.584
1316.03	821.092
1316.69	840.75
1317.35	835.257
1318.01	855.215
1318.67	867.823
1319.33	874.68
1319.99	884.738
1320.65	895.746
1321.31	905.454
1321.97	915.311
1322.63	916.269
1323.29	920.077
1323.95	937.935
1324.61	941.442
1325.27	961.7
1325.93	961.308
1326.59	969.065
1327.25	969.223
1327.91	978.231
1328.57	979.539
1329.23	981.146
1329.89	979.204
1330.55	979.662
1331.21	988.92
1331.87	987.977
1332.53	982.985
1333.19	976.493
1333.85	974.101
1334.51	979.508
1335.16	969.466
1335.82	971.274
1336.48	979.231
1337.14	966.239
1337.8	974.647
1338.46	976.955
1339.11	974.112
1339.77	967.97
1340.43	970.928
1341.09	980.086
1341.75	975.793
1342.4	975.901
1343.06	988.009
1343.72	985.866
1344.38	987.399
1345.04	995.042
1345.69	991.715
1346.35	1005.9
1347.01	1008.01
1347.66	1011.64
1348.32	1012.86
1348.98	1021.07
1349.64	1010.02
1350.29	1002.44
1350.95	1006.35
1351.61	1007.61
1352.26	995.347
1352.92	1004.13
1353.57	990.916
1354.23	988.344
1354.89	994.702
1355.54	982.636
1356.2	973.505
1356.86	966.644
1357.51	954.827
1358.17	935.239
1358.82	919.157
1359.48	900.963
1360.13	891.158
1360.79	881.21
1361.44	859.518
1362.1	843.889
1362.76	829.616
1363.41	815.504
1364.07	797.479
1364.72	783.332
1365.38	770.982
1366.03	759.175
1366.69	741.542
1367.34	727.961
1367.99	710.192
1368.65	694.126
1369.3	686.909
1369.96	670.451
1370.61	659.409
1371.27	641.97
1371.92	637.519
1372.57	623.877
1373.23	612.167
1373.88	599.988
1374.54	594.621
1375.19	586.527
1375.84	576.978
1376.5	570.361
1377.15	560.29
1377.8	558.686
1378.46	551.331
1379.11	551.334
1379.76	548.817
1380.41	537.8
1381.07	529.908
1381.72	526.765
1382.37	524.441
1383.03	517.114
1383.68	513.311
1384.33	509.937
1384.98	503.988
1385.63	504.264
1386.29	498.346
1386.94	491.82
1387.59	491.046
1388.24	483.797
1388.9	483.089
1389.55	479.235
1390.2	478.134
1390.85	474.536
1391.5	475.154
1392.15	475.167
1392.8	470.346
1393.46	470.796
1394.11	466.717
1394.76	469.338
1395.41	463.634
1396.06	463.545
1396.71	464.131
1397.36	463.401
1398.01	462.275
1398.66	463.597
1399.31	459.556
1399.96	456.786
1400.61	453.367
1401.26	451.679
1401.91	462.652
1402.56	457.532
1403.21	456.261
1403.86	455.19
1404.51	456.611
1405.16	462.972
1405.81	461.328
1406.46	460.839
1407.11	459.558
1407.76	460.706
1408.41	463.58
1409.06	462.196
1409.71	462.175
1410.36	466.8
1411.01	472.043
1411.59	468.489
1412.25	469.566
1412.9	465.992
1413.55	477.268
1414.2	466.345
1414.86	475.421
1415.51	473.147
1416.16	468.273
1416.81	469.3
1417.47	479.226
1418.12	474.552
1418.77	476.479
1419.42	478.255
1420.07	480.231
1420.73	472.758
1421.38	480.284
1422.03	478.31
1422.68	473.086
1423.33	477.713
1423.98	475.889
1424.64	484.515
1425.29	478.492
1425.94	472.018
1426.59	476.844
1427.24	475.971
1427.89	471.097
1428.54	475.273
1429.19	480.249
1429.84	470.276
1430.49	476.852
1431.14	476.828
1431.79	470.105
1432.44	461.981
1433.09	468.857
1433.74	472.734
1434.39	469.21
1435.04	470.286
1435.69	467.712
1436.34	466.439
1436.99	460.665
1437.64	460.091
1438.29	475.368
1438.94	467.044
1439.59	469.17
1440.24	464.747
1440.89	461.073
1441.54	450.499
1442.19	464.125
1442.84	449.502
1443.49	459.578
1444.13	458.404
1444.78	457.981
1445.43	455.657
1446.08	457.433
1446.73	456.81
1447.38	456.036
1448.02	460.162
1448.67	457.988
1449.32	455.515
1449.97	451.091
1450.62	442.917
1451.27	456.244
1451.91	454.27
1452.56	449.146
1453.21	440.872
1453.86	441.949
1454.5	452.825
1455.15	455.251
1455.8	443.628
1456.45	439.604
1457.09	448.43
1457.74	437.257
1458.39	446.733
1459.03	441.259
1459.68	443.685
1460.33	443.212
1460.97	445.488
1461.62	445.964
1462.27	453.591
1462.91	456.417
1463.56	458.093
1464.21	450.72
1464.85	464.746
1465.5	457.172
1466.14	455.498
1466.79	464.175
1467.44	469.001
1468.08	464.077
1468.73	468.004
1469.37	471.58
1470.02	475.456
1470.66	470.333
1471.31	473.209
1471.95	468.685
1472.6	462.061
1473.24	472.838
1473.89	469.014
1474.53	471.59
1475.18	468.567
1475.82	471.593
1476.47	470.819
1477.11	472.246
1477.76	475.272
1478.4	484.698
1479.05	493.324
1479.69	490.251
1480.33	494.877
1480.98	496.253
1481.62	503.78
1482.27	503.056
1482.91	501.682
1483.56	502.009
1484.2	506.635
1484.84	523.211
1485.49	514.537
1486.13	528.614
1486.77	519.74
1487.42	523.116
1488.06	531.693
1488.7	527.019
1489.35	535.345
1489.99	529.921
1490.63	524.098
1491.27	521.424
1491.92	524.7
1492.56	525.577
1493.2	511.803
1493.84	518.729
1494.49	505.306
1495.13	506.332
1495.77	497.208
1496.41	507.835
1497.06	504.361
1497.7	491.487
1498.34	495.063
1498.98	489.34
1499.62	485.416
1500.27	475.092
1500.91	489.169
1501.55	492.195
1502.19	484.521
1502.83	476.247
1503.47	488.424
1504.11	479.8
1504.76	482.326
1505.4	473.053
1506.04	478.779
1506.68	476.505
1507.32	476.732
1507.96	477.208
1508.6	479.784
1509.24	476.81
1509.88	463.887
1510.52	461.113
1511.16	463.889
1511.8	465.166
1512.44	455.242
1513.08	459.418
1513.72	460.345
1514.36	448.821
1515	452.297
1515.64	455.673
1516.28	442.6
1516.92	442.126
1517.56	456.402
1518.2	444.329
1518.84	446.055
1519.48	439.481
1520.12	430.908
1520.76	437.934
1521.4	437.11
1522.04	436.286
1522.67	440.113
1523.31	443.389
1523.95	442.815
1524.59	448.542
1525.23	444.318
1525.87	448.194
1526.51	448.17
1527.14	444.047
1527.78	448.123
1528.42	452.049
1529.06	447.876
1529.7	452.502
1530.33	458.428
1530.97	456.755
1531.61	470.031
1532.25	466.107
1532.89	456.934
1533.52	464.86
1534.16	468.186
1534.8	477.412
1535.44	471.339
1536.07	471.365
1536.71	478.441
1537.35	470.568
1537.98	472.894
1538.62	466.17
1539.26	470.896
1539.89	476.173
1540.53	472.099
1541.17	477.525
1541.8	474.302
1542.44	470.128
1543.08	463.804
1543.71	461.931
1544.35	466.957
1544.98	468.033
1545.62	470.31
1546.26	466.536
1546.89	471.362
1547.53	469.088
1548.16	460.015
1548.8	454.191
1549.43	475.067
1550.07	464.044
1550.71	462.27
1551.34	464.546
1551.98	459.272
1552.61	463.099
1553.25	463.425
1553.88	461.551
1554.52	462.378
1555.15	461.004
1555.79	464.28
1556.42	457.657
1557.05	453.833
1557.69	460.409
1558.32	458.235
1558.96	458.712
1559.59	464.238
1560.23	461.814
1560.86	464.741
1561.49	460.967
1562.13	475.043
1562.76	467.87
1563.4	461.746
1564.03	472.822
1564.66	470.248
1565.3	469.175
1565.93	466.451
1566.56	464.777
1567.2	469.404
1567.83	462.58
1568.46	474.506
1569.1	463.833
1569.73	462.559
1570.36	458.735
1570.99	461.711
1571.63	462.238
1572.26	453.464
1572.89	461.34
1573.53	452.567
1574.16	451.193
1574.79	453.569
1575.42	455.096
1576.05	459.822
1576.69	470.698
1577.32	462.374
1577.95	461.401
1578.58	471.027
1579.21	463.353
1579.85	470.23
1580.48	465.006
1581.11	461.232
1581.74	472.659
1582.37	470.185
1583	464.961
1583.63	468.037
1584.27	458.264
1584.9	462.99
1585.53	467.966
1586.16	461.043
1586.79	456.469
1587.42	452.445
1588.05	461.421
1588.68	462.348
1589.31	452.774
1589.94	446.65
1590.57	458.127
1591.2	449.603
1591.83	463.329
1592.46	449.156
1593.09	449.232
1593.72	454.708
1594.35	456.135
1594.98	455.611
1595.61	462.537
1596.24	462.763
1596.87	463.64
1597.5	474.666
1598.13	458.942
1598.76	473.069
1599.39	472.545
1600.02	469.971
1600.65	472.397
1601.28	457.924
1601.91	468.3
1602.53	471.676
1603.16	470.053
1603.79	451.729
1604.42	453.155
1605.05	441.682
1605.68	448.608
1606.31	443.884
1606.93	440.51
1607.56	428.487
1608.19	426.213
1608.82	422.139
1609.45	424.916
1610.07	407.792
1610.7	412.118
1611.33	407.095
1611.96	404.721
1612.59	394.397
1613.21	397.223
1613.84	394.65
1614.47	394.526
1615.09	386.152
1615.72	386.129
1616.35	380.855
1616.98	378.181
1617.6	377.858
1618.23	370.834
1618.86	379.86
1619.48	375.286
1620.11	363.863
1620.74	370.839
1621.36	351.165
1621.99	354.892
1622.62	353.918
1623.24	338.594
1623.87	343.521
1624.49	331.697
1625.12	330.473
1625.75	328.549
1626.37	324.326
1627	313.452
1627.62	315.128
1628.25	311.705
1628.87	299.881
1629.5	301.807
1630.13	296.133
1630.75	288.31
1631.38	294.886
1632	287.712
1632.63	281.489
1633.25	275.415
1633.88	278.991
1634.5	278.918
1635.13	275.344
1635.75	272.12
1636.38	265.746
1637	266.123
1637.62	258.649
1638.25	250.375
1638.87	257.802
1639.5	253.228
1640.12	252.104
1640.75	250.381
1641.37	240.907
1641.99	245.383
1642.62	241.609
1643.24	232.436
1643.86	234.062
1644.49	234.538
1645.11	226.815
1645.74	226.541
1646.36	222.117
1646.98	213.094
1647.61	217.12
1648.23	215.646
1648.85	210.472
1649.47	208.799
1650.1	205.025
1650.72	207.701
1651.34	205.428
1651.97	206.454
1652.59	205.88
1653.21	203.507
1653.83	199.783
1654.46	205.209
1655.08	207.985
1655.7	206.312
1656.32	213.688
1656.94	218.514
1657.57	224.341
1658.19	225.167
1658.81	229.843
1659.43	222.97
1660.05	229.846
1660.67	229.922
1661.3	222.498
1661.92	229.825
1662.54	227.651
1663.16	221.927
1663.78	226.554
1664.4	221.33
1665.02	223.806
1665.64	217.783
1666.27	216.509
1666.89	205.885
1667.51	201.861
1668.13	196.388
1668.75	193.114
1669.37	182.79
1669.99	186.517
1670.61	176.743
1671.23	176.719
1671.85	169.946
1672.47	162.872
1673.09	162.898
1673.71	158.874
1674.33	165.901
1674.95	147.627
1675.57	152.003
1676.19	145.83
1676.81	146.456
1677.43	149.082
1678.05	146.108
1678.67	133.335
1679.29	135.861
1679.91	139.037
1680.52	136.764
1681.14	129.44
1681.76	128.566
1682.38	130.943
1683	118.469
1683.62	123.195
1684.24	124.221
1684.86	114.648
1685.47	116.824
1686.09	109.75
1686.71	104.077
1687.33	108.553
1687.95	107.379
1688.57	107.256
1689.18	108.432
1689.8	103.158
1690.42	106.084
1691.04	107.461
1691.65	99.9371
1692.27	101.413
1692.89	98.0396
1693.51	102.366
1694.13	103.392
1694.74	94.7185
1695.36	95.1449
1695.98	89.5711
1696.59	90.7474
1697.21	86.3737
1697.83	92.4
1698.44	90.7763
1699.06	89.9526
1699.68	84.3789
1700.29	92.3552
1700.91	82.1315
1701.53	92.2079
1702.14	82.0341
1702.76	88.3104
1703.38	81.3867
1703.99	81.163
1704.61	83.3893
1705.23	83.5156
1705.84	80.9919
1706.46	82.8182
1707.07	75.1445
1707.69	72.0208
1708.3	81.0471
1708.92	75.8234
1709.54	78.7997
1710.15	77.926
1710.77	70.8523
1711.38	75.5786
1712	75.9049
1712.61	75.8812
1713.23	73.0575
1713.84	73.3338
1714.46	78.3601
1715.07	73.1864
1715.69	74.0127
1716.3	71.989
1716.92	70.0653
1717.53	75.5416
1718.14	71.1179
1718.76	65.9942
1719.37	70.0705
1719.99	62.6968
1720.6	58.1231
1721.21	66.6994
1721.83	60.9757
1722.44	58.102
1723.06	59.0283
1723.67	62.1045
1724.28	54.0809
1724.9	57.4072
1725.51	61.2335
1726.12	58.7598
1726.74	59.8361
1727.35	54.7124
1727.96	56.3387
1728.58	58.165
1729.19	53.1413
1729.8	49.7675
1730.42	56.7939
1731.03	58.0702
1731.64	42.2465
1732.25	57.7728
1732.87	53.0491
1733.48	52.8753
1734.09	57.1517
1734.7	52.128
1735.32	52.3542
1735.93	55.0805
1736.54	53.4068
1737.15	54.6832
1737.76	55.8094
1738.38	54.4857
1738.99	49.0121
1739.6	53.1883
1740.21	56.4146
1740.82	48.8409
1741.43	43.3672
1742.05	46.9935
1742.66	42.8698
1743.27	45.1461
1743.88	42.5224
1744.49	40.1987
1745.1	44.125
1745.71	41.2013
1746.32	39.2776
1746.94	43.8039
1747.55	42.9302
1748.16	39.1065
1748.77	38.6828
1749.38	45.9091
1749.99	41.3854
1750.6	37.9117
1751.21	40.638
1751.82	40.1643
1752.43	43.1906
1753.04	39.7669
1753.65	40.7932
1754.26	35.2695
1754.87	28.9458
1755.48	34.8721
1756.09	34.0984
1756.7	36.5247
1757.31	34.001
1757.92	36.0273
1758.53	36.0036
1759.14	35.3799
1759.75	32.2062
1760.35	34.4825
1760.96	36.0088
1761.57	33.2851
1762.18	30.3114
1762.79	37.5877
1763.4	31.114
1764.01	30.5403
1764.62	28.9666
1765.22	28.2429
1765.83	30.6192
1766.44	32.5455
1767.05	27.8218
1767.66	30.9481
1768.27	30.7244
1768.88	33.1007
1769.48	32.127
1770.09	23.4033
1770.7	27.7295
1771.31	32.0559
1771.91	25.5322
1772.52	27.8584
1773.13	25.9348
1773.74	23.8611
1774.34	31.5374
1774.95	28.8637
1775.56	22.0899
1776.17	27.6663
1776.77	26.0425
1777.38	26.5188
1777.99	25.0952
1778.59	18.6214
1779.2	25.2978
1779.81	25.524
1780.41	20.7003
1781.02	20.3266
1781.63	19.703
1782.23	22.9792
1782.84	21.9555
1783.45	22.3318
1784.05	18.4582
1784.66	18.0344
1785.27	16.3607
1785.87	15.937
1786.48	15.7133
1787.08	17.9396
1787.69	15.016
1788.29	13.4422
1788.9	18.5185
1789.51	15.5948
1790.11	17.9711
1790.72	12.0974
1791.32	20.4237
1791.93	0
1792.53	3.37632
1793.14	11.4026
1793.74	11.2789
1794.35	12.3052
1794.95	10.8815
1795.56	4.50776
1796.16	12.5341
1796.77	7.9104
1797.37	6.83672
1797.98	10.013
1798.58	6.03931
1799.18	6.66558
1799.79	9.69189
