# Supplementary material for: Detection of Explosives by SERS Platform Using Metal Nanogap Substrates
Source: Sensors (Basel). 2021 Aug 18;21(16):5567. doi: 10.3390/s21165567 (PMC8402271; doi:10.3390/s21165567)
Supplement: Supplementary file 1 [file sensors-21-05567-s001.zip › Table 3 (PETN).xlsx]

## Sheet: PETN (100 nM)
Raman Shift	SERS Intensity
501.297	430.288
502.065	419.038
502.833	419.288
503.601	428.788
504.368	420.038
505.136	425.538
505.903	438.788
506.67	436.288
507.437	431.538
508.205	425.288
508.972	436.288
509.739	435.538
510.506	429.788
511.272	422.538
512.039	430.538
512.805	411.038
513.571	414.538
514.338	404.288
515.104	421.538
515.87	413.788
516.636	403.288
517.402	397.788
518.167	410.288
518.933	405.538
519.698	415.038
520.464	413.038
521.229	404.538
521.995	402.788
522.76	397.788
523.525	405.038
524.29	398.538
525.055	405.538
525.819	398.788
526.584	419.288
527.349	409.788
528.113	411.038
528.878	400.538
529.642	414.288
530.406	407.288
531.169	416.82
531.933	422.853
532.697	415.636
533.461	434.168
534.225	439.201
534.988	451.483
535.751	443.266
536.515	454.298
537.278	451.831
538.041	487.863
538.804	467.896
539.566	477.928
540.329	460.961
541.092	455.743
541.855	439.026
542.617	432.808
543.379	422.591
544.142	445.374
544.903	420.156
545.666	428.439
546.428	397.472
547.189	400.005
547.951	405.537
548.713	409.57
549.474	376.102
550.236	420.885
550.997	403.167
551.758	408.95
552.519	393.732
553.281	378.514
554.041	386.047
554.802	396.829
555.562	390.612
556.323	393.394
557.083	402.678
557.844	383.96
558.605	396.993
559.365	401.776
560.125	399.058
560.884	366.841
561.645	407.123
562.404	395.406
563.164	371.188
563.923	376.721
564.683	375.503
565.442	392.786
566.201	381.068
566.961	386.851
567.719	393.383
568.479	391.916
569.237	382.698
569.996	381.231
570.755	394.764
571.513	386.546
572.272	370.329
573.03	392.861
573.789	390.644
574.546	398.426
575.304	395.209
576.063	379.241
576.82	393.024
577.578	396.307
578.336	390.339
579.093	395.372
579.85	395.904
580.607	405.937
581.365	392.719
582.122	407.002
582.879	400.034
583.635	412.067
584.393	419.599
585.149	453.132
585.906	474.914
586.662	509.947
587.419	536.73
588.175	577.263
588.931	580.295
589.687	557.327
590.443	507.86
591.199	478.142
591.955	456.925
592.711	447.707
593.466	434.24
594.221	437.022
594.977	436.805
595.732	434.337
596.487	428.37
597.242	420.652
597.997	401.935
598.752	409.718
599.507	407.25
600.262	409.034
601.016	409.566
601.771	408.349
602.525	423.381
603.279	413.663
604.033	414.696
604.787	421.228
605.541	426.511
606.295	418.793
607.049	423.826
607.803	384.108
608.555	423.141
609.309	417.923
610.062	426.206
610.815	422.489
611.569	425.772
612.322	425.054
613.075	417.337
613.828	432.87
614.58	447.902
615.333	463.935
616.085	462.467
616.837	478.5
617.59	499.032
618.342	485.815
619.094	511.847
619.847	516.88
620.598	524.162
621.35	538.194
622.102	558.977
622.853	558.26
623.604	582.292
624.356	580.825
625.107	533.357
625.859	515.89
626.609	477.673
627.36	458.205
628.112	449.238
628.863	437.021
629.613	427.303
630.364	412.336
631.114	402.368
631.864	414.651
632.615	399.433
633.365	420.966
634.115	416.248
634.865	407.031
635.614	422.063
636.364	414.096
637.115	397.628
637.864	402.661
638.613	397.443
639.362	390.226
640.112	411.759
640.861	412.291
641.61	405.074
642.359	417.356
643.108	404.639
643.857	399.171
644.605	397.204
645.354	412.236
646.102	398.269
646.85	388.551
647.599	402.334
648.347	414.616
649.095	401.649
649.843	423.182
650.591	392.214
651.338	401.497
652.087	402.029
652.834	405.062
653.581	400.845
654.329	404.127
655.076	406.66
655.823	394.942
656.57	382.475
657.317	402.757
658.064	395.04
658.811	399.072
659.557	394.605
660.303	408.387
661.05	403.92
661.796	412.452
662.542	409.485
663.289	411.267
664.035	405.8
664.781	421.833
665.526	424.115
666.273	420.899
667.018	402.681
667.764	433.214
668.509	407.746
669.254	425.779
670	422.811
670.745	434.844
671.49	437.626
672.235	439.659
672.979	454.441
673.724	459.474
674.469	480.006
675.214	463.538
675.958	475.071
676.702	470.103
677.446	477.637
678.19	446.669
678.935	458.202
679.678	449.234
680.422	435.017
681.166	419.55
681.909	405.832
682.653	417.865
683.396	398.897
684.14	409.18
684.883	411.462
685.626	406.745
686.369	388.027
687.112	422.06
687.855	412.842
688.598	390.375
689.34	410.157
690.083	396.94
690.826	421.473
691.568	406.505
692.31	407.788
693.052	391.82
693.795	382.353
694.537	404.635
695.278	395.668
696.02	394.7
696.761	401.233
697.503	410.515
698.245	409.298
698.986	400.08
699.727	403.113
700.468	410.646
701.209	407.678
701.95	408.961
702.691	422.993
703.431	429.776
704.172	420.558
704.913	401.841
705.654	407.873
706.393	431.656
707.134	407.689
707.874	408.971
708.614	405.004
709.354	405.286
710.094	398.319
710.833	402.351
711.573	391.634
712.313	393.916
713.052	396.699
713.792	387.731
714.531	384.514
715.27	405.046
716.009	406.579
716.748	414.111
717.487	407.394
718.226	408.927
718.964	412.96
719.703	391.243
720.441	402.525
721.18	384.058
721.918	387.09
722.656	400.123
723.394	399.655
724.132	400.938
724.87	389.72
725.608	398.502
726.345	401.285
727.083	399.567
727.82	419.6
728.558	388.882
729.295	397.665
730.032	402.697
730.77	400.731
731.506	398.763
732.244	403.796
732.98	424.329
733.716	401.361
734.453	411.894
735.19	396.426
735.926	404.209
736.663	406.491
737.399	402.024
738.134	402.306
738.871	414.339
739.607	411.371
740.342	412.904
741.078	415.936
741.814	417.469
742.549	420.751
743.284	402.784
744.02	416.817
744.755	408.849
745.49	406.632
746.225	408.414
746.96	394.697
747.695	401.979
748.43	413.512
749.164	396.295
749.899	428.077
750.633	417.11
751.367	410.642
752.102	401.175
752.836	392.957
753.57	402.74
754.304	398.772
755.038	407.305
755.771	390.837
756.505	392.37
757.238	392.402
757.972	408.435
758.705	402.718
759.438	405.5
760.171	406.783
760.904	398.065
761.637	402.848
762.37	404.38
763.103	400.913
763.835	399.695
764.568	406.728
765.3	411.51
766.033	382.793
766.765	394.575
767.497	418.108
768.229	410.14
768.962	393.923
769.693	408.206
770.425	406.238
771.157	425.272
771.888	406.554
772.62	388.337
773.351	393.119
774.082	416.151
774.814	412.184
775.545	401.216
776.275	397.249
777.006	397.531
777.737	401.314
778.468	404.596
779.199	407.129
779.929	407.661
780.659	395.694
781.39	410.976
782.12	386.01
782.85	401.542
783.58	401.575
784.31	413.108
785.039	421.64
785.769	404.423
786.499	417.455
787.228	412.238
787.958	407.27
788.688	404.553
789.416	405.335
790.146	396.618
790.875	420.15
791.604	410.683
792.333	417.465
793.061	423.498
793.79	435.53
794.519	406.312
795.247	423.846
795.976	417.378
796.703	413.161
797.432	421.193
798.159	433.476
798.888	436.009
799.615	436.291
800.344	421.074
801.071	439.106
801.799	428.889
802.526	419.671
803.254	440.454
803.981	441.486
804.707	456.519
805.435	434.801
806.162	436.084
806.889	445.116
807.615	449.399
808.342	430.931
809.069	456.714
809.795	445.497
810.522	453.529
811.248	455.562
811.974	450.344
812.701	450.127
813.427	446.409
814.152	453.692
814.878	446.724
815.604	431.257
816.33	447.289
817.055	437.822
817.781	461.854
818.506	437.637
819.231	446.67
819.956	441.952
820.681	439.985
821.407	439.267
822.131	439.3
822.856	435.583
823.58	436.365
824.305	448.898
825.029	432.68
825.754	445.213
826.478	437.995
827.202	422.778
827.926	443.06
828.65	445.843
829.374	448.875
830.098	454.658
830.821	445.94
831.545	448.473
832.268	433.755
832.992	458.538
833.716	468.321
834.439	467.103
835.162	483.636
835.885	485.168
836.608	490.452
837.331	486.234
838.054	468.767
838.776	489.549
839.498	481.082
840.221	486.614
840.943	486.647
841.665	496.929
842.388	480.212
843.11	481.244
843.832	485.276
844.554	485.059
845.276	500.841
845.998	492.624
846.718	507.407
847.44	505.19
848.161	491.472
848.883	504.755
849.604	486.038
850.326	490.57
851.046	503.353
851.767	490.135
852.488	517.418
853.209	502.45
853.929	520.482
854.65	510.015
855.37	510.548
856.091	521.33
856.81	546.112
857.531	539.645
858.251	539.178
858.971	562.96
859.691	552.743
860.411	551.275
861.13	559.558
861.85	587.341
862.569	582.874
863.288	581.406
864.008	601.688
864.727	642.221
865.446	643.254
866.165	639.786
866.884	665.568
867.603	676.851
868.321	697.384
869.04	715.666
869.758	725.198
870.477	753.481
871.195	743.264
871.914	751.546
872.631	766.829
873.35	757.611
874.067	750.394
874.786	736.677
875.503	726.96
876.221	696.492
876.938	677.024
877.656	654.057
878.373	638.09
879.09	623.372
879.808	586.904
880.525	582.937
881.242	564.47
881.959	546.752
882.675	544.284
883.392	524.817
884.109	538.85
884.825	501.132
885.542	503.165
886.258	507.447
886.974	501.731
887.69	488.763
888.407	519.545
889.122	480.828
889.838	495.611
890.553	510.143
891.27	471.425
891.985	477.708
892.7	495.49
893.416	468.773
894.131	498.805
894.847	482.838
895.562	498.62
896.276	487.653
896.991	461.935
897.706	470.969
898.42	455.251
899.135	469.034
899.85	462.817
900.565	466.349
901.279	475.882
901.993	448.914
902.707	453.947
903.421	462.979
904.135	449.512
904.849	456.544
905.563	470.577
906.276	448.359
906.99	458.892
907.703	454.424
908.417	461.957
909.13	444.239
909.843	434.022
910.556	425.305
911.269	452.087
911.982	432.62
912.695	430.902
913.408	433.185
914.121	450.717
914.832	459.75
915.545	438.533
916.257	441.315
916.97	424.598
917.682	453.63
918.394	437.913
919.106	443.195
919.817	435.228
920.529	441.26
921.241	456.793
921.953	454.825
922.665	446.858
923.375	455.64
924.087	477.173
924.798	464.706
925.51	458.488
926.22	457.271
926.931	458.803
927.642	451.836
928.352	469.868
929.063	471.401
929.774	484.433
930.484	485.466
931.195	473.248
931.905	476.781
932.615	467.813
933.325	477.096
934.035	451.878
934.745	488.661
935.455	471.193
936.164	473.976
936.874	468.759
937.584	481.541
938.293	468.575
939.003	465.857
939.711	467.389
940.421	463.672
941.13	471.204
941.839	452.987
942.547	467.019
943.257	451.552
943.965	458.334
944.674	451.867
945.382	441.399
946.09	448.182
946.799	456.964
947.507	457.747
948.215	446.779
948.923	460.062
949.63	450.346
950.339	439.877
951.046	442.911
951.754	456.443
952.462	440.476
953.169	438.758
953.877	450.041
954.584	439.823
955.291	429.606
955.997	441.388
956.705	437.171
957.412	453.203
958.118	449.736
958.826	450.018
959.532	436.3
960.238	438.833
960.944	446.116
961.651	447.399
962.357	450.431
963.063	440.464
963.769	454.497
964.475	456.029
965.181	436.812
965.886	464.344
966.593	448.627
967.298	423.659
968.004	426.442
968.709	449.474
969.414	428.757
970.119	429.539
970.824	449.072
971.529	447.104
972.234	425.887
972.939	438.169
973.644	442.202
974.348	435.985
975.053	443.267
975.757	438.3
976.462	423.082
977.166	446.365
977.87	426.147
978.574	461.93
979.278	437.462
979.982	438.745
980.686	448.277
981.39	445.31
982.094	431.842
982.797	425.875
983.501	447.158
984.204	439.19
984.907	437.973
985.61	448.755
986.313	456.538
987.016	447.82
987.719	432.603
988.422	480.386
989.124	462.668
989.827	443.951
990.53	437.733
991.232	481.016
991.934	467.798
992.636	456.081
993.339	463.613
994.041	475.646
994.742	476.428
995.444	472.211
996.146	476.243
996.848	477.026
997.549	497.308
998.251	520.841
998.952	537.624
999.654	505.156
1000.36	511.44
1001.06	523.222
1001.76	527.505
1002.46	536.787
1003.16	509.57
1003.86	509.352
1004.56	515.885
1005.26	477.917
1005.96	471.45
1006.66	471.732
1007.36	472.514
1008.06	456.297
1008.76	453.829
1009.46	471.612
1010.16	449.894
1010.86	454.177
1011.56	461.46
1012.26	454.743
1012.96	467.775
1013.66	466.058
1014.36	456.091
1015.06	472.373
1015.76	469.906
1016.46	459.688
1017.16	467.221
1017.85	465.503
1018.55	469.286
1019.25	483.318
1019.95	495.101
1020.65	481.383
1021.35	491.916
1022.05	490.948
1022.74	492.481
1023.44	491.763
1024.14	494.796
1024.84	490.329
1025.54	490.111
1026.23	486.394
1026.93	491.176
1027.63	515.709
1028.33	516.241
1029.02	515.024
1029.72	515.557
1030.42	520.089
1031.12	502.372
1031.81	516.904
1032.51	510.437
1033.21	519.219
1033.9	510.752
1034.6	510.534
1035.3	504.317
1035.99	515.6
1036.69	516.882
1037.39	502.414
1038.08	527.947
1038.78	514.73
1039.47	529.013
1040.17	534.295
1040.87	565.077
1041.56	567.36
1042.26	568.143
1042.95	578.175
1043.65	561.457
1044.34	549.74
1045.04	550.523
1045.74	515.805
1046.43	502.587
1047.13	502.12
1047.82	477.152
1048.52	472.685
1049.21	483.719
1049.9	498.501
1050.6	487.034
1051.29	480.566
1051.99	450.099
1052.68	469.631
1053.38	457.663
1054.07	471.196
1054.76	459.228
1055.46	469.511
1056.15	455.543
1056.85	461.826
1057.54	469.358
1058.23	462.891
1058.93	471.423
1059.62	455.206
1060.31	483.738
1061.01	469.272
1061.7	473.304
1062.39	473.087
1063.09	494.37
1063.78	478.152
1064.47	488.185
1065.16	484.217
1065.86	498.5
1066.55	506.282
1067.24	488.315
1067.93	501.847
1068.63	507.13
1069.32	509.662
1070.01	516.194
1070.7	511.477
1071.39	513.51
1072.09	507.542
1072.78	511.575
1073.47	528.107
1074.16	512.14
1074.85	523.173
1075.54	502.955
1076.23	504.988
1076.93	475.521
1077.62	486.803
1078.31	487.586
1079	475.118
1079.69	482.401
1080.38	479.683
1081.07	471.716
1081.76	473.748
1082.45	461.031
1083.14	472.063
1083.83	461.096
1084.52	469.128
1085.21	456.161
1085.9	453.193
1086.59	476.726
1087.28	457.759
1087.97	462.041
1088.66	455.574
1089.35	461.606
1090.04	467.139
1090.73	472.171
1091.42	464.454
1092.11	459.736
1092.8	463.269
1093.48	460.301
1094.17	460.584
1094.86	459.866
1095.55	456.649
1096.24	461.432
1096.93	462.964
1097.62	449.747
1098.3	450.529
1098.99	470.062
1099.68	462.845
1100.37	481.377
1101.06	463.66
1101.75	448.192
1102.43	463.975
1103.12	464.257
1103.81	458.29
1104.5	472.072
1105.18	454.355
1105.87	481.637
1106.56	474.17
1107.24	478.202
1107.93	457.735
1108.62	461.767
1109.31	466.55
1109.99	459.333
1110.68	481.115
1111.37	480.898
1112.05	451.431
1112.74	455.214
1113.42	483.246
1114.11	471.529
1114.8	457.811
1115.48	479.344
1116.17	479.876
1116.85	469.409
1117.54	471.941
1118.23	473.474
1118.91	464.506
1119.6	478.038
1120.28	472.821
1120.97	469.853
1121.65	469.886
1122.34	464.919
1123.02	481.452
1123.71	492.485
1124.39	489.767
1125.08	478.05
1125.76	490.332
1126.45	481.615
1127.13	483.897
1127.82	496.68
1128.5	492.712
1129.19	489.995
1129.87	482.277
1130.55	487.31
1131.24	474.092
1131.92	475.125
1132.61	497.407
1133.29	474.69
1133.97	467.472
1134.66	455.255
1135.34	470.538
1136.02	464.57
1136.71	451.103
1137.39	451.635
1138.07	461.918
1138.76	452.2
1139.44	457.983
1140.12	458.765
1140.8	471.548
1141.49	452.83
1142.17	461.363
1142.85	457.396
1143.53	446.928
1144.22	447.961
1144.9	464.993
1145.58	459.026
1146.26	447.808
1146.94	452.841
1147.63	460.374
1148.31	447.656
1148.99	449.439
1149.67	480.721
1150.35	443.004
1151.03	463.286
1151.72	462.319
1152.4	477.101
1153.08	457.634
1153.76	472.666
1154.44	454.699
1155.12	457.481
1155.8	472.764
1156.48	458.796
1157.16	485.329
1157.84	471.611
1158.52	460.144
1159.2	461.177
1159.88	479.21
1160.56	473.493
1161.24	476.275
1161.92	485.308
1162.6	478.34
1163.28	465.373
1163.96	489.155
1164.64	493.938
1165.32	485.97
1166	462.002
1166.68	477.285
1167.36	473.317
1168.04	466.435
1168.72	470.298
1169.4	475.943
1170.08	479.232
1170.76	469.144
1171.43	491.635
1172.11	479.469
1172.79	480.372
1173.47	479.707
1174.15	478.622
1174.83	464.425
1175.5	484.073
1176.18	482.112
1176.86	481.894
1177.54	494.035
1178.22	489.377
1178.89	487.318
1179.57	497.452
1180.25	498.622
1180.93	482.965
1181.6	491.334
1182.28	496.69
1182.96	493.169
1183.64	495.139
1184.31	501.14
1184.99	495.405
1185.67	502.102
1186.34	494.235
1187.02	508.211
1187.7	491.582
1188.37	502.808
1189.05	490.813
1189.73	506.285
1190.4	501.437
1191.08	501.849
1191.75	506.23
1192.43	502.327
1193.11	495.643
1193.78	517.297
1194.46	496.272
1195.13	500.713
1195.81	503.36
1196.48	508.253
1197.16	508.363
1197.84	504.337
1198.51	511.791
1199.19	498.82
1199.86	490.016
1200.54	497.977
1201.21	503.055
1201.89	495.874
1202.56	498.649
1203.23	505.296
1203.91	508.502
1204.58	509.846
1205.26	495.659
1205.93	505.139
1206.61	504.471
1207.28	500.234
1207.95	495.078
1208.63	504.471
1209.3	516.265
1209.98	500.688
1210.65	501.69
1211.32	509.75
1212	511.204
1212.67	505.466
1213.34	497.342
1214.02	512.269
1214.69	501.899
1215.36	496.603
1216.03	496.734
1216.71	505.688
1217.38	485.157
1218.05	501.684
1218.72	501.224
1219.4	502.589
1220.07	491.356
1220.74	483.325
1221.41	492.149
1222.09	507.366
1222.76	508.841
1223.43	496.208
1224.1	498.938
1224.77	492.127
1225.45	484.93
1226.12	518.828
1226.79	494.356
1227.46	492.329
1228.13	499.882
1228.8	491.608
1229.47	491.478
1230.15	503.596
1230.82	481.406
1231.49	500.123
1232.16	499.485
1232.83	500.825
1233.5	475.445
1234.17	499.901
1234.84	513.666
1235.51	494.181
1235.59	491.467
1236.26	494.273
1236.94	482.077
1237.61	518.883
1238.28	503.938
1238.96	490.743
1239.63	522.548
1240.31	508.353
1240.98	520.158
1241.65	525.712
1242.33	515.768
1243	531.072
1243.67	529.378
1244.35	526.933
1245.02	522.237
1245.69	532.543
1246.36	541.347
1247.04	548.903
1247.71	536.457
1248.38	545.512
1249.06	542.567
1249.73	568.122
1250.4	566.927
1251.07	560.232
1251.75	541.787
1252.42	561.592
1253.09	553.897
1253.76	555.952
1254.43	550.007
1255.11	545.562
1255.78	550.117
1256.45	562.173
1257.12	547.727
1257.79	546.782
1258.46	543.837
1259.14	547.892
1259.81	543.447
1260.48	548.502
1261.15	549.057
1261.82	545.862
1262.49	560.167
1263.16	545.971
1263.83	570.527
1264.5	541.582
1265.17	559.137
1265.84	547.442
1266.52	534.497
1267.19	549.302
1267.86	564.857
1268.53	567.912
1269.2	561.217
1269.87	559.022
1270.54	562.827
1271.21	584.382
1271.88	580.437
1272.55	570.492
1273.21	586.047
1273.88	587.601
1274.55	586.407
1275.22	610.712
1275.89	606.516
1276.56	599.572
1277.23	605.876
1277.9	582.182
1278.57	587.986
1279.24	589.292
1279.91	581.846
1280.57	593.652
1281.24	592.957
1281.91	608.511
1282.58	612.067
1283.25	616.371
1283.92	622.927
1284.58	644.481
1285.25	629.037
1285.92	657.091
1286.59	665.896
1287.26	688.452
1287.92	694.256
1288.59	717.311
1289.26	748.616
1289.93	826.421
1290.59	841.976
1291.26	909.03
1291.93	965.085
1292.59	996.143
1293.26	963.947
1293.93	928.75
1294.6	862.556
1295.26	790.861
1295.93	764.166
1296.6	731.721
1297.26	687.276
1297.93	640.081
1298.6	640.886
1299.26	644.941
1299.93	636.496
1300.59	615.301
1301.26	601.356
1301.93	610.411
1302.59	599.966
1303.26	588.521
1303.92	592.826
1304.59	600.63
1305.25	592.186
1305.92	586.49
1306.58	586.546
1307.25	588.601
1307.92	566.906
1308.58	570.211
1309.24	570.516
1309.91	553.821
1310.57	569.626
1311.24	544.931
1311.9	553.236
1312.57	559.04
1313.23	544.096
1313.9	549.9
1314.56	548.706
1315.23	537.76
1315.89	549.816
1316.55	530.12
1317.22	536.926
1317.88	535.231
1318.55	527.785
1319.21	539.841
1319.87	531.895
1320.54	535.701
1321.2	547.755
1321.86	528.311
1322.53	537.365
1323.19	526.92
1323.85	527.976
1324.52	536.03
1325.18	525.336
1325.84	534.14
1326.5	538.196
1327.17	545.25
1327.83	519.306
1328.49	533.36
1329.15	516.165
1329.82	545.97
1330.48	528.525
1331.14	535.58
1331.8	523.885
1332.47	536.44
1333.13	534.245
1333.79	533.55
1334.45	524.356
1335.11	527.91
1335.77	530.966
1336.43	533.02
1337.1	526.076
1337.76	515.63
1338.42	530.685
1339.08	515.24
1339.74	509.796
1340.4	516.85
1341.06	529.405
1341.72	506.71
1342.38	534.515
1343.05	511.57
1343.71	536.625
1344.37	513.18
1345.03	519.485
1345.69	515.79
1346.35	514.095
1347.01	515.9
1347.67	513.205
1348.33	525.01
1348.99	511.315
1349.65	532.12
1350.31	521.425
1350.97	510.229
1351.63	503.035
1352.29	511.339
1352.94	510.895
1353.6	508.7
1354.26	521.255
1354.92	517.809
1355.58	512.365
1356.24	511.17
1356.9	526.725
1357.56	506.279
1358.22	518.335
1358.88	498.639
1359.53	519.695
1360.19	512.25
1360.85	519.554
1361.51	519.36
1362.17	514.914
1362.83	514.97
1363.48	527.774
1364.14	519.08
1364.8	531.385
1365.46	521.189
1366.11	526.995
1366.77	530.299
1367.43	532.105
1368.09	525.159
1368.74	538.965
1369.4	520.519
1370.06	515.074
1370.72	519.38
1371.37	528.434
1372.03	528.989
1372.69	538.544
1373.34	518.099
1374	515.654
1374.66	527.709
1375.31	528.014
1375.97	514.319
1376.63	528.375
1377.28	538.679
1377.94	501.235
1378.59	493.539
1379.25	512.845
1379.91	515.149
1380.56	533.705
1381.22	527.009
1381.87	512.314
1382.53	510.119
1383.19	519.424
1383.84	502.979
1384.5	520.284
1385.15	517.839
1385.81	505.394
1386.46	502.699
1387.12	481.754
1387.77	508.059
1388.43	508.364
1389.08	509.669
1389.74	518.974
1390.39	506.779
1391.04	506.084
1391.7	503.639
1392.35	510.194
1393.01	512.249
1393.66	500.304
1394.32	485.608
1394.97	509.164
1395.62	490.719
1396.28	489.274
1396.93	493.829
1397.59	496.884
1398.24	499.438
1398.89	503.494
1399.55	498.298
1400.2	508.104
1400.85	523.409
1401.51	506.464
1402.16	507.769
1402.81	534.074
1403.46	516.129
1404.12	487.934
1404.77	480.488
1405.42	478.293
1406.08	484.099
1406.73	459.904
1407.38	473.209
1408.03	461.764
1408.69	465.068
1409.34	462.623
1409.99	444.178
1410.64	466.483
1411.29	459.038
1411.95	457.094
1412.6	438.399
1413.25	436.954
1413.9	445.759
1414.55	446.563
1415.2	436.618
1415.85	441.673
1416.51	436.728
1417.16	434.034
1417.81	439.588
1418.46	426.894
1419.11	420.948
1419.76	423.503
1420.41	424.808
1421.06	447.363
1421.71	431.918
1422.36	436.724
1423.01	423.028
1423.67	436.584
1424.32	430.388
1424.97	444.193
1425.62	407.248
1426.27	437.803
1426.92	414.608
1427.57	431.163
1428.22	442.468
1428.86	440.272
1429.51	434.078
1430.16	423.883
1430.81	441.188
1431.46	452.243
1432.11	444.048
1432.76	455.853
1433.41	457.658
1434.06	468.213
1434.71	465.018
1435.36	459.823
1436.01	458.878
1436.66	462.933
1437.3	469.488
1437.95	463.043
1438.6	472.848
1439.25	463.153
1439.9	481.207
1440.55	479.763
1441.19	474.317
1441.84	476.123
1442.49	467.928
1443.14	496.483
1443.79	452.038
1444.43	468.592
1445.08	463.897
1445.73	490.702
1446.38	469.757
1447.02	461.312
1447.67	478.368
1448.32	474.923
1448.96	469.478
1449.61	472.033
1450.26	460.837
1450.91	462.642
1451.55	465.447
1452.2	459.252
1452.85	457.308
1453.49	449.862
1454.14	462.418
1454.79	461.722
1455.43	475.027
1456.08	464.082
1456.72	470.137
1457.37	458.442
1458.02	471.748
1458.66	453.302
1459.31	451.108
1459.95	445.912
1460.6	456.717
1461.25	455.772
1461.89	451.327
1462.54	464.882
1463.18	439.187
1463.83	447.492
1464.47	452.797
1465.12	457.853
1465.76	463.907
1466.41	446.462
1467.05	451.267
1467.7	465.572
1468.34	455.127
1468.99	479.682
1469.63	470.737
1470.28	477.042
1470.92	448.097
1471.56	451.651
1472.21	457.707
1472.85	437.762
1473.5	440.817
1474.14	439.122
1474.78	423.427
1475.43	421.731
1476.07	424.037
1476.72	410.841
1477.36	397.647
1478	405.952
1478.65	386.507
1479.29	382.062
1479.93	385.867
1480.58	373.171
1481.22	387.977
1481.86	383.781
1482.5	382.337
1483.15	385.392
1483.79	365.947
1484.43	377.502
1485.08	367.807
1485.72	346.111
1486.36	365.166
1487	367.721
1487.64	384.026
1488.29	370.082
1488.93	365.137
1489.57	363.442
1490.21	367.997
1490.85	362.301
1491.5	366.856
1492.14	363.661
1492.78	353.466
1493.42	368.521
1494.06	353.577
1494.7	359.881
1495.34	366.937
1495.99	356.241
1496.63	348.296
1497.27	367.351
1497.91	351.156
1498.55	355.961
1499.19	366.017
1499.83	370.571
1500.47	363.877
1501.11	380.681
1501.75	371.736
1502.39	382.291
1503.03	356.596
1503.67	377.901
1504.31	385.206
1504.95	387.011
1505.59	379.816
1506.23	372.121
1506.87	373.926
1507.51	372.731
1508.15	378.286
1508.79	391.841
1509.43	363.646
1510.07	381.201
1510.71	369.006
1511.35	354.561
1511.99	386.366
1512.63	385.171
1513.27	365.726
1513.91	374.281
1514.55	369.836
1515.19	371.14
1515.82	370.196
1516.46	377.25
1517.1	384.306
1517.74	362.361
1518.38	363.916
1519.02	383.971
1519.65	367.276
1520.29	363.33
1520.93	379.886
1521.57	350.94
1522.21	365.246
1522.84	361.3
1523.48	354.106
1524.12	354.661
1524.76	379.966
1525.39	363.271
1526.03	350.575
1526.67	348.38
1527.31	366.685
1527.94	366.24
1528.58	371.796
1529.22	368.851
1529.85	364.906
1530.49	368.711
1531.13	362.015
1531.76	365.57
1532.4	354.875
1533.04	365.93
1533.67	355.486
1534.31	361.041
1534.95	374.846
1535.58	357.901
1536.22	360.455
1536.85	365.51
1537.49	369.815
1538.13	383.87
1538.76	367.925
1539.4	373.48
1540.03	375.786
1540.67	378.59
1541.31	380.896
1541.94	380.2
1542.58	384.755
1543.21	368.56
1543.85	376.615
1544.48	380.17
1545.12	393.476
1545.75	403.78
1546.39	376.086
1547.02	381.64
1547.65	391.695
1548.29	380.75
1548.92	391.555
1549.56	385.11
1550.19	387.915
1550.83	399.72
1551.46	394.775
1552.1	399.08
1552.73	404.385
1553.36	393.94
1554	397.245
1554.63	384.05
1555.26	406.605
1555.9	422.41
1556.53	421.215
1557.17	390.52
1557.8	415.825
1558.43	417.63
1559.07	422.435
1559.7	392.99
1560.33	423.795
1560.96	414.099
1561.6	418.655
1562.23	435.209
1562.86	415.265
1563.5	414.07
1564.13	430.125
1564.76	437.93
1565.39	434.735
1566.03	438.039
1566.66	427.345
1567.29	446.899
1567.92	451.455
1568.55	452.51
1569.19	463.815
1569.82	451.37
1570.45	459.675
1571.08	444.729
1571.71	448.284
1572.34	464.089
1572.98	458.894
1573.61	463.95
1574.24	467.005
1574.87	470.31
1575.5	461.865
1576.13	449.92
1576.76	449.474
1577.39	457.779
1578.03	457.084
1578.66	454.139
1579.29	446.695
1579.92	469.499
1580.55	449.305
1581.18	445.859
1581.81	456.664
1582.44	447.969
1583.07	458.024
1583.7	458.079
1584.33	431.885
1584.96	442.189
1585.59	441.745
1586.22	446.049
1586.85	451.854
1587.48	449.159
1588.11	449.964
1588.74	455.019
1589.37	458.574
1590	464.379
1590.63	458.934
1591.25	456.989
1591.88	463.044
1592.51	465.099
1593.14	460.404
1593.77	447.459
1594.4	473.014
1595.03	458.819
1595.66	473.124
1596.29	483.179
1596.91	484.484
1597.54	475.789
1598.17	492.594
1598.8	480.899
1599.43	469.704
1600.05	491.259
1600.68	463.064
1601.31	456.368
1601.94	475.174
1602.57	485.228
1603.19	465.034
1603.82	480.589
1604.45	486.144
1605.08	476.449
1605.7	471.754
1606.33	478.308
1606.96	473.614
1607.59	457.418
1608.21	472.224
1608.84	486.529
1609.47	458.584
1610.09	478.389
1610.72	463.944
1611.35	457.748
1611.97	447.303
1612.6	432.108
1613.23	453.913
1613.85	468.969
1614.48	439.274
1615.1	438.829
1615.73	435.634
1616.36	421.438
1616.98	399.743
1617.61	390.048
1618.23	423.353
1618.86	405.409
1619.49	390.214
1620.11	404.019
1620.74	390.823
1621.36	390.128
1621.99	379.933
1622.61	391.488
1623.24	384.293
1623.86	382.348
1624.49	385.404
1625.11	374.208
1625.74	375.013
1626.36	364.818
1626.99	390.623
1627.61	373.928
1628.24	361.483
1628.86	359.538
1629.48	364.343
1630.11	372.898
1630.73	368.453
1631.36	356.258
1631.98	371.563
1632.61	371.368
1633.23	350.173
1633.85	332.728
1634.48	352.783
1635.1	342.338
1635.72	343.892
1636.35	341.948
1636.97	330.502
1637.59	330.308
1638.22	329.113
1638.84	328.918
1639.46	329.223
1640.09	315.028
1640.71	319.082
1641.33	305.888
1641.96	304.942
1642.58	292.748
1643.2	293.553
1643.82	294.108
1644.45	300.913
1645.07	284.967
1645.69	278.772
1646.31	277.077
1646.93	293.632
1647.56	285.938
1648.18	270.243
1648.8	263.798
1649.42	265.353
1650.04	260.158
1650.67	246.963
1651.29	257.267
1651.91	260.572
1652.53	238.127
1653.15	252.433
1653.77	249.238
1654.39	239.042
1655.02	254.597
1655.64	236.152
1656.26	238.208
1656.88	241.762
1657.5	257.817
1658.12	256.122
1658.74	235.178
1659.36	247.732
1659.98	247.037
1660.6	243.842
1661.22	236.898
1661.84	236.202
1662.46	225.507
1663.08	233.312
1663.7	210.618
1664.32	210.172
1664.94	199.477
1665.56	208.032
1666.18	196.837
1666.8	211.392
1667.42	197.447
1668.04	191.502
1668.66	195.807
1669.28	210.112
1669.9	184.667
1670.52	179.972
1671.14	183.527
1671.76	175.832
1672.38	173.887
1673	169.442
1673.61	175.997
1674.23	184.302
1674.85	167.857
1675.47	169.661
1676.09	172.467
1676.71	164.772
1677.33	159.577
1677.94	157.131
1678.56	168.437
1679.18	168.492
1679.8	158.547
1680.42	155.851
1681.03	158.657
1681.65	155.462
1682.27	143.017
1682.89	142.071
1683.51	156.377
1684.12	141.681
1684.74	154.737
1685.36	138.042
1685.97	149.846
1686.59	144.401
1687.21	135.457
1687.83	129.762
1688.44	150.816
1689.06	144.871
1689.68	139.677
1690.29	145.482
1690.91	147.786
1691.53	143.841
1692.14	133.897
1692.76	136.202
1693.38	134.006
1693.99	134.811
1694.61	132.117
1695.22	122.171
1695.84	131.226
1696.46	117.281
1697.07	133.587
1697.69	128.391
1698.3	123.447
1698.92	119.501
1699.54	114.806
1700.15	119.361
1700.77	105.666
1701.38	123.971
1702	113.276
1702.61	108.581
1703.23	120.386
1703.84	111.191
1704.46	106.996
1705.07	115.801
1705.69	117.356
1706.3	106.661
1706.92	115.716
1707.53	92.0209
1708.15	105.576
1708.76	107.381
1709.37	109.686
1709.99	106.241
1710.6	118.546
1711.22	100.601
1711.83	110.656
1712.45	95.2112
1713.06	105.266
1713.67	115.321
1714.29	114.376
1714.9	108.681
1715.51	100.986
1716.13	106.541
1716.74	95.0959
1717.35	106.65
1717.97	92.9558
1718.58	102.261
1719.19	99.3158
1719.81	89.6208
1720.42	94.9257
1721.03	106.481
1721.65	94.5357
1722.26	108.841
1722.87	96.1458
1723.48	100.701
1724.1	88.0057
1724.71	93.8106
1725.32	92.3658
1725.93	92.1706
1726.55	96.9758
1727.16	89.5306
1727.77	91.3355
1728.38	100.64
1728.99	87.1955
1729.61	88.2505
1730.22	90.0555
1730.83	98.1104
1731.44	77.9155
1732.05	84.7204
1732.66	89.0255
1733.27	84.0804
1733.89	92.1355
1734.5	87.4403
1735.11	98.2455
1735.72	86.8004
1736.33	82.1055
1736.94	72.4103
1737.55	77.2154
1738.16	72.2703
1738.77	83.0752
1739.38	77.8803
1739.99	79.4352
1740.6	78.2403
1741.22	79.7952
1741.83	58.3503
1742.44	78.4052
1743.05	73.7102
1743.66	64.2652
1744.27	74.8202
1744.88	76.6252
1745.49	71.4301
1746.1	70.2351
1746.71	66.54
1747.31	52.8451
1747.92	68.9001
1748.53	63.455
1749.14	71.5101
1749.75	66.815
1750.36	62.87
1750.97	59.175
1751.58	53.98
1752.19	71.0349
1752.8	72.5899
1753.41	68.3949
1754.02	53.1999
1754.62	56.2548
1755.23	55.0599
1755.84	58.1149
1756.45	63.4199
1757.06	61.4749
1757.67	48.7798
1758.27	53.3348
1758.88	61.6397
1759.49	47.6947
1760.1	39.7497
1760.71	47.8047
1761.31	41.1097
1761.92	47.1647
1762.53	56.7197
1763.14	39.2747
1763.75	46.5797
1764.35	46.1347
1764.96	51.6896
1765.57	50.4946
1766.17	45.5496
1766.78	43.8546
1767.39	41.4096
1768	33.2146
1768.6	49.0195
1769.21	44.3245
1769.82	49.3795
1770.42	44.4346
1771.03	40.7394
1771.64	39.2944
1772.24	36.0994
1772.85	36.9044
1773.46	27.2094
1774.06	41.5144
1774.67	35.0694
1775.28	42.1243
1775.88	27.4293
1776.49	43.2343
1777.09	34.7893
1777.7	40.5943
1778.3	29.6492
1778.91	42.7043
1779.52	26.7593
1780.12	33.0643
1780.73	27.6193
1781.33	34.9242
1781.94	27.7292
1782.54	34.2842
1783.15	24.0892
1783.75	25.3941
1784.36	25.1991
1784.96	27.0041
1785.57	22.8091
1786.17	20.864
1786.78	13.6691
1787.38	21.974
1787.99	8.52904
1788.59	18.0841
1789.19	21.139
1789.8	11.4439
1790.4	29.499
1791.01	22.554
1791.61	23.1089
1792.22	18.1639
1792.82	14.2189
1793.42	17.0239
1794.03	17.3289
1794.63	10.1339
1795.23	15.9389
1795.84	18.9939
1796.44	16.7988
1797.05	14.1038
1797.65	5.65876
1798.25	0.46378
1798.85	7.01875
1799.46	3.32373

## Sheet: PETN (10 nM)
Raman Shift	SERS Intensity
501.297	173.222
502.065	154.972
502.833	179.722
503.601	183.222
504.368	162.222
505.136	161.472
505.903	174.972
506.67	181.222
507.437	177.472
508.205	177.222
508.972	175.722
509.739	171.722
510.506	166.222
511.272	162.222
512.039	172.472
512.805	171.472
513.571	182.722
514.338	158.222
515.104	172.972
515.87	159.472
516.636	161.972
517.402	164.722
518.167	164.722
518.933	155.972
519.698	165.472
520.464	165.222
521.229	171.222
521.995	158.222
522.76	160.222
523.525	161.222
524.29	166.722
525.055	159.972
525.819	170.472
526.584	157.472
527.349	157.472
528.113	163.222
528.878	158.472
529.642	168.472
530.406	164.972
531.169	172.232
531.933	174.743
532.697	177.504
533.461	166.264
534.225	181.775
534.988	179.286
535.751	183.797
536.515	186.807
537.278	198.067
538.041	193.328
538.804	198.339
539.566	193.599
540.329	201.609
541.092	193.12
541.855	182.381
542.617	165.892
543.379	173.903
544.142	166.413
544.903	158.173
545.666	165.685
546.428	151.195
547.189	165.956
547.951	155.216
548.713	149.476
549.474	149.487
550.236	146.748
550.997	147.258
551.758	146.769
552.519	150.78
553.281	151.79
554.041	164.3
554.802	146.561
555.562	147.322
556.323	156.833
557.083	166.844
557.844	163.604
558.605	156.864
559.365	152.625
560.125	154.386
560.884	146.646
561.645	153.407
562.404	147.917
563.164	141.678
563.923	140.189
564.683	141.949
565.442	153.46
566.201	144.221
566.961	140.482
567.719	149.242
568.479	162.252
569.237	155.263
569.996	143.524
570.755	165.284
571.513	141.545
572.272	138.305
573.03	144.816
573.789	145.577
574.546	155.587
575.304	154.347
576.063	160.108
576.82	154.869
577.578	150.88
578.336	145.641
579.093	155.901
579.85	166.911
580.607	152.672
581.365	154.933
582.122	165.944
582.879	154.204
583.635	162.214
584.393	177.225
585.149	181.236
585.906	187.246
586.662	216.507
587.419	219.768
588.175	259.279
588.931	251.289
589.687	241.799
590.443	207.06
591.199	188.321
591.955	182.832
592.711	177.592
593.466	168.352
594.221	172.863
594.977	170.624
595.732	157.884
596.487	164.394
597.242	167.905
597.997	152.417
598.752	153.927
599.507	152.938
600.262	155.948
601.016	156.208
601.771	166.469
602.525	157.73
603.279	154.49
604.033	169.751
604.787	164.262
605.541	156.272
606.295	164.532
607.049	157.793
607.803	152.054
608.555	161.815
609.309	149.076
610.062	159.336
610.815	174.096
611.569	155.357
612.322	167.618
613.075	175.379
613.828	166.139
614.58	179.649
615.333	191.91
616.085	192.171
616.837	178.431
617.59	203.192
618.342	215.702
619.094	195.213
619.847	206.224
620.598	230.734
621.35	217.745
622.102	247.006
622.853	238.267
623.604	261.777
624.356	248.537
625.107	233.548
625.859	221.309
626.609	188.819
627.36	170.829
628.112	179.09
628.863	177.351
629.613	172.862
630.364	166.622
631.114	170.383
631.864	168.393
632.615	160.655
633.365	156.665
634.115	162.925
634.865	154.686
635.614	147.696
636.364	143.707
637.115	163.718
637.864	149.728
638.613	150.489
639.362	149
640.112	145.51
640.861	151.02
641.61	157.781
642.359	162.292
643.108	156.303
643.857	150.314
644.605	158.824
645.354	144.834
646.102	152.095
646.85	152.856
647.599	138.116
648.347	158.877
649.095	147.137
649.843	145.148
650.591	149.159
651.338	140.419
652.087	156.43
652.834	139.441
653.581	158.952
654.329	161.462
655.076	157.472
655.823	156.483
656.57	155.244
657.317	151.754
658.064	160.765
658.811	155.525
659.557	144.286
660.303	151.797
661.05	154.307
661.796	155.817
662.542	156.828
663.289	160.839
664.035	151.1
664.781	157.361
665.526	162.371
666.273	158.381
667.018	160.892
667.764	159.153
668.509	162.663
669.254	158.924
670	159.935
670.745	168.945
671.49	184.206
672.235	159.716
672.979	186.476
673.724	172.238
674.469	191.499
675.214	184.259
675.958	202.269
676.702	190.28
677.446	188.791
678.19	178.552
678.935	180.812
679.678	177.572
680.422	167.333
681.166	162.844
681.909	160.604
682.653	175.364
683.396	160.375
684.14	167.386
684.883	153.147
685.626	154.407
686.369	140.168
687.112	157.929
687.855	152.689
688.598	148.7
689.34	154.21
690.083	158.971
690.826	164.482
691.568	132.742
692.31	155.752
693.052	137.513
693.795	158.024
694.537	157.785
695.278	156.796
696.02	148.056
696.761	146.316
697.503	155.577
698.245	150.588
698.986	157.599
699.727	144.609
700.468	150.619
701.209	155.13
701.95	155.391
702.691	161.401
703.431	157.662
704.172	156.173
704.913	164.683
705.654	156.944
706.393	161.204
707.134	165.715
707.874	151.476
708.614	153.237
709.354	161.747
710.094	158.257
710.833	147.268
711.573	151.279
712.313	147.289
713.052	146.799
713.792	163.31
714.531	159.571
715.27	149.582
716.009	150.842
716.748	140.353
717.487	158.363
718.226	160.375
718.964	145.885
719.703	151.895
720.441	154.406
721.18	156.667
721.918	153.927
722.656	153.188
723.394	150.698
724.132	154.209
724.87	140.97
725.608	162.98
726.345	157.49
727.083	153.501
727.82	151.762
728.558	154.523
729.295	146.034
730.032	149.794
730.77	158.054
731.506	151.065
732.244	146.076
732.98	144.836
733.716	159.097
734.453	154.107
735.19	142.368
735.926	150.379
736.663	149.139
737.399	158.649
738.134	147.411
738.871	148.172
739.607	152.932
740.342	151.692
741.078	156.453
741.814	156.714
742.549	160.974
743.284	162.484
744.02	159.495
744.755	154.256
745.49	169.017
746.225	164.027
746.96	151.037
747.695	154.798
748.43	169.059
749.164	156.82
749.899	156.581
750.633	149.841
751.367	155.351
752.102	149.362
752.836	166.123
753.57	152.383
754.304	151.644
755.038	155.905
755.771	137.415
756.505	150.675
757.238	147.686
757.972	155.446
758.705	159.458
759.438	146.969
760.171	147.229
760.904	144.739
761.637	142.25
762.37	158.261
763.103	145.271
763.835	145.532
764.568	142.792
765.3	147.053
766.033	144.564
766.765	155.074
767.497	131.334
768.229	141.845
768.962	150.606
769.693	138.617
770.425	149.877
771.157	146.388
771.888	144.899
772.62	153.159
773.351	150.42
774.082	142.43
774.814	144.941
775.545	138.702
776.275	144.962
777.006	138.722
777.737	149.483
778.468	136.994
779.199	151.005
779.929	139.515
780.659	160.526
781.39	151.286
782.12	149.797
782.85	150.308
783.58	140.569
784.31	166.329
785.039	156.089
785.769	164.35
786.499	165.861
787.228	160.621
787.958	162.632
788.688	146.143
789.416	162.153
790.146	168.663
790.875	149.674
791.604	154.935
792.333	142.446
793.061	161.207
793.79	151.217
794.519	160.227
795.247	162.488
795.976	157.749
796.703	154.759
797.432	158.769
798.159	151.78
798.888	163.041
799.615	160.052
800.344	170.312
801.071	166.822
801.799	157.833
802.526	162.344
803.254	164.605
803.981	172.865
804.707	171.876
805.435	160.887
806.162	165.397
806.889	174.907
807.615	167.668
808.342	170.179
809.069	174.94
809.795	163.45
810.522	164.96
811.248	167.221
811.974	166.982
812.701	167.743
813.427	160.004
814.152	167.014
814.878	166.024
815.604	173.285
816.33	166.296
817.055	169.556
817.781	164.317
818.506	172.827
819.231	173.338
819.956	173.849
820.681	179.109
821.407	169.369
822.131	173.381
822.856	165.392
823.58	166.652
824.305	165.412
825.029	158.423
825.754	165.434
826.478	180.944
827.202	168.704
827.926	166.715
828.65	164.976
829.374	160.737
830.098	161.497
830.821	172.257
831.545	185.268
832.268	188.529
832.992	173.54
833.716	176.8
834.439	181.061
835.162	189.571
835.885	185.832
836.608	185.843
837.331	195.353
838.054	183.614
838.776	178.125
839.498	193.635
840.221	195.645
840.943	193.406
841.665	196.167
842.388	203.928
843.11	202.438
843.832	201.699
844.554	184.959
845.276	205.47
845.998	209.981
846.718	201.241
847.44	196.252
848.161	210.012
848.883	211.273
849.604	204.534
850.326	200.794
851.046	199.804
851.767	192.565
852.488	214.576
853.209	203.087
853.929	218.597
854.65	199.358
855.37	211.619
856.091	220.879
856.81	213.64
857.531	227.4
858.251	223.911
858.971	221.422
859.691	232.432
860.411	219.942
861.13	233.953
861.85	240.464
862.569	246.975
863.288	247.235
864.008	245.996
864.727	264.757
865.446	269.767
866.165	283.527
866.884	286.288
867.603	287.299
868.321	311.06
869.04	315.82
869.758	314.08
870.477	337.591
871.195	325.351
871.914	332.863
872.631	352.873
873.35	326.384
874.067	342.394
874.786	323.905
875.503	338.166
876.221	318.676
876.938	313.187
877.656	287.447
878.373	265.708
879.09	263.969
879.808	262.479
880.525	249.739
881.242	234.75
881.959	234.511
882.675	209.522
883.392	215.782
884.109	221.542
884.825	214.554
885.542	201.814
886.258	214.325
886.974	207.085
887.69	200.096
888.407	204.107
889.122	210.617
889.838	202.377
890.553	193.138
891.27	204.899
891.985	209.16
892.7	194.42
893.416	202.93
894.131	183.941
894.847	195.202
895.562	200.213
896.276	189.724
896.991	187.734
897.706	179.744
898.42	173.505
899.135	183.016
899.85	180.276
900.565	176.287
901.279	180.048
901.993	178.308
902.707	175.569
903.421	177.579
904.135	160.589
904.849	167.35
905.563	173.612
906.276	162.122
906.99	174.882
907.703	169.643
908.417	172.154
909.13	173.914
909.843	158.424
910.556	161.435
911.269	159.696
911.982	166.957
912.695	157.467
913.408	156.727
914.121	163.738
914.832	164.499
915.545	159.26
916.257	170.52
916.97	156.781
917.682	163.792
918.394	161.802
919.106	164.062
919.817	160.323
920.529	162.084
921.241	171.095
921.953	163.105
922.665	158.365
923.375	164.376
924.087	173.387
924.798	172.398
925.51	179.158
926.22	167.419
926.931	184.929
927.642	183.19
928.352	184.701
929.063	175.711
929.774	190.722
930.484	186.232
931.195	186.493
931.905	172.754
932.615	172.764
933.325	184.524
934.035	190.535
934.745	188.796
935.455	173.806
936.164	191.067
936.874	195.578
937.584	177.589
938.293	186.599
939.003	176.609
939.711	192.87
940.421	183.381
941.13	176.642
941.839	179.152
942.547	170.912
943.257	176.173
943.965	179.184
944.674	179.695
945.382	162.705
946.09	170.215
946.799	184.976
947.507	165.987
948.215	169.998
948.923	169.008
949.63	168.019
950.339	172.03
951.046	169.54
951.754	169.55
952.462	158.811
953.169	171.821
953.877	166.833
954.584	164.343
955.291	158.103
955.997	164.864
956.705	163.875
957.412	158.386
958.118	164.896
958.826	169.907
959.532	159.917
960.238	153.178
960.944	149.439
961.651	156.449
962.357	171.959
963.063	168.72
963.769	169.981
964.475	164.242
965.181	155.502
965.886	169.262
966.593	167.024
967.298	162.284
968.004	165.795
968.709	165.055
969.414	168.566
970.119	164.827
970.824	172.837
971.529	167.597
972.234	168.608
972.939	166.619
973.644	159.63
974.348	165.89
975.053	162.4
975.757	165.661
976.462	157.422
977.166	166.683
977.87	162.694
978.574	148.454
979.278	160.464
979.982	159.975
980.686	169.486
981.39	151.996
982.094	166.007
982.797	160.268
983.501	161.528
984.204	165.538
984.907	156.549
985.61	173.81
986.313	163.07
987.016	167.081
987.719	155.342
988.422	163.102
989.124	162.613
989.827	170.374
990.53	166.134
991.232	170.894
991.934	165.155
992.636	167.666
993.339	156.927
994.041	154.937
994.742	168.697
995.444	167.208
996.146	161.719
996.848	160.73
997.549	169.24
998.251	175.251
998.952	177.512
999.654	169.022
1000.36	180.282
1001.06	189.293
1001.76	184.554
1002.46	181.315
1003.16	197.075
1003.86	176.085
1004.56	175.096
1005.26	168.607
1005.96	176.868
1006.66	167.378
1007.36	170.389
1008.06	165.149
1008.76	153.91
1009.46	166.671
1010.16	166.931
1010.86	168.442
1011.56	173.702
1012.26	156.463
1012.96	155.974
1013.66	161.984
1014.36	165.494
1015.06	169.505
1015.76	163.016
1016.46	162.526
1017.16	167.287
1017.85	170.048
1018.55	183.809
1019.25	178.819
1019.95	180.829
1020.65	174.34
1021.35	179.351
1022.05	183.612
1022.74	188.122
1023.44	178.632
1024.14	177.143
1024.84	182.404
1025.54	176.415
1026.23	179.925
1026.93	180.685
1027.63	196.946
1028.33	192.207
1029.02	185.218
1029.72	189.228
1030.42	183.739
1031.12	193.5
1031.81	195.51
1032.51	195.77
1033.21	192.281
1033.9	187.792
1034.6	177.553
1035.3	190.813
1035.99	179.073
1036.69	183.584
1037.39	181.345
1038.08	186.106
1038.78	194.116
1039.47	193.127
1040.17	192.637
1040.87	211.648
1041.56	211.909
1042.26	226.419
1042.95	224.179
1043.65	218.69
1044.34	220.201
1045.04	199.462
1045.74	197.972
1046.43	186.482
1047.13	184.493
1047.82	182.504
1048.52	168.015
1049.21	168.525
1049.9	163.786
1050.6	166.547
1051.29	155.057
1051.99	153.067
1052.68	148.078
1053.38	170.839
1054.07	146.85
1054.76	154.36
1055.46	159.87
1056.15	159.131
1056.85	159.642
1057.54	164.652
1058.23	147.413
1058.93	151.674
1059.62	164.935
1060.31	153.195
1061.01	150.956
1061.7	172.466
1062.39	155.476
1063.09	174.238
1063.78	166.748
1064.47	163.508
1065.16	161.019
1065.86	162.78
1066.55	162.04
1067.24	163.051
1067.93	167.562
1068.63	171.322
1069.32	167.083
1070.01	163.094
1070.7	168.104
1071.39	173.114
1072.09	167.625
1072.78	167.136
1073.47	165.897
1074.16	165.157
1074.85	172.167
1075.54	146.678
1076.23	170.189
1076.93	159.95
1077.62	153.71
1078.31	162.721
1079	153.232
1079.69	166.742
1080.38	169.502
1081.07	162.513
1081.76	155.274
1082.45	156.535
1083.14	141.795
1083.83	157.805
1084.52	157.316
1085.21	143.327
1085.9	144.587
1086.59	154.098
1087.28	152.358
1087.97	157.869
1088.66	158.13
1089.35	143.641
1090.04	159.401
1090.73	161.662
1091.42	150.423
1092.11	154.183
1092.8	151.944
1093.48	141.954
1094.17	157.714
1094.86	171.725
1095.55	150.236
1096.24	151.496
1096.93	157.007
1097.62	165.768
1098.3	147.029
1098.99	173.539
1099.68	153.549
1100.37	148.06
1101.06	149.821
1101.75	152.582
1102.43	148.342
1103.12	166.352
1103.81	153.113
1104.5	157.124
1105.18	158.885
1105.87	164.645
1106.56	162.155
1107.24	165.666
1107.93	162.427
1108.62	165.438
1109.31	158.698
1109.99	142.709
1110.68	160.47
1111.37	162.73
1112.05	154.99
1112.74	159.501
1113.42	158.012
1114.11	170.273
1114.8	162.033
1115.48	152.293
1116.17	161.304
1116.85	150.315
1117.54	165.076
1118.23	158.586
1118.91	164.847
1119.6	147.107
1120.28	160.368
1120.97	156.629
1121.65	160.889
1122.34	166.649
1123.02	159.41
1123.71	164.171
1124.39	160.681
1125.08	172.442
1125.76	165.202
1126.45	166.463
1127.13	160.724
1127.82	168.484
1128.5	166.245
1129.19	164.506
1129.87	169.767
1130.55	159.527
1131.24	164.037
1131.92	163.298
1132.61	161.809
1133.29	147.82
1133.97	153.08
1134.66	165.34
1135.34	147.351
1136.02	137.862
1136.71	151.872
1137.39	158.383
1138.07	150.394
1138.76	158.405
1139.44	135.665
1140.12	148.925
1140.8	143.936
1141.49	147.196
1142.17	137.458
1142.85	157.968
1143.53	147.978
1144.22	144.739
1144.9	145.75
1145.58	162.76
1146.26	134.52
1146.94	142.031
1147.63	152.292
1148.31	146.053
1148.99	145.064
1149.67	148.824
1150.35	171.584
1151.03	145.345
1151.72	143.856
1152.4	150.117
1153.08	154.627
1153.76	146.387
1154.44	155.148
1155.12	157.409
1155.8	144.419
1156.48	141.68
1157.16	157.191
1157.84	146.702
1158.52	149.462
1159.2	164.472
1159.88	150.483
1160.56	149.494
1161.24	157.755
1161.92	168.765
1162.6	153.025
1163.28	157.036
1163.96	146.297
1164.64	155.557
1165.32	156.068
1166	143.578
1166.68	142.089
1167.36	150.85
1168.04	147.083
1168.72	142.429
1169.4	143.772
1170.08	135.025
1170.76	150.69
1171.43	154.746
1172.11	149.528
1172.79	152.317
1173.47	145.987
1174.15	141.158
1174.83	156.153
1175.5	143.527
1176.18	152.798
1176.86	152.746
1177.54	155.312
1178.22	156.363
1178.89	153.781
1179.57	151.71
1180.25	160.641
1180.93	163.916
1181.6	164.645
1182.28	147.065
1182.96	147.995
1183.64	147.071
1184.31	163.06
1184.99	165.725
1185.67	165.093
1186.34	160.415
1187.02	162.869
1187.7	159.158
1188.37	159.101
1189.05	157.191
1189.73	164.374
1190.4	170.35
1191.08	167.894
1191.75	161.804
1192.43	164.375
1193.11	172.52
1193.78	161.47
1194.46	158.656
1195.13	170.011
1195.81	175.31
1196.48	171.675
1197.16	159.278
1197.84	163.642
1198.51	164.287
1199.19	176.781
1199.86	166.76
1200.54	170.481
1201.21	158.052
1201.89	168.37
1202.56	156.089
1203.23	160.602
1203.91	161.101
1204.58	160.796
1205.26	158.595
1205.93	164.203
1206.61	167.219
1207.28	165.599
1207.95	161.155
1208.63	158.459
1209.3	164.161
1209.98	156.52
1210.65	161.847
1211.32	160.339
1212	167.645
1212.67	161.505
1213.34	162.338
1214.02	160.345
1214.69	165.109
1215.36	153.25
1216.03	162.308
1216.71	162.495
1217.38	158.562
1218.05	159.696
1218.72	154.52
1219.4	167.135
1220.07	161.348
1220.74	158.786
1221.41	158.529
1222.09	157.205
1222.76	162.613
1223.43	158.267
1224.1	162.078
1224.77	164.011
1225.45	157.762
1226.12	169.121
1226.79	168.805
1227.46	170.939
1228.13	157.85
1228.8	154.181
1229.47	159.412
1230.15	165.706
1230.82	168.065
1231.49	174.613
1232.16	157.554
1232.83	168.897
1233.5	160.018
1234.17	175.663
1234.84	162.137
1235.51	172.048
1235.59	173.711
1236.26	170.561
1236.94	166.911
1237.61	152.511
1238.28	175.111
1238.96	158.21
1239.63	164.06
1240.31	187.91
1240.98	152.76
1241.65	166.61
1242.33	160.459
1243	160.31
1243.67	163.91
1244.35	164.26
1245.02	172.359
1245.69	165.959
1246.36	181.56
1247.04	167.159
1247.71	182.509
1248.38	197.609
1249.06	201.708
1249.73	183.059
1250.4	203.659
1251.07	195.008
1251.75	184.608
1252.42	189.958
1253.09	189.058
1253.76	174.657
1254.43	183.257
1255.11	196.357
1255.78	176.457
1256.45	179.557
1257.12	178.907
1257.79	181.007
1258.46	174.357
1259.14	182.457
1259.81	181.556
1260.48	175.406
1261.15	191.006
1261.82	182.356
1262.49	201.206
1263.16	168.305
1263.83	172.905
1264.5	191.756
1265.17	184.855
1265.84	181.455
1266.52	189.805
1267.19	187.905
1267.86	183.005
1268.53	181.605
1269.2	194.705
1269.87	178.804
1270.54	191.405
1271.21	195.505
1271.88	193.104
1272.55	195.454
1273.21	206.054
1273.88	211.154
1274.55	217.504
1275.22	206.103
1275.89	210.703
1276.56	201.803
1277.23	205.153
1277.9	203.753
1278.57	202.353
1279.24	191.702
1279.91	206.553
1280.57	194.403
1281.24	213.002
1281.91	210.852
1282.58	200.702
1283.25	213.552
1283.92	214.401
1284.58	222.751
1285.25	231.851
1285.92	238.452
1286.59	243.051
1287.26	252.901
1287.92	242.751
1288.59	271.101
1289.26	280.45
1289.93	296.8
1290.59	361.65
1291.26	379.5
1291.93	417.35
1292.59	416.7
1293.26	402.55
1293.93	392.15
1294.6	367.25
1295.26	314.099
1295.93	299.95
1296.6	282.3
1297.26	262.399
1297.93	253.999
1298.6	233.599
1299.26	223.199
1299.93	217.548
1300.59	215.149
1301.26	201.749
1301.93	216.849
1302.59	212.448
1303.26	196.798
1303.92	210.648
1304.59	198.498
1305.25	192.097
1305.92	200.197
1306.58	202.797
1307.25	197.397
1307.92	178.497
1308.58	209.097
1309.24	183.446
1309.91	186.047
1310.57	179.647
1311.24	175.996
1311.9	193.346
1312.57	175.946
1313.23	183.546
1313.9	181.645
1314.56	171.495
1315.23	184.095
1315.89	189.445
1316.55	170.045
1317.22	177.395
1317.88	177.245
1318.55	177.345
1319.21	187.945
1319.87	164.045
1320.54	188.144
1321.2	190.744
1321.86	169.095
1322.53	160.695
1323.19	176.044
1323.85	172.644
1324.52	172.744
1325.18	172.094
1325.84	175.194
1326.5	174.793
1327.17	177.643
1327.83	159.743
1328.49	169.593
1329.15	162.193
1329.82	166.792
1330.48	173.643
1331.14	175.243
1331.8	172.593
1332.47	162.192
1333.13	169.042
1333.79	173.142
1334.45	179.242
1335.11	171.341
1335.77	169.191
1336.43	172.041
1337.1	173.141
1337.76	172.741
1338.42	169.591
1339.08	169.44
1339.74	177.291
1340.4	156.141
1341.06	182.24
1341.72	174.84
1342.38	173.19
1343.05	177.541
1343.71	171.64
1344.37	176.24
1345.03	164.59
1345.69	164.44
1346.35	163.79
1347.01	175.889
1347.67	163.489
1348.33	172.089
1348.99	184.189
1349.65	177.789
1350.31	167.888
1350.97	164.488
1351.63	182.089
1352.29	176.189
1352.94	165.788
1353.6	174.138
1354.26	168.738
1354.92	179.088
1355.58	166.438
1356.24	172.537
1356.9	177.387
1357.56	172.987
1358.22	185.337
1358.88	187.187
1359.53	186.536
1360.19	191.637
1360.85	183.487
1361.51	188.337
1362.17	178.936
1362.83	187.036
1363.48	174.636
1364.14	181.236
1364.8	195.585
1365.46	179.935
1366.11	194.536
1366.77	168.885
1367.43	189.236
1368.09	195.585
1368.74	184.435
1369.4	179.285
1370.06	184.885
1370.72	180.484
1371.37	191.834
1372.03	190.685
1372.69	186.535
1373.34	202.384
1374	187.484
1374.66	184.584
1375.31	188.184
1375.97	193.034
1376.63	184.883
1377.28	193.233
1377.94	180.083
1378.59	184.433
1379.25	181.783
1379.91	192.882
1380.56	175.732
1381.22	178.083
1381.87	190.683
1382.53	192.532
1383.19	188.632
1383.84	193.982
1384.5	183.582
1385.15	181.181
1385.81	196.031
1386.46	171.381
1387.12	179.731
1387.77	186.581
1388.43	171.431
1389.08	191.03
1389.74	176.881
1390.39	171.981
1391.04	180.081
1391.7	176.43
1392.35	188.03
1393.01	186.881
1393.66	191.98
1394.32	178.83
1394.97	185.93
1395.62	186.78
1396.28	192.88
1396.93	192.23
1397.59	166.329
1398.24	185.679
1398.89	183.029
1399.55	190.129
1400.2	190.728
1400.85	182.078
1401.51	186.179
1402.16	190.029
1402.81	195.128
1403.46	190.478
1404.12	196.828
1404.77	183.428
1405.42	187.528
1406.08	173.877
1406.73	160.727
1407.38	174.577
1408.03	158.677
1408.69	167.027
1409.34	166.876
1409.99	162.726
1410.64	156.077
1411.29	159.177
1411.95	151.276
1412.6	141.626
1413.25	161.726
1413.9	144.576
1414.55	150.675
1415.2	150.775
1415.85	152.126
1416.51	168.476
1417.16	157.076
1417.81	150.925
1418.46	160.025
1419.11	163.875
1419.76	151.725
1420.41	143.825
1421.06	151.674
1421.71	145.024
1422.36	144.875
1423.01	164.474
1423.67	154.324
1424.32	154.174
1424.97	144.524
1425.62	155.874
1426.27	160.224
1426.92	149.073
1427.57	145.673
1428.22	155.773
1428.86	140.123
1429.51	149.972
1430.16	157.822
1430.81	155.673
1431.46	177.773
1432.11	168.372
1432.76	156.972
1433.41	164.322
1434.06	159.422
1434.71	176.522
1435.36	159.371
1436.01	167.721
1436.66	170.821
1437.3	173.421
1437.95	160.521
1438.6	169.12
1439.25	180.22
1439.9	176.571
1440.55	176.171
1441.19	180.02
1441.84	174.62
1442.49	180.72
1443.14	167.07
1443.79	175.17
1444.43	170.77
1445.08	168.37
1445.73	176.22
1446.38	177.82
1447.02	175.919
1447.67	169.019
1448.32	164.369
1448.96	170.969
1449.61	173.319
1450.26	166.918
1450.91	177.518
1451.55	182.869
1452.2	174.468
1452.85	179.318
1453.49	167.418
1454.14	161.018
1454.79	164.618
1455.43	178.218
1456.08	172.067
1456.72	183.167
1457.37	175.517
1458.02	176.117
1458.66	169.716
1459.31	171.566
1459.95	163.167
1460.6	163.267
1461.25	165.616
1461.89	158.216
1462.54	169.816
1463.18	167.416
1463.83	151.516
1464.47	163.865
1465.12	174.965
1465.76	178.565
1466.41	176.666
1467.05	173.016
1467.7	183.365
1468.34	177.215
1468.99	182.815
1469.63	169.165
1470.28	185.264
1470.92	186.864
1471.56	167.964
1472.21	172.564
1472.85	161.664
1473.5	170.264
1474.14	155.614
1474.78	158.214
1475.43	148.564
1476.07	162.663
1476.72	145.763
1477.36	145.613
1478	152.963
1478.65	139.563
1479.29	151.912
1479.93	140.763
1480.58	144.363
1481.22	143.962
1481.86	134.812
1482.5	134.162
1483.15	135.262
1483.79	134.862
1484.43	139.212
1485.08	134.311
1485.72	138.411
1486.36	140.761
1487	131.361
1487.64	157.211
1488.29	142.811
1488.93	153.661
1489.57	121.011
1490.21	135.86
1490.85	133.96
1491.5	140.81
1492.14	133.91
1492.78	129.76
1493.42	141.61
1494.06	130.96
1494.7	146.559
1495.34	136.909
1495.99	139.509
1496.63	140.109
1497.27	131.709
1497.91	140.059
1498.55	130.909
1499.19	147.758
1499.83	137.858
1500.47	144.708
1501.11	139.808
1501.75	129.658
1502.39	127.258
1503.03	139.108
1503.67	138.208
1504.31	143.308
1504.95	132.658
1505.59	147.257
1506.23	138.607
1506.87	143.207
1507.51	127.057
1508.15	136.156
1508.79	138.007
1509.43	132.107
1510.07	135.706
1510.71	131.556
1511.35	131.906
1511.99	134.506
1512.63	135.356
1513.27	146.456
1513.91	123.306
1514.55	114.905
1515.19	130.005
1515.82	125.105
1516.46	124.705
1517.1	130.555
1517.74	123.655
1518.38	119.255
1519.02	120.854
1519.65	118.704
1520.29	116.304
1520.93	119.404
1521.57	128.504
1522.21	125.854
1522.84	121.704
1523.48	122.053
1524.12	127.903
1524.76	126.004
1525.39	121.353
1526.03	111.703
1526.67	121.803
1527.31	121.903
1527.94	122.503
1528.58	118.603
1529.22	122.453
1529.85	119.052
1530.49	117.902
1531.13	114.502
1531.76	113.602
1532.4	123.202
1533.04	120.302
1533.67	124.652
1534.31	114.501
1534.95	126.351
1535.58	124.451
1536.22	128.801
1536.85	135.151
1537.49	132.001
1538.13	122.351
1538.76	126.2
1539.4	113.3
1540.03	123.65
1540.67	122.25
1541.31	132.35
1541.94	130.45
1542.58	115.55
1543.21	121.399
1543.85	130.249
1544.48	127.849
1545.12	118.199
1545.75	122.049
1546.39	119.149
1547.02	128.249
1547.65	120.599
1548.29	131.198
1548.92	129.798
1549.56	118.648
1550.19	119.498
1550.83	120.598
1551.46	125.448
1552.1	124.548
1552.73	126.398
1553.36	126.498
1554	133.847
1554.63	136.197
1555.26	130.047
1555.9	126.397
1556.53	141.997
1557.17	130.347
1557.8	134.197
1558.43	121.546
1559.07	119.896
1559.7	127.746
1560.33	126.846
1560.96	129.696
1561.6	140.546
1562.23	128.646
1562.86	133.495
1563.5	136.095
1564.13	141.945
1564.76	135.295
1565.39	131.895
1566.03	136.495
1566.66	138.845
1567.29	143.194
1567.92	135.794
1568.55	136.144
1569.19	137.494
1569.82	153.094
1570.45	145.694
1571.08	150.544
1571.71	136.143
1572.34	153.744
1572.98	144.594
1573.61	157.443
1574.24	147.293
1574.87	160.393
1575.5	147.243
1576.13	149.843
1576.76	142.443
1577.39	143.293
1578.03	144.392
1578.66	143.992
1579.29	153.342
1579.92	162.942
1580.55	154.792
1581.18	127.392
1581.81	151.492
1582.44	144.341
1583.07	149.691
1583.7	160.541
1584.33	140.141
1584.96	144.991
1585.59	150.591
1586.22	134.941
1586.85	141.791
1587.48	143.391
1588.11	150.49
1588.74	127.09
1589.37	145.94
1590	145.04
1590.63	134.14
1591.25	153.239
1591.88	153.339
1592.51	144.69
1593.14	135.289
1593.77	153.389
1594.4	142.739
1595.03	151.089
1595.66	138.189
1596.29	143.788
1596.91	137.888
1597.54	152.738
1598.17	145.338
1598.8	155.938
1599.43	153.288
1600.05	146.388
1600.68	153.738
1601.31	151.338
1601.94	156.437
1602.57	143.537
1603.19	147.137
1603.82	140.487
1604.45	153.837
1605.08	143.937
1605.7	153.536
1606.33	158.636
1606.96	154.236
1607.59	155.836
1608.21	156.436
1608.84	146.786
1609.47	154.386
1610.09	138.736
1610.72	154.585
1611.35	151.935
1611.97	138.285
1612.6	135.385
1613.23	148.485
1613.85	135.085
1614.48	143.685
1615.1	141.785
1615.73	130.134
1616.36	121.984
1616.98	124.834
1617.61	135.184
1618.23	130.034
1618.86	134.884
1619.49	131.233
1620.11	120.584
1620.74	122.683
1621.36	128.034
1621.99	119.883
1622.61	114.983
1623.24	118.333
1623.86	121.433
1624.49	110.283
1625.11	113.633
1625.74	108.482
1626.36	116.082
1626.99	122.432
1627.61	121.532
1628.24	109.882
1628.86	118.482
1629.48	113.582
1630.11	111.681
1630.73	115.281
1631.36	114.131
1631.98	117.231
1632.61	107.831
1633.23	109.681
1633.85	115.031
1634.48	109.13
1635.1	106.48
1635.72	114.58
1636.35	125.18
1636.97	99.5298
1637.59	93.8799
1638.22	103.23
1638.84	105.829
1639.46	107.679
1640.09	118.779
1640.71	100.379
1641.33	110.229
1641.96	101.579
1642.58	104.929
1643.2	96.7785
1643.82	95.3785
1644.45	96.7285
1645.07	96.8286
1645.69	95.928
1646.31	93.278
1646.93	94.1281
1647.56	101.728
1648.18	88.0776
1648.8	96.9276
1649.42	89.2776
1650.04	91.8772
1650.67	89.7271
1651.29	98.0772
1651.91	85.6767
1652.53	87.7767
1653.15	87.1267
1653.77	85.2267
1654.39	96.5763
1655.02	100.676
1655.64	81.5263
1656.26	103.876
1656.88	90.4758
1657.5	81.5757
1658.12	100.175
1658.74	89.5254
1659.36	96.6253
1659.98	97.7254
1660.6	90.5748
1661.22	81.6749
1661.84	88.5249
1662.46	90.1247
1663.08	90.2245
1663.7	74.5744
1664.32	60.9242
1664.94	82.2741
1665.56	77.874
1666.18	65.4738
1666.8	67.3237
1667.42	75.4236
1668.04	65.5235
1668.66	66.1234
1669.28	69.7232
1669.9	62.323
1670.52	57.673
1671.14	75.5226
1671.76	68.3726
1672.38	57.7226
1673	59.5725
1673.61	70.6723
1674.23	57.2722
1674.85	71.372
1675.47	62.7219
1676.09	66.8217
1676.71	59.4216
1677.33	65.0216
1677.94	50.3714
1678.56	56.2212
1679.18	50.5711
1679.8	59.4209
1680.42	56.5208
1681.03	51.6207
1681.65	61.9706
1682.27	60.8205
1682.89	63.9203
1683.51	62.5202
1684.12	57.12
1684.74	55.2199
1685.36	61.3197
1685.97	54.9196
1686.59	57.2695
1687.21	65.6194
1687.83	59.4693
1688.44	51.5692
1689.06	62.669
1689.68	54.0189
1690.29	47.3687
1690.91	42.7186
1691.53	53.0684
1692.14	48.6683
1692.76	40.7682
1693.38	51.1181
1693.99	43.468
1694.61	53.5678
1695.22	42.4177
1695.84	42.0175
1696.46	55.1174
1697.07	53.4672
1697.69	58.8171
1698.3	50.6671
1698.92	54.5169
1699.54	46.1168
1700.15	43.9667
1700.77	39.0665
1701.38	51.1664
1702	50.7662
1702.61	52.6161
1703.23	47.9659
1703.84	43.3158
1704.46	50.1657
1705.07	53.0156
1705.69	38.3655
1706.3	41.7153
1706.92	38.3152
1707.53	48.6651
1708.15	37.2649
1708.76	46.8648
1709.37	38.4646
1709.99	42.5645
1710.6	44.9144
1711.22	29.5143
1711.83	47.1141
1712.45	35.964
1713.06	35.8139
1713.67	47.9138
1714.29	39.2636
1714.9	43.1135
1715.51	43.4633
1716.13	41.3132
1716.74	44.9131
1717.35	38.2629
1717.97	30.8628
1718.58	41.7127
1719.19	48.3126
1719.81	46.9124
1720.42	44.7623
1721.03	32.6122
1721.65	37.712
1722.26	40.0619
1722.87	35.4117
1723.48	50.0117
1724.1	41.6115
1724.71	32.2114
1725.32	27.5613
1725.93	22.9111
1726.55	44.761
1727.16	40.3608
1727.77	39.2107
1728.38	32.0606
1728.99	33.9104
1729.61	32.0104
1730.22	29.3603
1730.83	32.9601
1731.44	40.56
1732.05	38.9098
1732.66	37.7597
1733.27	37.1095
1733.89	32.2094
1734.5	35.3093
1735.11	29.1592
1735.72	33.7591
1736.33	29.3589
1736.94	40.2088
1737.55	35.3087
1738.16	43.6585
1738.77	28.5084
1739.38	36.3582
1739.99	23.7081
1740.6	31.808
1741.22	31.9078
1741.83	36.0078
1742.44	38.3576
1743.05	38.2075
1743.66	29.0573
1744.27	20.4072
1744.88	30.757
1745.49	35.6069
1746.1	29.4568
1746.71	27.0567
1747.31	16.1565
1747.92	25.5064
1748.53	32.8563
1749.14	29.9562
1749.75	22.556
1750.36	23.4059
1750.97	33.0057
1751.58	33.6056
1752.19	26.2055
1752.8	27.5554
1753.41	39.4053
1754.02	27.0051
1754.62	21.6049
1755.23	27.9548
1755.84	16.8047
1756.45	31.1546
1757.06	22.5044
1757.67	16.1044
1758.27	33.4542
1758.88	32.054
1759.49	31.9039
1760.1	36.7538
1760.71	22.6036
1761.31	25.7035
1761.92	19.8034
1762.53	11.6533
1763.14	24.0032
1763.75	37.853
1764.35	20.9529
1764.96	20.8027
1765.57	30.6526
1766.17	23.0024
1766.78	14.8523
1767.39	12.9522
1768	31.3021
1768.6	16.9019
1769.21	15.5018
1769.82	29.6017
1770.42	16.7016
1771.03	16.5514
1771.64	20.6513
1772.24	19.5011
1772.85	23.351
1773.46	25.9509
1774.06	19.8008
1774.67	20.1506
1775.28	14.5005
1775.88	22.6004
1776.49	19.9503
1777.09	30.0501
1777.7	21.65
1778.3	18.7498
1778.91	16.5998
1779.52	25.1996
1780.12	20.2995
1780.73	16.1493
1781.33	10.9992
1781.94	19.599
1782.54	20.6989
1783.15	15.5488
1783.75	13.6487
1784.36	7.49853
1784.96	22.8484
1785.57	14.6983
1786.17	12.2982
1786.78	6.64801
1787.38	14.9979
1787.99	15.0977
1788.59	19.1976
1789.19	18.5475
1789.8	15.8974
1790.4	14.7472
1791.01	17.3471
1791.61	24.697
1792.22	13.2968
1792.82	11.1467
1793.42	11.9966
1794.03	14.0964
1794.63	24.9463
1795.23	6.29619
1795.84	7.14605
1796.44	1.24592
1797.05	20.3458
1797.65	13.1957
1798.25	12.2955
1798.85	6.6454
1799.46	8.24525

## Sheet: PETN (1 nM)
Raman Shift	SERS Intensity
501.297	189.924
502.065	145.257
502.833	162.591
503.601	163.257
504.368	165.924
505.136	165.257
505.903	166.257
506.67	156.591
507.437	165.924
508.205	158.257
508.972	156.257
509.739	146.257
510.506	165.257
511.272	165.591
512.039	171.258
512.805	151.591
513.571	157.924
514.338	159.257
515.104	154.924
515.87	159.591
516.636	151.257
517.402	161.924
518.167	157.591
518.933	158.591
519.698	143.591
520.464	159.257
521.229	149.924
521.995	150.257
522.76	157.924
523.525	152.924
524.29	166.258
525.055	152.924
525.819	157.924
526.584	153.924
527.349	155.924
528.113	150.591
528.878	157.257
529.642	157.591
530.406	157.924
531.169	154.926
531.933	163.261
532.697	159.929
533.461	154.264
534.225	170.599
534.988	170.268
535.751	168.602
536.515	186.604
537.278	187.939
538.041	193.941
538.804	180.609
539.566	205.611
540.329	193.279
541.092	181.614
541.855	180.283
542.617	152.951
543.379	158.619
544.142	153.287
544.903	154.289
545.666	155.291
546.428	161.959
547.189	153.294
547.951	147.296
548.713	154.631
549.474	142.299
550.236	148.967
550.997	142.636
551.758	144.971
552.519	150.306
553.281	135.307
554.041	142.642
554.802	147.644
555.562	155.312
556.323	137.314
557.083	148.649
557.844	137.317
558.605	148.985
559.365	148.32
560.125	142.655
560.884	142.99
561.645	127.325
562.404	162.327
563.164	146.329
563.923	133.997
564.683	130.999
565.442	146.334
566.201	140.335
566.961	147.67
567.719	144.005
568.479	138.34
569.237	140.342
569.996	141.01
570.755	135.345
571.513	136.014
572.272	139.682
573.03	144.017
573.789	132.352
574.546	147.354
575.304	153.689
576.063	137.69
576.82	142.359
577.578	148.027
578.336	146.362
579.093	147.03
579.85	145.365
580.607	148.7
581.365	146.702
582.122	154.037
582.879	155.038
583.635	155.04
584.393	157.375
585.149	171.377
585.906	173.712
586.662	194.713
587.419	210.382
588.175	233.05
588.931	224.385
589.687	232.387
590.443	210.388
591.199	186.723
591.955	181.392
592.711	148.393
593.466	147.728
594.221	158.73
594.977	143.398
595.732	153.733
596.487	158.068
597.242	140.07
597.997	157.072
598.752	147.74
599.507	145.742
600.262	143.41
601.016	156.078
601.771	146.08
602.525	150.415
603.279	146.75
604.033	150.085
604.787	145.086
605.541	153.421
606.295	151.09
607.049	144.091
607.803	147.76
608.555	139.095
609.309	146.763
610.062	151.765
610.815	154.1
611.569	147.768
612.322	154.436
613.075	155.771
613.828	141.44
614.58	158.108
615.333	172.776
616.085	174.778
616.837	174.113
617.59	179.114
618.342	182.117
619.094	199.118
619.847	182.786
620.598	185.121
621.35	206.122
622.102	207.125
622.853	234.46
623.604	240.795
624.356	219.796
625.107	199.131
625.859	194.466
626.609	185.801
627.36	172.803
628.112	152.138
628.863	153.14
629.613	147.808
630.364	147.476
631.114	147.811
631.864	148.48
632.615	146.148
633.365	146.483
634.115	146.151
634.865	137.486
635.614	139.488
636.364	135.489
637.115	138.491
637.864	137.493
638.613	131.494
639.362	135.163
640.112	132.831
640.861	143.166
641.61	132.168
642.359	134.503
643.108	144.504
643.857	140.506
644.605	139.174
645.354	150.843
646.102	128.844
646.85	134.513
647.599	133.514
648.347	133.516
649.095	141.851
649.843	133.519
650.591	127.188
651.338	136.189
652.087	137.191
652.834	137.193
653.581	130.194
654.329	136.196
655.076	132.197
655.823	134.532
656.57	145.867
657.317	137.202
658.064	134.871
658.811	132.539
659.557	142.541
660.303	132.542
661.05	136.211
661.796	134.879
662.542	137.214
663.289	136.216
664.035	136.217
664.781	147.219
665.526	144.221
666.273	142.889
667.018	149.224
667.764	144.892
668.509	145.227
669.254	145.562
670	141.231
670.745	153.899
671.49	146.567
672.235	163.569
672.979	158.571
673.724	171.239
674.469	158.574
675.214	158.576
675.958	165.244
676.702	170.912
677.446	161.247
678.19	158.249
678.935	169.251
679.678	151.585
680.422	154.587
681.166	145.922
681.909	144.257
682.653	142.259
683.396	136.927
684.14	153.929
684.883	140.93
685.626	133.599
686.369	131.934
687.112	130.269
687.855	140.604
688.598	138.272
689.34	131.607
690.083	131.942
690.826	133.277
691.568	144.945
692.31	119.614
693.052	137.615
693.795	135.617
694.537	135.619
695.278	130.287
696.02	124.622
696.761	143.29
697.503	132.625
698.245	126.294
698.986	134.962
699.727	134.964
700.468	131.965
701.209	130.634
701.95	132.968
702.691	138.304
703.431	140.972
704.172	136.307
704.913	130.975
705.654	138.643
706.393	137.645
707.134	133.98
707.874	132.648
708.614	125.317
709.354	140.985
710.094	130.32
710.833	133.322
711.573	134.99
712.313	126.992
713.052	135.327
713.792	121.995
714.531	120.997
715.27	134.998
716.009	126
716.748	127.002
717.487	123.337
718.226	127.672
718.964	124.673
719.703	131.675
720.441	117.01
721.18	131.345
721.918	115.013
722.656	125.015
723.394	128.683
724.132	125.018
724.87	113.353
725.608	130.688
726.345	131.023
727.083	126.358
727.82	127.36
728.558	124.695
729.295	121.03
730.032	124.698
730.77	128.033
731.506	129.702
732.244	127.036
732.98	125.705
733.716	117.706
734.453	132.375
735.19	119.71
735.926	127.711
736.663	125.046
737.399	128.381
738.134	137.383
738.871	118.718
739.607	129.72
740.342	126.055
741.078	124.723
741.814	121.058
742.549	136.393
743.284	138.395
744.02	126.063
744.755	127.065
745.49	145.4
746.225	144.068
746.96	131.736
747.695	134.405
748.43	137.406
749.164	125.075
749.899	121.076
750.633	129.745
751.367	127.746
752.102	133.081
752.836	132.083
753.57	138.085
754.304	122.419
755.038	127.421
755.771	118.756
756.505	118.424
757.238	123.426
757.972	128.428
758.705	132.096
759.438	124.764
760.171	120.766
760.904	127.101
761.637	124.103
762.37	126.104
763.103	123.439
763.835	132.441
764.568	127.443
765.3	131.111
766.033	111.446
766.765	124.114
767.497	118.783
768.229	121.784
768.962	132.786
769.693	130.788
770.425	124.123
771.157	129.791
771.888	130.126
772.62	124.794
773.351	121.463
774.082	122.131
774.814	130.466
775.545	121.134
776.275	125.136
777.006	120.138
777.737	126.473
778.468	124.808
779.199	130.809
779.929	132.811
780.659	117.479
781.39	121.481
782.12	121.149
782.85	120.817
783.58	124.486
784.31	123.821
785.039	117.822
785.769	124.491
786.499	123.159
787.228	130.494
787.958	119.496
788.688	135.497
789.416	125.832
790.146	135.501
790.875	121.169
791.604	133.504
792.333	122.506
793.061	126.174
793.79	128.509
794.519	136.511
795.247	135.846
795.976	109.847
796.703	130.516
797.432	126.851
798.159	135.852
798.888	135.521
799.615	137.856
800.344	122.19
801.071	140.526
801.799	134.194
802.526	130.529
803.254	127.864
803.981	124.532
804.707	141.2
805.435	137.202
806.162	130.537
806.889	132.539
807.615	128.54
808.342	140.542
809.069	131.544
809.795	136.545
810.522	136.214
811.248	139.215
811.974	142.217
812.701	142.885
813.427	133.554
814.152	141.222
814.878	132.89
815.604	138.892
816.33	144.56
817.055	133.562
817.781	130.897
818.506	127.232
819.231	123.9
819.956	131.235
820.681	141.904
821.407	131.572
822.131	125.24
822.856	134.575
823.58	138.91
824.305	142.912
825.029	135.58
825.754	139.249
826.478	146.25
827.202	137.918
827.926	137.254
828.65	132.922
829.374	143.257
830.098	138.925
830.821	133.593
831.545	135.928
832.268	137.597
832.992	138.932
833.716	148.933
834.439	152.935
835.162	164.603
835.885	148.605
836.608	156.607
837.331	150.608
838.054	145.61
838.776	144.945
839.498	152.947
840.221	147.282
840.943	143.617
841.665	156.285
842.388	151.62
843.11	153.955
843.832	151.623
844.554	152.292
845.276	151.627
845.998	154.962
846.718	159.63
847.44	145.632
848.161	168.633
848.883	166.968
849.604	167.97
850.326	152.971
851.046	156.973
851.767	161.641
852.488	169.976
853.209	161.978
853.929	166.98
854.65	156.648
855.37	167.316
856.091	172.318
856.81	169.986
857.531	170.988
858.251	171.656
858.971	173.325
859.691	185.993
860.411	174.995
861.13	199.33
861.85	205.998
862.569	196.999
863.288	212.001
864.008	209.003
864.727	233.005
865.446	223.673
866.165	217.675
866.884	242.01
867.603	252.011
868.321	262.013
869.04	256.347
869.758	272.683
870.477	283.685
871.195	287.353
871.914	294.021
872.631	287.689
873.35	285.358
874.067	287.026
874.786	294.028
875.503	269.363
876.221	267.698
876.938	241.366
877.656	243.368
878.373	217.037
879.09	219.371
879.808	202.039
880.525	200.041
881.242	194.71
881.959	181.044
882.675	187.379
883.392	173.381
884.109	172.383
884.825	167.384
885.542	158.386
886.258	163.388
886.974	151.723
887.69	165.391
888.407	162.059
889.122	146.728
889.838	168.729
890.553	156.731
891.27	152.399
891.985	150.734
892.7	155.736
893.416	143.737
894.131	151.739
894.847	142.741
895.562	148.409
896.276	152.411
896.991	140.079
897.706	136.081
898.42	144.082
899.135	129.751
899.85	144.086
900.565	128.087
901.279	139.089
901.993	137.424
902.707	136.759
903.421	139.427
904.135	123.429
904.849	119.097
905.563	130.099
906.276	127.767
906.99	131.436
907.703	139.437
908.417	125.439
909.13	122.774
909.843	127.776
910.556	130.111
911.269	126.779
911.982	123.114
912.695	120.782
913.408	116.784
914.121	119.452
914.832	124.787
915.545	125.122
916.257	124.124
916.97	125.126
917.682	125.461
918.394	126.796
919.106	130.464
919.817	120.132
920.529	135.801
921.241	132.802
921.953	128.804
922.665	145.805
923.375	130.807
924.087	131.142
924.798	139.144
925.51	141.479
926.22	137.147
926.931	141.482
927.642	132.817
928.352	131.819
929.063	137.487
929.774	137.822
930.484	129.157
931.195	146.492
931.905	146.16
932.615	144.829
933.325	139.497
934.035	155.832
934.745	138.167
935.455	147.169
936.164	133.837
936.874	134.839
937.584	136.84
938.293	131.175
939.003	135.51
939.711	131.512
940.421	139.847
941.13	124.849
941.839	127.184
942.547	120.185
943.257	132.52
943.965	117.522
944.674	126.523
945.382	125.192
946.09	119.86
946.799	119.195
947.507	114.863
948.215	123.198
948.923	120.533
949.63	122.535
950.339	121.87
951.046	127.538
951.754	117.873
952.462	126.208
953.169	122.543
953.877	133.212
954.584	124.88
955.291	118.215
955.997	124.55
956.705	120.885
957.412	117.553
958.118	115.888
958.826	121.223
959.532	114.225
960.238	120.56
960.944	127.228
961.651	124.563
962.357	120.232
963.063	109.233
963.769	119.235
964.475	115.903
965.181	117.905
965.886	122.907
966.593	121.575
967.298	121.91
968.004	109.245
968.709	117.246
969.414	115.248
970.119	114.25
970.824	116.585
971.529	114.253
972.234	110.588
972.939	134.256
973.644	111.258
974.348	105.26
975.053	123.928
975.757	110.263
976.462	113.931
977.166	111.6
977.87	125.268
978.574	109.936
979.278	118.938
979.982	118.606
980.686	115.275
981.39	114.61
982.094	112.945
982.797	124.28
983.501	122.281
984.204	126.616
984.907	113.618
985.61	125.286
986.313	121.621
987.016	117.956
987.719	127.625
988.422	126.293
989.124	131.961
989.827	124.296
990.53	129.965
991.232	119.299
991.934	127.635
992.636	124.97
993.339	125.971
994.041	124.973
994.742	126.641
995.444	125.976
996.146	120.311
996.848	131.646
997.549	126.648
998.251	141.983
998.952	126.651
999.654	139.986
1000.36	143.321
1001.06	152.989
1001.76	155.324
1002.46	145.659
1003.16	153.661
1003.86	139.329
1004.56	136.331
1005.26	128.666
1005.96	141.334
1006.66	130.003
1007.36	133.338
1008.06	132.339
1008.76	125.674
1009.46	131.676
1010.16	132.678
1010.86	127.679
1011.56	117.014
1012.26	126.349
1012.96	125.351
1013.66	136.019
1014.36	119.687
1015.06	125.356
1015.76	125.024
1016.46	130.026
1017.16	129.361
1017.85	134.696
1018.55	129.031
1019.25	120.032
1019.95	129.367
1020.65	132.036
1021.35	133.371
1022.05	135.706
1022.74	146.374
1023.44	131.709
1024.14	137.711
1024.84	128.379
1025.54	146.047
1026.23	138.382
1026.93	138.717
1027.63	143.052
1028.33	139.387
1029.02	135.389
1029.72	146.057
1030.42	148.392
1031.12	153.727
1031.81	148.396
1032.51	149.397
1033.21	132.732
1033.9	155.734
1034.6	144.069
1035.3	148.071
1035.99	147.406
1036.69	149.741
1037.39	149.409
1038.08	146.077
1038.78	148.079
1039.47	142.414
1040.17	154.415
1040.87	161.084
1041.56	173.419
1042.26	180.754
1042.95	176.089
1043.65	180.091
1044.34	168.759
1045.04	163.094
1045.74	146.762
1046.43	139.097
1047.13	139.765
1047.82	137.1
1048.52	135.435
1049.21	129.437
1049.9	130.439
1050.6	136.107
1051.29	138.109
1051.99	123.444
1052.68	122.445
1053.38	123.447
1054.07	126.115
1054.76	132.117
1055.46	120.119
1056.15	127.12
1056.85	126.789
1057.54	111.79
1058.23	110.459
1058.93	118.794
1059.62	125.129
1060.31	133.797
1061.01	106.132
1061.7	129.134
1062.39	112.135
1063.09	125.137
1063.78	128.138
1064.47	115.14
1065.16	114.808
1065.86	117.477
1066.55	126.478
1067.24	124.147
1067.93	115.148
1068.63	127.817
1069.32	129.152
1070.01	114.153
1070.7	131.822
1071.39	121.49
1072.09	125.825
1072.78	118.16
1073.47	120.162
1074.16	117.163
1074.85	123.165
1075.54	116.167
1076.23	125.168
1076.93	124.837
1077.62	121.838
1078.31	121.84
1079	129.508
1079.69	109.843
1080.38	128.178
1081.07	118.18
1081.76	123.515
1082.45	115.517
1083.14	121.185
1083.83	120.187
1084.52	110.188
1085.21	124.857
1085.9	118.858
1086.59	115.526
1087.28	109.528
1087.97	104.53
1088.66	126.198
1089.35	120.866
1090.04	122.535
1090.73	116.203
1091.42	122.538
1092.11	116.54
1092.8	122.208
1093.48	123.21
1094.17	118.878
1094.86	124.88
1095.55	125.548
1096.24	124.216
1096.93	118.885
1097.62	127.886
1098.3	123.221
1098.99	112.556
1099.68	117.225
1100.37	122.893
1101.06	128.561
1101.75	127.23
1102.43	123.898
1103.12	112.566
1103.81	120.901
1104.5	134.57
1105.18	129.571
1105.87	121.573
1106.56	116.241
1107.24	131.243
1107.93	124.244
1108.62	130.913
1109.31	132.915
1109.99	127.249
1110.68	126.584
1111.37	126.253
1112.05	141.254
1112.74	129.256
1113.42	120.924
1114.11	133.593
1114.8	120.928
1115.48	125.929
1116.17	133.264
1116.85	128.599
1117.54	135.268
1118.23	135.936
1118.91	126.938
1119.6	127.939
1120.28	132.608
1120.97	132.276
1121.65	144.944
1122.34	124.613
1123.02	139.948
1123.71	124.616
1124.39	139.951
1125.08	138.286
1125.76	135.954
1126.45	147.623
1127.13	137.291
1127.82	143.293
1128.5	144.961
1129.19	143.962
1129.87	135.964
1130.55	135.633
1131.24	128.634
1131.92	130.302
1132.61	128.637
1133.29	130.639
1133.97	123.307
1134.66	128.309
1135.34	117.977
1136.02	114.979
1136.71	132.647
1137.39	117.982
1138.07	117.984
1138.76	121.652
1139.44	120.321
1140.12	114.656
1140.8	127.657
1141.49	130.992
1142.17	120.994
1142.85	125.662
1143.53	117.997
1144.22	126.999
1144.9	136.001
1145.58	130.002
1146.26	111.337
1146.94	137.006
1147.63	120.341
1148.31	127.342
1148.99	128.677
1149.67	128.012
1150.35	122.681
1151.03	134.015
1151.72	119.351
1152.4	132.686
1153.08	134.02
1153.76	130.689
1154.44	124.357
1155.12	138.026
1155.8	137.694
1156.48	135.029
1157.16	135.03
1157.84	130.032
1158.52	142.034
1159.2	124.035
1159.88	138.37
1160.56	136.706
1161.24	137.374
1161.92	129.709
1162.6	136.71
1163.28	128.712
1163.96	136.38
1164.64	140.049
1165.32	131.05
1166	127.719
1166.68	124.72
1167.36	125.722
1168.04	133.124
1168.72	126.892
1169.4	125.32
1170.08	130.821
1170.76	118.907
1171.43	127.377
1172.11	133.977
1172.79	131.289
1173.47	139.088
1174.15	132.146
1174.83	124.98
1175.5	129.902
1176.18	134.824
1176.86	129.649
1177.54	130.845
1178.22	130.617
1178.89	139.23
1179.57	125.659
1180.25	132.988
1180.93	138.391
1181.6	143.062
1182.28	142.313
1182.96	134.119
1183.64	140.371
1184.31	139.524
1184.99	140.81
1185.67	144.727
1186.34	145.267
1187.02	142.146
1187.7	145.182
1188.37	139.763
1189.05	149.003
1189.73	139.944
1190.4	154.211
1191.08	147.304
1191.75	154.022
1192.43	149.99
1193.11	158.94
1193.78	156.036
1194.46	144.598
1195.13	155.159
1195.81	154.793
1196.48	140.295
1197.16	138.515
1197.84	144.339
1198.51	151.003
1199.19	154.301
1199.86	146.12
1200.54	142.055
1201.21	139.2
1201.89	149.064
1202.56	150.651
1203.23	148.283
1203.91	134.667
1204.58	143.156
1205.26	143.198
1205.93	144.139
1206.61	153.78
1207.28	152.318
1207.95	144.264
1208.63	140.511
1209.3	153.875
1209.98	140.354
1210.65	149.966
1211.32	147.109
1212	150.73
1212.67	145.886
1213.34	146.873
1214.02	142.974
1214.69	147.967
1215.36	141.372
1216.03	149.91
1216.71	151.464
1217.38	152.98
1218.05	143.158
1218.72	152.611
1219.4	150.697
1220.07	153.529
1220.74	153.392
1221.41	155.242
1222.09	158.17
1222.76	151.033
1223.43	151.855
1224.1	161.316
1224.77	157.269
1225.45	156.816
1226.12	155.332
1226.79	157.718
1227.46	154.836
1228.13	140.109
1228.8	145.616
1229.47	146.789
1230.15	153.16
1230.82	152.401
1231.49	150.057
1232.16	158.03
1232.83	147.25
1233.5	153.148
1234.17	143.133
1234.84	152.64
1235.51	159.916
1235.59	160.764
1236.26	150.788
1236.94	157.144
1237.61	162.167
1238.28	155.857
1238.96	152.547
1239.63	145.57
1240.31	154.927
1240.98	164.95
1241.65	151.973
1242.33	148.663
1243	156.686
1243.67	155.042
1244.35	161.399
1245.02	166.089
1245.69	173.779
1246.36	172.136
1247.04	169.159
1247.71	162.515
1248.38	172.539
1249.06	187.895
1249.73	183.918
1250.4	179.608
1251.07	183.631
1251.75	180.988
1252.42	177.678
1253.09	182.367
1253.76	174.724
1254.43	164.747
1255.11	172.77
1255.78	168.127
1256.45	172.483
1257.12	167.173
1257.79	164.53
1258.46	172.553
1259.14	168.909
1259.81	172.266
1260.48	161.956
1261.15	168.645
1261.82	157.669
1262.49	189.692
1263.16	165.382
1263.83	171.738
1264.5	155.428
1265.17	166.784
1265.84	157.808
1266.52	175.164
1267.19	178.187
1267.86	175.877
1268.53	171.9
1269.2	181.257
1269.87	183.613
1270.54	174.97
1271.21	195.659
1271.88	181.683
1272.55	183.706
1273.21	188.729
1273.88	192.419
1274.55	208.775
1275.22	205.798
1275.89	194.155
1276.56	203.178
1277.23	196.201
1277.9	194.558
1278.57	182.248
1279.24	189.604
1279.91	189.961
1280.57	188.984
1281.24	205.007
1281.91	188.03
1282.58	227.721
1283.25	203.076
1283.92	197.434
1284.58	206.79
1285.25	215.48
1285.92	221.503
1286.59	222.86
1287.26	233.216
1287.92	224.573
1288.59	245.929
1289.26	267.619
1289.93	292.642
1290.59	330.665
1291.26	359.688
1291.93	386.378
1292.59	397.401
1293.26	397.758
1293.93	366.781
1294.6	344.471
1295.26	310.494
1295.93	296.851
1296.6	274.54
1297.26	256.564
1297.93	254.92
1298.6	218.943
1299.26	232.966
1299.93	223.99
1300.59	202.679
1301.26	203.369
1301.93	207.726
1302.59	206.749
1303.26	208.439
1303.92	200.462
1304.59	207.152
1305.25	195.508
1305.92	184.198
1306.58	194.221
1307.25	190.911
1307.92	187.601
1308.58	195.624
1309.24	187.98
1309.91	184.67
1310.57	198.36
1311.24	183.383
1311.9	177.74
1312.57	192.43
1313.23	188.119
1313.9	177.809
1314.56	180.832
1315.23	188.856
1315.89	187.212
1316.55	185.569
1317.22	184.258
1317.88	170.948
1318.55	183.971
1319.21	169.995
1319.87	185.018
1320.54	174.375
1321.2	167.731
1321.86	172.755
1322.53	175.111
1323.19	167.801
1323.85	180.491
1324.52	177.514
1325.18	178.537
1325.84	163.227
1326.5	169.583
1327.17	176.607
1327.83	161.63
1328.49	168.653
1329.15	163.676
1329.82	172.699
1330.48	158.056
1331.14	163.412
1331.8	158.435
1332.47	157.792
1333.13	166.148
1333.79	163.172
1334.45	142.195
1335.11	150.551
1335.77	155.908
1336.43	163.931
1337.1	149.954
1337.76	163.644
1338.42	162.667
1339.08	155.69
1339.74	167.38
1340.4	155.403
1341.06	150.426
1341.72	161.783
1342.38	161.806
1343.05	160.496
1343.71	164.852
1344.37	165.542
1345.03	155.232
1345.69	151.589
1346.35	166.612
1347.01	150.301
1347.67	162.991
1348.33	165.681
1348.99	171.038
1349.65	168.727
1350.31	163.751
1350.97	170.774
1351.63	158.13
1352.29	153.487
1352.94	158.843
1353.6	165.2
1354.26	168.89
1354.92	181.913
1355.58	168.603
1356.24	173.626
1356.9	175.983
1357.56	182.673
1358.22	177.029
1358.88	185.719
1359.53	189.076
1360.19	186.432
1360.85	179.455
1361.51	177.478
1362.17	177.835
1362.83	184.858
1363.48	188.548
1364.14	175.904
1364.8	191.594
1365.46	176.951
1366.11	176.974
1366.77	180.33
1367.43	186.687
1368.09	174.71
1368.74	178.733
1369.4	186.756
1370.06	175.113
1370.72	170.136
1371.37	180.159
1372.03	164.849
1372.69	175.872
1373.34	170.229
1374	178.585
1374.66	174.942
1375.31	177.632
1375.97	169.988
1376.63	178.345
1377.28	155.368
1377.94	171.391
1378.59	167.747
1379.25	161.771
1379.91	173.794
1380.56	164.484
1381.22	158.84
1381.87	168.863
1382.53	178.886
1383.19	164.243
1383.84	167.933
1384.5	161.623
1385.15	169.979
1385.81	163.002
1386.46	175.359
1387.12	176.382
1387.77	183.405
1388.43	171.761
1389.08	165.451
1389.74	169.475
1390.39	177.831
1391.04	159.187
1391.7	167.877
1392.35	155.567
1393.01	170.591
1393.66	169.281
1394.32	162.971
1394.97	172.66
1395.62	182.017
1396.28	174.707
1396.93	172.063
1397.59	176.42
1398.24	176.443
1398.89	174.466
1399.55	175.156
1400.2	186.846
1400.85	176.202
1401.51	195.892
1402.16	191.582
1402.81	192.272
1403.46	176.962
1404.12	173.318
1404.77	169.341
1405.42	176.698
1406.08	178.721
1406.73	159.744
1407.38	170.101
1408.03	171.79
1408.69	174.814
1409.34	166.503
1409.99	158.193
1410.64	156.55
1411.29	155.24
1411.95	160.929
1412.6	155.286
1413.25	154.642
1413.9	158.332
1414.55	152.355
1415.2	155.712
1415.85	151.735
1416.51	153.425
1417.16	149.115
1417.81	157.471
1418.46	150.161
1419.11	136.184
1419.76	147.541
1420.41	162.23
1421.06	141.92
1421.71	159.277
1422.36	139.967
1423.01	150.99
1423.67	146.013
1424.32	145.036
1424.97	147.726
1425.62	147.082
1426.27	154.106
1426.92	152.795
1427.57	151.485
1428.22	154.842
1428.86	143.199
1429.51	154.222
1430.16	150.912
1430.81	160.268
1431.46	152.958
1432.11	144.648
1432.76	158.005
1433.41	152.361
1434.06	158.718
1434.71	155.407
1435.36	161.764
1436.01	165.787
1436.66	155.81
1437.3	167.5
1437.95	167.523
1438.6	164.213
1439.25	167.903
1439.9	154.259
1440.55	166.949
1441.19	157.639
1441.84	170.996
1442.49	149.352
1443.14	162.042
1443.79	158.398
1444.43	153.422
1445.08	168.778
1445.73	151.135
1446.38	163.491
1447.02	164.181
1447.67	157.537
1448.32	160.894
1448.96	162.25
1449.61	146.94
1450.26	159.297
1450.91	152.653
1451.55	151.01
1452.2	153.7
1452.85	156.389
1453.49	156.746
1454.14	151.769
1454.79	148.792
1455.43	143.816
1456.08	153.505
1456.72	155.862
1457.37	139.218
1458.02	151.908
1458.66	153.598
1459.31	148.288
1459.95	157.311
1460.6	154.334
1461.25	157.357
1461.89	151.714
1462.54	150.404
1463.18	140.093
1463.83	153.45
1464.47	146.806
1465.12	154.497
1465.76	141.853
1466.41	153.543
1467.05	163.9
1467.7	149.589
1468.34	170.613
1468.99	167.636
1469.63	161.326
1470.28	172.015
1470.92	166.039
1471.56	156.062
1472.21	158.418
1472.85	149.775
1473.5	143.464
1474.14	143.821
1474.78	137.844
1475.43	138.534
1476.07	137.891
1476.72	123.914
1477.36	127.604
1478	137.293
1478.65	128.983
1479.29	119.34
1479.93	126.03
1480.58	128.719
1481.22	118.743
1481.86	126.432
1482.5	119.122
1483.15	113.479
1483.79	126.502
1484.43	115.858
1485.08	119.548
1485.72	119.571
1486.36	124.595
1487	126.951
1487.64	121.641
1488.29	106.331
1488.93	115.354
1489.57	131.044
1490.21	126.734
1490.85	117.423
1491.5	130.78
1492.14	116.47
1492.78	102.826
1493.42	115.516
1494.06	121.873
1494.7	115.563
1495.34	122.919
1495.99	119.942
1496.63	116.299
1497.27	104.322
1497.91	122.678
1498.55	123.035
1499.19	121.725
1499.83	120.415
1500.47	112.104
1501.11	109.794
1501.75	124.484
1502.39	109.507
1503.03	107.864
1503.67	126.887
1504.31	105.577
1504.95	114.267
1505.59	119.957
1506.23	113.313
1506.87	117.336
1507.51	114.026
1508.15	110.049
1508.79	116.739
1509.43	118.429
1510.07	116.785
1510.71	119.475
1511.35	107.498
1511.99	117.188
1512.63	118.878
1513.27	117.235
1513.91	121.258
1514.55	114.614
1515.19	112.638
1515.82	108.994
1516.46	112.351
1517.1	117.707
1517.74	102.064
1518.38	110.087
1519.02	109.777
1519.65	104.8
1520.29	106.156
1520.93	100.513
1521.57	110.869
1522.21	93.5591
1522.84	100.249
1523.48	105.606
1524.12	109.629
1524.76	111.319
1525.39	101.342
1526.03	125.032
1526.67	103.055
1527.31	117.078
1527.94	105.434
1528.58	115.791
1529.22	103.481
1529.85	114.837
1530.49	99.1938
1531.13	106.55
1531.76	109.24
1532.4	109.597
1533.04	106.286
1533.67	118.976
1534.31	113.666
1534.95	113.689
1535.58	114.379
1536.22	112.402
1536.85	111.759
1537.49	121.782
1538.13	114.139
1538.76	120.829
1539.4	108.185
1540.03	107.208
1540.67	116.565
1541.31	118.921
1541.94	109.944
1542.58	131.301
1543.21	114.324
1543.85	121.347
1544.48	108.037
1545.12	129.06
1545.75	121.417
1546.39	115.44
1547.02	118.463
1547.65	120.153
1548.29	109.509
1548.92	122.199
1549.56	114.889
1550.19	125.579
1550.83	111.269
1551.46	113.292
1552.1	122.648
1552.73	122.338
1553.36	121.028
1554	122.718
1554.63	123.074
1555.26	111.764
1555.9	117.787
1556.53	123.477
1557.17	115.501
1557.8	122.857
1558.43	121.88
1559.07	111.237
1559.7	118.593
1560.33	111.616
1560.96	112.973
1561.6	131.663
1562.23	121.019
1562.86	121.042
1563.5	111.399
1564.13	112.755
1564.76	124.779
1565.39	119.802
1566.03	115.825
1566.66	117.848
1567.29	119.538
1567.92	131.561
1568.55	132.251
1569.19	114.941
1569.82	132.297
1570.45	119.32
1571.08	130.344
1571.71	127.367
1572.34	126.723
1572.98	131.413
1573.61	137.77
1574.24	144.46
1574.87	134.15
1575.5	137.506
1576.13	133.863
1576.76	137.552
1577.39	139.909
1578.03	139.932
1578.66	135.622
1579.29	134.645
1579.92	134.668
1580.55	137.025
1581.18	140.048
1581.81	138.404
1582.44	133.761
1583.07	142.451
1583.7	137.141
1584.33	138.164
1584.96	136.187
1585.59	145.877
1586.22	157.233
1586.85	140.59
1587.48	134.613
1588.11	137.636
1588.74	138.659
1589.37	139.016
1590	143.372
1590.63	143.729
1591.25	137.419
1591.88	147.775
1592.51	136.798
1593.14	142.821
1593.77	145.845
1594.4	135.201
1595.03	135.558
1595.66	141.247
1596.29	141.271
1596.91	144.294
1597.54	137.984
1598.17	142.673
1598.8	132.363
1599.43	140.053
1600.05	142.743
1600.68	134.099
1601.31	142.789
1601.94	137.146
1602.57	145.836
1603.19	151.192
1603.82	145.215
1604.45	133.238
1605.08	136.262
1605.7	139.951
1606.33	143.309
1606.96	135.998
1607.59	143.688
1608.21	139.045
1608.84	133.068
1609.47	134.758
1610.09	136.781
1610.72	137.804
1611.35	132.827
1611.97	133.85
1612.6	122.207
1613.23	132.897
1613.85	128.586
1614.48	127.61
1615.1	114.299
1615.73	126.989
1616.36	124.012
1616.98	118.036
1617.61	124.059
1618.23	102.415
1618.86	114.772
1619.49	129.795
1620.11	122.151
1620.74	113.841
1621.36	107.864
1621.99	120.888
1622.61	104.577
1623.24	120.934
1623.86	113.29
1624.49	116.98
1625.11	113.67
1625.74	112.36
1626.36	103.05
1626.99	112.74
1627.61	111.096
1628.24	116.119
1628.86	102.809
1629.48	107.166
1630.11	104.189
1630.73	112.212
1631.36	105.235
1631.98	110.925
1632.61	103.948
1633.23	101.638
1633.85	104.328
1634.48	107.018
1635.1	98.041
1635.72	101.731
1636.35	95.0873
1636.97	103.444
1637.59	91.8003
1638.22	99.8236
1638.84	92.5134
1639.46	102.537
1640.09	89.2264
1640.71	94.9162
1641.33	90.6061
1641.96	89.2959
1642.58	77.6525
1643.2	90.0089
1643.82	77.6988
1644.45	93.0553
1645.07	93.0785
1645.69	80.1017
1646.31	77.7915
1646.93	88.4813
1647.56	74.8379
1648.18	82.1943
1648.8	84.8842
1649.42	74.2407
1650.04	81.9305
1650.67	75.2871
1651.29	81.9769
1651.91	72.6667
1652.53	78.3566
1653.15	79.3798
1653.77	67.0696
1654.39	63.7595
1655.02	69.1159
1655.64	73.4725
1656.26	74.4956
1656.88	75.5189
1657.5	77.5419
1658.12	89.5651
1658.74	78.5883
1659.36	87.9447
1659.98	75.968
1660.6	83.9911
1661.22	87.681
1661.84	79.3708
1662.46	71.7274
1663.08	77.7505
1663.7	78.4404
1664.32	70.7969
1664.94	73.1534
1665.56	71.1765
1666.18	70.5331
1666.8	65.8896
1667.42	65.9127
1668.04	68.2693
1668.66	53.6257
1669.28	61.9823
1669.9	61.6721
1670.52	55.0287
1671.14	68.7185
1671.76	75.075
1672.38	59.7648
1673	63.1214
1673.61	56.8112
1674.23	63.1677
1674.85	61.5242
1675.47	58.5473
1676.09	53.2373
1676.71	50.5937
1677.33	60.2836
1677.94	47.3067
1678.56	54.6633
1679.18	56.0197
1679.8	64.043
1680.42	63.0661
1681.03	49.756
1681.65	55.1125
1682.27	54.469
1682.89	53.8255
1683.51	52.5154
1684.12	54.2052
1684.74	49.5617
1685.36	45.9182
1685.97	59.2747
1686.59	52.6313
1687.21	47.9877
1687.83	35.3443
1688.44	55.0341
1689.06	49.7239
1689.68	50.4137
1690.29	47.1037
1690.91	56.1268
1691.53	41.8167
1692.14	55.1731
1692.76	45.1963
1693.38	49.2195
1693.99	46.9093
1694.61	40.2659
1695.22	50.6223
1695.84	35.3122
1696.46	43.3353
1697.07	45.3586
1697.69	41.0484
1698.3	40.7383
1698.92	44.0947
1699.54	46.1179
1700.15	38.8078
1700.77	47.1643
1701.38	40.5208
1702	36.8773
1702.61	40.2338
1703.23	37.5903
1703.84	46.2802
1704.46	41.3033
1705.07	40.9932
1705.69	46.683
1706.3	37.3729
1706.92	32.0627
1707.53	39.7526
1708.15	31.7757
1708.76	40.7989
1709.37	35.4887
1709.99	43.1786
1710.6	38.5351
1711.22	33.8916
1711.83	36.2481
1712.45	33.9379
1713.06	40.2945
1713.67	26.3177
1714.29	35.3409
1714.9	31.364
1715.51	38.3872
1716.13	39.4103
1716.74	49.1002
1717.35	38.4567
1717.97	43.4799
1718.58	37.8364
1719.19	32.1929
1719.81	34.5494
1720.42	28.2392
1721.03	34.5958
1721.65	29.9523
1722.26	36.9755
1722.87	36.3319
1723.48	38.3551
1724.1	32.045
1724.71	37.4015
1725.32	41.4247
1725.93	36.7812
1726.55	32.1377
1727.16	39.8275
1727.77	38.5174
1728.38	39.2072
1728.99	36.2304
1729.61	35.2535
1730.22	28.6101
1730.83	32.2999
1731.44	29.6564
1732.05	28.6796
1732.66	33.7028
1733.27	36.0593
1733.89	26.4158
1734.5	39.439
1735.11	30.1289
1735.72	32.152
1736.33	30.1751
1736.94	27.865
1737.55	31.5549
1738.16	34.9114
1738.77	32.9345
1739.38	39.6244
1739.99	30.3142
1740.6	30.004
1741.22	39.6939
1741.83	27.3837
1742.44	35.4069
1743.05	31.7634
1743.66	36.7866
1744.27	22.4764
1744.88	30.4996
1745.49	28.1894
1746.1	24.546
1746.71	32.5691
1747.31	25.5923
1747.92	28.9488
1748.53	28.972
1749.14	35.9951
1749.75	23.3517
1750.36	32.3748
1750.97	27.7314
1751.58	31.4212
1752.19	25.1111
1752.8	23.8009
1753.41	20.8241
1754.02	21.5139
1754.62	24.8705
1755.23	26.5603
1755.84	31.2501
1756.45	23.6066
1757.06	27.2964
1757.67	19.653
1758.27	29.6761
1758.88	28.366
1759.49	26.7225
1760.1	23.4123
1760.71	26.4355
1761.31	31.1254
1761.92	26.8152
1762.53	17.1717
1763.14	29.8615
1763.75	27.5513
1764.35	31.5746
1764.96	27.2644
1765.57	29.621
1766.17	27.6441
1766.78	14.0006
1767.39	26.6904
1768	20.3803
1768.6	24.0702
1769.21	21.4266
1769.82	24.7831
1770.42	27.1397
1771.03	25.1628
1771.64	21.8527
1772.24	27.5425
1772.85	23.2323
1773.46	18.5889
1774.06	24.9453
1774.67	19.6353
1775.28	20.9917
1775.88	23.3483
1776.49	20.7048
1777.09	27.3946
1777.7	12.0845
1778.3	24.441
1778.91	21.7975
1779.52	21.154
1780.12	20.8438
1780.73	28.5336
1781.33	24.2235
1781.94	21.58
1782.54	23.2699
1783.15	18.9597
1783.75	23.3162
1784.36	22.6727
1784.96	14.0292
1785.57	15.0524
1786.17	19.4089
1786.78	18.4321
1787.38	22.1219
1787.99	18.1451
1788.59	15.1683
1789.19	14.5248
1789.8	16.8813
1790.4	13.5711
1791.01	13.9277
1791.61	18.6175
1792.22	17.6407
1792.82	11.9972
1793.42	19.3537
1794.03	5.7102
1794.63	17.4001
1795.23	22.0899
1795.84	17.7797
1796.44	15.4696
1797.05	14.1594
1797.65	14.1826
1798.25	19.2058
1798.85	24.2289
1799.46	19.9188

## Sheet: PETN (100 pM)
Raman Shift	SERS Intensity
501.297	106.696
502.065	81.6964
502.833	85.6964
503.601	86.6964
504.368	90.6964
505.136	103.696
505.903	97.6964
506.67	81.6964
507.437	91.6964
508.205	93.6964
508.972	85.6964
509.739	82.6964
510.506	92.6964
511.272	100.696
512.039	87.6964
512.805	80.6964
513.571	94.6964
514.338	80.6964
515.104	79.6964
515.87	87.6964
516.636	87.6964
517.402	86.6964
518.167	74.6964
518.933	81.6964
519.698	86.6964
520.464	82.6964
521.229	80.6964
521.995	88.6964
522.76	90.6964
523.525	81.6964
524.29	91.6964
525.055	88.6964
525.819	83.6964
526.584	69.6964
527.349	90.6964
528.113	110.696
528.878	93.6964
529.642	100.696
530.406	91.6964
531.169	92.701
531.933	89.7056
532.697	98.7104
533.461	95.715
534.225	96.7196
534.988	93.7244
535.751	84.729
536.515	103.734
537.278	106.738
538.041	95.743
538.804	88.7478
539.566	91.7524
540.329	94.7572
541.092	90.7618
541.855	97.7664
542.617	81.7712
543.379	79.7758
544.142	88.7806
544.903	84.7852
545.666	70.7898
546.428	82.7946
547.189	90.7992
547.951	74.804
548.713	80.8086
549.474	88.8132
550.236	88.818
550.997	81.8226
551.758	81.8274
552.519	82.832
553.281	64.8366
554.041	80.8414
554.802	75.846
555.562	64.8508
556.323	68.8554
557.083	76.86
557.844	77.8648
558.605	79.8694
559.365	79.874
560.125	70.8788
560.884	74.8834
561.645	64.8882
562.404	72.8928
563.164	74.8974
563.923	61.9022
564.683	85.9068
565.442	64.9116
566.201	74.9162
566.961	86.9208
567.719	79.9256
568.479	75.9302
569.237	84.935
569.996	73.9396
570.755	84.9442
571.513	88.949
572.272	85.9536
573.03	81.9584
573.789	78.963
574.546	76.9676
575.304	70.9724
576.063	70.977
576.82	66.9818
577.578	82.9864
578.336	65.991
579.093	77.9958
579.85	79.0004
580.607	68.005
581.365	88.0098
582.122	91.0144
582.879	80.0192
583.635	69.0238
584.393	82.0284
585.149	83.0332
585.906	95.0378
586.662	98.0426
587.419	113.047
588.175	123.052
588.931	115.057
589.687	117.061
590.443	99.066
591.199	99.0706
591.955	83.0752
592.711	82.08
593.466	79.0846
594.221	84.0894
594.977	73.094
595.732	78.0986
596.487	89.1034
597.242	89.108
597.997	86.1128
598.752	71.1174
599.507	75.122
600.262	71.1268
601.016	64.1314
601.771	82.1362
602.525	68.1408
603.279	78.1454
604.033	63.1502
604.787	69.1548
605.541	83.1596
606.295	92.1642
607.049	79.1688
607.803	76.1736
608.555	83.1782
609.309	81.1828
610.062	89.1876
610.815	80.1922
611.569	78.197
612.322	86.2016
613.075	96.2062
613.828	68.211
614.58	93.2156
615.333	74.2204
616.085	99.225
616.837	84.2296
617.59	96.2344
618.342	99.239
619.094	100.244
619.847	86.2484
620.598	103.253
621.35	101.258
622.102	112.262
622.853	116.267
623.604	132.272
624.356	121.276
625.107	90.2812
625.859	98.2858
626.609	102.291
627.36	80.2952
628.112	73.2998
628.863	98.3046
629.613	69.3092
630.364	87.314
631.114	92.3186
631.864	72.3232
632.615	82.328
633.365	72.3326
634.115	80.3372
634.865	75.342
635.614	74.3466
636.364	83.3514
637.115	62.356
637.864	72.3606
638.613	70.3654
639.362	73.37
640.112	66.3748
640.861	84.3794
641.61	77.384
642.359	75.3888
643.108	68.3934
643.857	80.3982
644.605	67.4028
645.354	67.4074
646.102	60.4122
646.85	80.4168
647.599	69.4216
648.347	78.4262
649.095	78.4308
649.843	74.4356
650.591	74.4402
651.338	76.445
652.087	75.4496
652.834	80.4542
653.581	71.459
654.329	65.4636
655.076	69.4684
655.823	70.473
656.57	84.4776
657.317	78.4824
658.064	59.487
658.811	66.4916
659.557	73.4964
660.303	84.501
661.05	65.5058
661.796	71.5104
662.542	81.515
663.289	71.5198
664.035	66.5244
664.781	77.5292
665.526	61.5338
666.273	80.5384
667.018	68.5432
667.764	73.5478
668.509	63.5526
669.254	72.5572
670	66.5618
670.745	67.5666
671.49	81.5712
672.235	66.576
672.979	79.5806
673.724	85.5852
674.469	72.59
675.214	89.5946
675.958	86.5994
676.702	93.604
677.446	93.6086
678.19	84.6134
678.935	80.618
679.678	81.6226
680.422	73.6274
681.166	76.632
681.909	61.6368
682.653	76.6414
683.396	75.6462
684.14	68.6508
684.883	60.6554
685.626	80.6602
686.369	62.6648
687.112	72.6694
687.855	64.6742
688.598	80.6788
689.34	71.6836
690.083	54.6882
690.826	59.6928
691.568	71.6976
692.31	72.7022
693.052	75.707
693.795	73.7116
694.537	73.7162
695.278	69.721
696.02	75.7256
696.761	73.7304
697.503	66.735
698.245	70.7396
698.986	72.7444
699.727	76.749
700.468	64.7538
701.209	82.7584
701.95	60.763
702.691	68.7678
703.431	69.7724
704.172	75.777
704.913	65.7818
705.654	68.7864
706.393	68.7912
707.134	69.7958
707.874	69.8004
708.614	78.8052
709.354	60.8098
710.094	71.8146
710.833	69.8192
711.573	67.8238
712.313	81.8286
713.052	64.8332
713.792	85.838
714.531	64.8426
715.27	73.8472
716.009	64.852
716.748	62.8566
717.487	72.8614
718.226	61.866
718.964	70.8706
719.703	53.8754
720.441	58.88
721.18	68.8848
721.918	66.8894
722.656	70.894
723.394	54.8988
724.132	73.9034
724.87	67.9082
725.608	63.9128
726.345	74.9174
727.083	66.9222
727.82	84.9268
728.558	60.9316
729.295	73.9362
730.032	73.9408
730.77	65.9456
731.506	78.9502
732.244	74.9548
732.98	60.9596
733.716	61.9642
734.453	68.969
735.19	70.9736
735.926	55.9782
736.663	60.983
737.399	66.9876
738.134	78.9924
738.871	68.997
739.607	74.0016
740.342	64.0064
741.078	75.011
741.814	74.0158
742.549	67.0204
743.284	64.025
744.02	82.0298
744.755	66.0344
745.49	70.0392
746.225	59.0438
746.96	63.0484
747.695	56.0532
748.43	60.0578
749.164	71.0626
749.899	66.0672
750.633	61.0718
751.367	62.0766
752.102	63.0812
752.836	65.086
753.57	72.0906
754.304	75.0952
755.038	70.1
755.771	69.1046
756.505	84.1092
757.238	77.114
757.972	70.1186
758.705	78.1234
759.438	77.128
760.171	59.1326
760.904	58.1374
761.637	73.142
762.37	59.1468
763.103	77.1514
763.835	69.156
764.568	63.1608
765.3	64.1654
766.033	57.1702
766.765	59.1748
767.497	75.1794
768.229	66.1842
768.962	66.1888
769.693	74.1936
770.425	60.1982
771.157	67.2028
771.888	66.2076
772.62	65.2122
773.351	64.217
774.082	70.2216
774.814	58.2262
775.545	63.231
776.275	73.2356
777.006	66.2404
777.737	63.245
778.468	57.2496
779.199	69.2544
779.929	54.259
780.659	72.2638
781.39	63.2684
782.12	55.273
782.85	58.2778
783.58	55.2824
784.31	71.287
785.039	64.2918
785.769	71.2964
786.499	68.3012
787.228	71.3058
787.958	57.3104
788.688	66.3152
789.416	63.3198
790.146	70.3246
790.875	58.3292
791.604	55.3338
792.333	62.3386
793.061	73.3432
793.79	70.348
794.519	58.3526
795.247	58.3572
795.976	59.362
796.703	60.3666
797.432	63.3714
798.159	68.376
798.888	63.3806
799.615	69.3854
800.344	76.39
801.071	51.3948
801.799	73.3994
802.526	51.404
803.254	68.4088
803.981	72.4134
804.707	56.4182
805.435	70.4228
806.162	54.4274
806.889	61.4322
807.615	67.4368
808.342	73.4414
809.069	70.4462
809.795	73.4508
810.522	65.4556
811.248	72.4602
811.974	60.4648
812.701	74.4696
813.427	70.4742
814.152	61.479
814.878	75.4836
815.604	70.4882
816.33	72.493
817.055	74.4976
817.781	63.5024
818.506	70.507
819.231	67.5116
819.956	79.5164
820.681	64.521
821.407	47.5258
822.131	68.5304
822.856	69.535
823.58	72.5398
824.305	69.5444
825.029	74.5492
825.754	69.5538
826.478	71.5584
827.202	66.5632
827.926	84.5678
828.65	80.5724
829.374	78.5772
830.098	72.5818
830.821	71.5866
831.545	72.5912
832.268	74.5958
832.992	82.6006
833.716	82.6052
834.439	83.61
835.162	74.6146
835.885	83.6192
836.608	88.624
837.331	93.6286
838.054	80.6334
838.776	89.638
839.498	85.6426
840.221	73.6474
840.943	92.652
841.665	76.6568
842.388	72.6614
843.11	73.666
843.832	69.6708
844.554	73.6754
845.276	75.6802
845.998	85.6848
846.718	97.6894
847.44	81.6942
848.161	87.6988
848.883	76.7036
849.604	91.7082
850.326	78.7128
851.046	90.7176
851.767	84.7222
852.488	84.7268
853.209	79.7316
853.929	79.7362
854.65	90.741
855.37	82.7456
856.091	82.7502
856.81	95.755
857.531	79.7596
858.251	89.7644
858.971	89.769
859.691	84.7736
860.411	103.778
861.13	102.783
861.85	84.7878
862.569	97.7924
863.288	108.797
864.008	109.802
864.727	102.806
865.446	99.8112
866.165	120.816
866.884	119.82
867.603	123.825
868.321	127.83
869.04	124.835
869.758	130.839
870.477	142.844
871.195	138.849
871.914	141.853
872.631	141.858
873.35	135.863
874.067	144.867
874.786	139.872
875.503	124.877
876.221	127.881
876.938	109.886
877.656	132.891
878.373	100.895
879.09	107.9
879.808	120.905
880.525	89.9094
881.242	93.914
881.959	86.9188
882.675	90.9234
883.392	85.928
884.109	94.9328
884.825	80.9374
885.542	73.9422
886.258	80.9468
886.974	74.9514
887.69	86.9562
888.407	77.9608
889.122	74.9656
889.838	84.9702
890.553	84.9748
891.27	70.9796
891.985	75.9842
892.7	91.989
893.416	71.9936
894.131	84.9982
894.847	81.003
895.562	81.0076
896.276	69.0122
896.991	72.017
897.706	74.0216
898.42	59.0264
899.135	70.031
899.85	70.0358
900.565	81.0404
901.279	60.045
901.993	74.0498
902.707	72.0544
903.421	81.059
904.135	66.0638
904.849	64.0684
905.563	71.0732
906.276	77.0778
906.99	54.0824
907.703	71.0872
908.417	67.0918
909.13	77.0966
909.843	57.1012
910.556	77.1058
911.269	72.1106
911.982	73.1152
912.695	75.12
913.408	69.1246
914.121	76.1292
914.832	64.134
915.545	65.1386
916.257	69.1434
916.97	59.148
917.682	65.1526
918.394	67.1574
919.106	66.162
919.817	60.1668
920.529	70.1714
921.241	70.176
921.953	71.1808
922.665	67.1854
923.375	70.19
924.087	76.1948
924.798	55.1994
925.51	75.2042
926.22	69.2088
926.931	69.2136
927.642	69.2182
928.352	74.2228
929.063	66.2276
929.774	83.2322
930.484	87.2368
931.195	78.2416
931.905	84.2462
932.615	71.251
933.325	60.2556
934.035	78.2602
934.745	68.265
935.455	77.2696
936.164	70.2744
936.874	61.279
937.584	65.2836
938.293	77.2884
939.003	67.293
939.711	65.2978
940.421	60.3024
941.13	66.307
941.839	50.3118
942.547	60.3164
943.257	56.3212
943.965	76.3258
944.674	61.3304
945.382	74.3352
946.09	55.3398
946.799	64.3444
947.507	53.3492
948.215	76.3538
948.923	56.3586
949.63	58.3632
950.339	65.3678
951.046	65.3726
951.754	60.3772
952.462	63.382
953.169	64.3866
953.877	42.3912
954.584	65.396
955.291	62.4006
955.997	63.4054
956.705	69.41
957.412	63.4146
958.118	58.4194
958.826	52.424
959.532	56.4288
960.238	74.4334
960.944	62.438
961.651	53.4428
962.357	57.4474
963.063	58.4522
963.769	61.4568
964.475	60.4614
965.181	53.4662
965.886	63.4708
966.593	49.4756
967.298	61.4802
968.004	73.4848
968.709	68.4896
969.414	65.4942
970.119	61.4988
970.824	47.5036
971.529	59.5082
972.234	65.513
972.939	66.5176
973.644	59.5222
974.348	46.527
975.053	57.5316
975.757	51.5364
976.462	57.541
977.166	70.5456
977.87	51.5504
978.574	58.555
979.278	53.5598
979.982	55.5644
980.686	59.569
981.39	63.5738
982.094	66.5784
982.797	52.5832
983.501	63.5878
984.204	43.5924
984.907	69.5972
985.61	56.6018
986.313	64.6066
987.016	55.6112
987.719	61.6158
988.422	62.6206
989.124	61.6252
989.827	61.63
990.53	65.6346
991.232	51.6392
991.934	59.644
992.636	59.6486
993.339	55.6534
994.041	56.658
994.742	45.6626
995.444	64.6674
996.146	59.672
996.848	67.6766
997.549	60.6814
998.251	87.686
998.952	73.6908
999.654	72.6954
1000.36	95.7
1001.06	71.7048
1001.76	69.7094
1002.46	70.7142
1003.16	79.7188
1003.86	83.7234
1004.56	79.7282
1005.26	57.7328
1005.96	68.7376
1006.66	64.7422
1007.36	74.7468
1008.06	64.7516
1008.76	56.7562
1009.46	65.761
1010.16	61.7656
1010.86	70.7702
1011.56	59.775
1012.26	58.7796
1012.96	62.7844
1013.66	61.789
1014.36	54.7936
1015.06	58.7984
1015.76	67.803
1016.46	56.8078
1017.16	67.8124
1017.85	54.817
1018.55	56.8218
1019.25	58.8264
1019.95	63.831
1020.65	64.8358
1021.35	68.8404
1022.05	66.8452
1022.74	68.8498
1023.44	68.8544
1024.14	60.8592
1024.84	80.8638
1025.54	59.8686
1026.23	70.8732
1026.93	61.8778
1027.63	68.8826
1028.33	73.8872
1029.02	65.892
1029.72	79.8966
1030.42	65.9012
1031.12	90.906
1031.81	87.9106
1032.51	69.9154
1033.21	64.92
1033.9	77.9246
1034.6	56.9294
1035.3	75.934
1035.99	66.9388
1036.69	72.9434
1037.39	72.948
1038.08	70.9528
1038.78	74.9574
1039.47	73.962
1040.17	65.9668
1040.87	93.9714
1041.56	82.9762
1042.26	83.9808
1042.95	95.9856
1043.65	92.9902
1044.34	96.9948
1045.04	82.9996
1045.74	83.0042
1046.43	74.0088
1047.13	72.0136
1047.82	71.0182
1048.52	56.023
1049.21	56.0276
1049.9	59.0322
1050.6	66.037
1051.29	65.0416
1051.99	62.0464
1052.68	61.051
1053.38	58.0556
1054.07	63.0604
1054.76	64.065
1055.46	73.0698
1056.15	65.0744
1056.85	68.079
1057.54	64.0838
1058.23	60.0884
1058.93	48.0932
1059.62	76.0978
1060.31	69.1024
1061.01	39.1072
1061.7	64.1118
1062.39	58.1166
1063.09	64.1212
1063.78	70.1258
1064.47	56.1306
1065.16	64.1352
1065.86	57.1398
1066.55	63.1446
1067.24	56.1492
1067.93	67.154
1068.63	62.1586
1069.32	65.1632
1070.01	62.168
1070.7	64.1726
1071.39	62.1774
1072.09	49.182
1072.78	70.1866
1073.47	72.1914
1074.16	62.196
1074.85	70.2008
1075.54	74.2054
1076.23	64.21
1076.93	68.2148
1077.62	43.2194
1078.31	64.2242
1079	61.2288
1079.69	58.2334
1080.38	56.2382
1081.07	55.2428
1081.76	67.2476
1082.45	74.2522
1083.14	52.2568
1083.83	69.2616
1084.52	64.2662
1085.21	50.271
1085.9	52.2756
1086.59	62.2802
1087.28	63.285
1087.97	62.2896
1088.66	68.2942
1089.35	64.299
1090.04	59.3036
1090.73	53.3084
1091.42	60.313
1092.11	49.3176
1092.8	53.3224
1093.48	63.327
1094.17	53.3318
1094.86	69.3364
1095.55	58.341
1096.24	62.3458
1096.93	65.3504
1097.62	72.3552
1098.3	51.3598
1098.99	79.3644
1099.68	59.3692
1100.37	65.3738
1101.06	59.3786
1101.75	75.3832
1102.43	69.3878
1103.12	58.3926
1103.81	69.3972
1104.5	70.402
1105.18	53.4066
1105.87	44.4112
1106.56	52.416
1107.24	74.4206
1107.93	62.4254
1108.62	66.43
1109.31	69.4346
1109.99	59.4394
1110.68	56.444
1111.37	57.4486
1112.05	59.4534
1112.74	72.458
1113.42	64.4628
1114.11	58.4674
1114.8	61.472
1115.48	79.4768
1116.17	54.4814
1116.85	52.4862
1117.54	66.4908
1118.23	61.4954
1118.91	56.5002
1119.6	59.5048
1120.28	67.5096
1120.97	56.5142
1121.65	49.5188
1122.34	66.5236
1123.02	61.5282
1123.71	66.533
1124.39	63.5376
1125.08	69.5422
1125.76	61.547
1126.45	46.5516
1127.13	65.5564
1127.82	54.561
1128.5	69.5656
1129.19	64.5704
1129.87	63.575
1130.55	64.5796
1131.24	63.5844
1131.92	58.589
1132.61	60.5938
1133.29	56.5984
1133.97	71.6032
1134.66	58.6078
1135.34	51.6124
1136.02	59.6172
1136.71	62.6218
1137.39	49.6264
1138.07	58.6312
1138.76	58.6358
1139.44	51.6406
1140.12	54.6452
1140.8	54.6498
1141.49	54.6546
1142.17	70.6592
1142.85	64.664
1143.53	58.6686
1144.22	57.6732
1144.9	64.678
1145.58	58.6826
1146.26	50.6874
1146.94	67.692
1147.63	59.6966
1148.31	49.7014
1148.99	70.706
1149.67	57.7108
1150.35	52.7154
1151.03	67.72
1151.72	55.7248
1152.4	50.7294
1153.08	53.7342
1153.76	57.7388
1154.44	64.7434
1155.12	49.7482
1155.8	55.7528
1156.48	59.7574
1157.16	60.7622
1157.84	58.7668
1158.52	65.7716
1159.2	53.7762
1159.88	59.7808
1160.56	54.7856
1161.24	71.7902
1161.92	58.795
1162.6	52.7996
1163.28	55.8042
1163.96	48.809
1164.64	61.8136
1165.32	60.8184
1166	62.823
1166.68	67.8276
1167.36	55.8324
1168.04	71.8456
1168.72	72.6708
1169.4	71.7456
1170.08	59.6882
1170.76	75.599
1171.43	57.7078
1172.11	65.8728
1172.79	57.1888
1173.47	62.145
1174.15	56.5606
1174.83	58.2496
1175.5	72.937
1176.18	63.2978
1176.86	56.5252
1177.54	57.766
1178.22	59.8138
1178.89	53.5052
1179.57	67.1212
1180.25	58.5928
1180.93	63.214
1181.6	78.8968
1182.28	72.1646
1182.96	65.5778
1183.64	62.0396
1184.31	59.4618
1184.99	63.3876
1185.67	54.4752
1186.34	63.7518
1187.02	65.3264
1187.7	62.0988
1188.37	59.0996
1189.05	64.4094
1189.73	75.6338
1190.4	70.9416
1191.08	69.7914
1191.75	64.424
1192.43	69.365
1193.11	69.6456
1193.78	60.1332
1194.46	63.4892
1195.13	69.26
1195.81	55.3886
1196.48	57.65
1197.16	65.3628
1197.84	63.8822
1198.51	56.1254
1199.19	60.6006
1199.86	79.7388
1200.54	61.971
1201.21	56.7604
1201.89	64.1274
1202.56	65.827
1203.23	62.476
1203.91	69.849
1204.58	65.0134
1205.26	64.9914
1205.93	61.1638
1206.61	63.4444
1207.28	63.0448
1207.95	58.0766
1208.63	61.9332
1209.3	63.9712
1209.98	57.293
1210.65	61.9956
1211.32	62.445
1212	57.2282
1212.67	64.2826
1213.34	61.4898
1214.02	68.5502
1214.69	61.9928
1215.36	70.948
1216.03	58.9036
1216.71	64.1676
1217.38	61.0876
1218.05	43.4746
1218.72	72.6456
1219.4	63.7544
1220.07	68.4584
1220.74	58.7032
1221.41	64.9524
1222.09	61.1052
1222.76	59.8724
1223.43	66.5182
1224.1	71.7054
1224.77	72.9712
1225.45	57.8592
1226.12	75.4058
1226.79	63.7152
1227.46	63.6198
1228.13	57.5234
1228.8	61.2124
1229.47	69.0944
1230.15	60.9708
1230.82	60.7434
1231.49	70.5712
1232.16	67.4798
1232.83	68.148
1233.5	81.3556
1234.17	66.041
1234.84	70.172
1235.51	80.8724
1235.59	82.148
1236.26	56.149
1236.94	65.15
1237.61	58.151
1238.28	64.152
1238.96	59.153
1239.63	75.1542
1240.31	69.1552
1240.98	71.1562
1241.65	67.1572
1242.33	65.1582
1243	67.1592
1243.67	67.1602
1244.35	72.1612
1245.02	85.1622
1245.69	67.1632
1246.36	72.1642
1247.04	73.1652
1247.71	69.1662
1248.38	68.1672
1249.06	77.1682
1249.73	76.1692
1250.4	87.1702
1251.07	69.1712
1251.75	82.1724
1252.42	88.1734
1253.09	77.1744
1253.76	74.1754
1254.43	77.1764
1255.11	76.1774
1255.78	75.1784
1256.45	76.1794
1257.12	79.1804
1257.79	73.1814
1258.46	80.1824
1259.14	77.1834
1259.81	79.1844
1260.48	91.1854
1261.15	81.1864
1261.82	69.1874
1262.49	65.1884
1263.16	65.1894
1263.83	86.1904
1264.5	70.1914
1265.17	75.1926
1265.84	89.1936
1266.52	71.1946
1267.19	90.1956
1267.86	83.1966
1268.53	75.1976
1269.2	84.1986
1269.87	88.1996
1270.54	84.2006
1271.21	74.2016
1271.88	72.2026
1272.55	93.2036
1273.21	64.2046
1273.88	85.2056
1274.55	90.2066
1275.22	92.2076
1275.89	90.2086
1276.56	76.2096
1277.23	90.2108
1277.9	91.2118
1278.57	66.2128
1279.24	84.2138
1279.91	82.2148
1280.57	76.2158
1281.24	91.2168
1281.91	83.2178
1282.58	98.2188
1283.25	86.2198
1283.92	96.2208
1284.58	73.2218
1285.25	81.2228
1285.92	96.2238
1286.59	85.2248
1287.26	103.226
1287.92	105.227
1288.59	98.2278
1289.26	104.229
1289.93	111.23
1290.59	132.231
1291.26	163.232
1291.93	166.233
1292.59	169.234
1293.26	155.235
1293.93	157.236
1294.6	145.237
1295.26	133.238
1295.93	122.239
1296.6	97.24
1297.26	108.241
1297.93	101.242
1298.6	107.243
1299.26	92.244
1299.93	86.245
1300.59	78.246
1301.26	85.247
1301.93	81.248
1302.59	90.2492
1303.26	75.2502
1303.92	93.2512
1304.59	106.252
1305.25	80.2532
1305.92	69.2542
1306.58	83.2552
1307.25	79.2562
1307.92	83.2572
1308.58	75.2582
1309.24	80.2592
1309.91	88.2602
1310.57	89.2612
1311.24	79.2622
1311.9	84.2632
1312.57	66.2642
1313.23	82.2652
1313.9	73.2662
1314.56	71.2674
1315.23	75.2684
1315.89	76.2694
1316.55	65.2704
1317.22	70.2714
1317.88	100.272
1318.55	81.2734
1319.21	80.2744
1319.87	79.2754
1320.54	89.2764
1321.2	74.2774
1321.86	85.2784
1322.53	62.2794
1323.19	84.2804
1323.85	75.2814
1324.52	67.2824
1325.18	78.2834
1325.84	70.2844
1326.5	71.2854
1327.17	73.2864
1327.83	78.2876
1328.49	67.2886
1329.15	88.2896
1329.82	67.2906
1330.48	79.2916
1331.14	59.2926
1331.8	64.2936
1332.47	65.2946
1333.13	75.2956
1333.79	86.2966
1334.45	72.2976
1335.11	64.2986
1335.77	64.2996
1336.43	72.3006
1337.1	65.3016
1337.76	66.3026
1338.42	78.3036
1339.08	72.3046
1339.74	75.3056
1340.4	73.3068
1341.06	67.3078
1341.72	66.3088
1342.38	73.3098
1343.05	79.3108
1343.71	60.3118
1344.37	79.3128
1345.03	60.3138
1345.69	65.3148
1346.35	65.3158
1347.01	68.3168
1347.67	75.3178
1348.33	71.3188
1348.99	65.3198
1349.65	71.3208
1350.31	63.3218
1350.97	68.3228
1351.63	83.3238
1352.29	64.325
1352.94	70.326
1353.6	66.327
1354.26	77.328
1354.92	75.329
1355.58	59.33
1356.24	75.331
1356.9	73.332
1357.56	93.333
1358.22	87.334
1358.88	86.335
1359.53	62.336
1360.19	75.337
1360.85	77.338
1361.51	79.339
1362.17	82.34
1362.83	86.341
1363.48	80.342
1364.14	86.343
1364.8	70.3442
1365.46	80.3452
1366.11	86.3462
1366.77	81.3472
1367.43	84.3482
1368.09	84.3492
1368.74	80.3502
1369.4	74.3512
1370.06	84.3522
1370.72	78.3532
1371.37	85.3542
1372.03	95.3552
1372.69	82.3562
1373.34	82.3572
1374	88.3582
1374.66	76.3592
1375.31	63.3602
1375.97	82.3612
1376.63	86.3622
1377.28	81.3634
1377.94	73.3644
1378.59	69.3654
1379.25	81.3664
1379.91	86.3674
1380.56	79.3684
1381.22	88.3694
1381.87	81.3704
1382.53	72.3714
1383.19	76.3724
1383.84	74.3734
1384.5	80.3744
1385.15	79.3754
1385.81	84.3764
1386.46	86.3774
1387.12	83.3784
1387.77	86.3794
1388.43	83.3804
1389.08	82.3816
1389.74	79.3826
1390.39	98.3836
1391.04	83.3846
1391.7	91.3856
1392.35	83.3866
1393.01	84.3876
1393.66	97.3886
1394.32	88.3896
1394.97	71.3906
1395.62	80.3916
1396.28	90.3926
1396.93	89.3936
1397.59	95.3946
1398.24	79.3956
1398.89	88.3966
1399.55	104.398
1400.2	94.3986
1400.85	86.3996
1401.51	84.4008
1402.16	81.4018
1402.81	94.4028
1403.46	108.404
1404.12	102.405
1404.77	98.4058
1405.42	93.4068
1406.08	95.4078
1406.73	87.4088
1407.38	77.4098
1408.03	82.4108
1408.69	72.4118
1409.34	82.4128
1409.99	77.4138
1410.64	68.4148
1411.29	67.4158
1411.95	74.4168
1412.6	76.4178
1413.25	79.4188
1413.9	74.42
1414.55	73.421
1415.2	55.422
1415.85	65.423
1416.51	59.424
1417.16	76.425
1417.81	77.426
1418.46	68.427
1419.11	64.428
1419.76	74.429
1420.41	61.43
1421.06	54.431
1421.71	62.432
1422.36	67.433
1423.01	70.434
1423.67	72.435
1424.32	62.436
1424.97	56.437
1425.62	54.438
1426.27	67.4392
1426.92	73.4402
1427.57	70.4412
1428.22	56.4422
1428.86	47.4432
1429.51	73.4442
1430.16	64.4452
1430.81	74.4462
1431.46	77.4472
1432.11	63.4482
1432.76	76.4492
1433.41	86.4502
1434.06	74.4512
1434.71	70.4522
1435.36	72.4532
1436.01	85.4542
1436.66	75.4552
1437.3	79.4562
1437.95	74.4572
1438.6	75.4584
1439.25	68.4594
1439.9	84.4604
1440.55	76.4614
1441.19	74.4624
1441.84	69.4634
1442.49	74.4644
1443.14	64.4654
1443.79	69.4664
1444.43	65.4674
1445.08	82.4684
1445.73	72.4694
1446.38	73.4704
1447.02	79.4714
1447.67	81.4724
1448.32	82.4734
1448.96	77.4744
1449.61	62.4754
1450.26	67.4766
1450.91	70.4776
1451.55	82.4786
1452.2	70.4796
1452.85	81.4806
1453.49	81.4816
1454.14	75.4826
1454.79	70.4836
1455.43	68.4846
1456.08	82.4856
1456.72	67.4866
1457.37	63.4876
1458.02	68.4886
1458.66	77.4896
1459.31	67.4906
1459.95	70.4916
1460.6	63.4926
1461.25	73.4936
1461.89	59.4946
1462.54	62.4956
1463.18	58.4968
1463.83	72.4978
1464.47	76.4988
1465.12	64.4998
1465.76	74.5008
1466.41	64.5018
1467.05	68.5028
1467.7	60.5038
1468.34	80.5048
1468.99	70.5058
1469.63	77.5068
1470.28	74.5078
1470.92	75.5088
1471.56	75.5098
1472.21	71.5108
1472.85	65.5118
1473.5	66.5128
1474.14	71.5138
1474.78	66.515
1475.43	59.516
1476.07	57.517
1476.72	77.518
1477.36	54.519
1478	66.52
1478.65	46.521
1479.29	62.522
1479.93	56.523
1480.58	66.524
1481.22	44.525
1481.86	59.526
1482.5	40.527
1483.15	45.528
1483.79	58.529
1484.43	53.53
1485.08	53.531
1485.72	50.532
1486.36	46.533
1487	44.534
1487.64	62.5352
1488.29	61.5362
1488.93	51.5372
1489.57	54.5382
1490.21	40.5392
1490.85	69.5402
1491.5	61.5412
1492.14	54.5422
1492.78	54.5432
1493.42	63.5442
1494.06	62.5452
1494.7	62.5462
1495.34	62.5472
1495.99	57.5482
1496.63	56.5492
1497.27	73.5502
1497.91	60.5512
1498.55	68.5522
1499.19	58.5534
1499.83	60.5544
1500.47	59.5554
1501.11	52.5564
1501.75	65.5574
1502.39	67.5584
1503.03	56.5594
1503.67	58.5604
1504.31	69.5614
1504.95	64.5624
1505.59	59.5634
1506.23	70.5644
1506.87	55.5654
1507.51	56.5664
1508.15	44.5674
1508.79	47.5684
1509.43	50.5694
1510.07	55.5704
1510.71	65.5716
1511.35	59.5726
1511.99	63.5736
1512.63	50.5746
1513.27	58.5756
1513.91	49.5766
1514.55	41.5776
1515.19	44.5786
1515.82	63.5796
1516.46	55.5806
1517.1	55.5816
1517.74	63.5826
1518.38	54.5836
1519.02	45.5846
1519.65	45.5856
1520.29	51.5866
1520.93	46.5876
1521.57	55.5886
1522.21	57.5896
1522.84	49.5906
1523.48	60.5918
1524.12	60.5928
1524.76	49.5938
1525.39	60.5948
1526.03	47.5958
1526.67	45.5968
1527.31	48.5978
1527.94	42.5988
1528.58	41.5998
1529.22	44.6008
1529.85	47.6018
1530.49	40.6028
1531.13	51.6038
1531.76	47.6048
1532.4	53.6058
1533.04	36.6068
1533.67	47.6078
1534.31	46.6088
1534.95	43.6098
1535.58	55.611
1536.22	50.612
1536.85	43.613
1537.49	52.614
1538.13	43.615
1538.76	49.616
1539.4	47.617
1540.03	43.618
1540.67	56.619
1541.31	59.62
1541.94	45.621
1542.58	53.622
1543.21	53.623
1543.85	53.624
1544.48	61.625
1545.12	56.626
1545.75	59.627
1546.39	54.628
1547.02	68.6292
1547.65	48.6302
1548.29	62.6312
1548.92	63.6322
1549.56	56.6332
1550.19	53.6342
1550.83	66.6352
1551.46	54.6362
1552.1	54.6372
1552.73	62.6382
1553.36	67.6392
1554	56.6402
1554.63	61.6412
1555.26	47.6422
1555.9	63.6432
1556.53	66.6442
1557.17	66.6452
1557.8	64.6462
1558.43	55.6472
1559.07	59.6484
1559.7	55.6494
1560.33	65.6504
1560.96	62.6514
1561.6	49.6524
1562.23	61.6534
1562.86	60.6544
1563.5	49.6554
1564.13	45.6564
1564.76	54.6574
1565.39	54.6584
1566.03	59.6594
1566.66	61.6604
1567.29	53.6614
1567.92	60.6624
1568.55	61.6634
1569.19	67.6644
1569.82	63.6654
1570.45	68.6666
1571.08	60.6676
1571.71	60.6686
1572.34	65.6696
1572.98	65.6706
1573.61	77.6716
1574.24	73.6726
1574.87	64.6736
1575.5	62.6746
1576.13	73.6756
1576.76	74.6766
1577.39	90.6776
1578.03	75.6786
1578.66	78.6796
1579.29	62.6806
1579.92	77.6816
1580.55	76.6826
1581.18	67.6836
1581.81	74.6846
1582.44	61.6856
1583.07	73.6868
1583.7	64.6878
1584.33	62.6888
1584.96	66.6898
1585.59	67.6908
1586.22	62.6918
1586.85	69.6928
1587.48	73.6938
1588.11	68.6948
1588.74	62.6958
1589.37	77.6968
1590	85.6978
1590.63	55.6988
1591.25	65.6998
1591.88	63.7008
1592.51	78.7018
1593.14	64.7028
1593.77	68.7038
1594.4	52.7048
1595.03	69.706
1595.66	66.707
1596.29	72.708
1596.91	65.709
1597.54	74.71
1598.17	73.711
1598.8	72.712
1599.43	72.713
1600.05	78.714
1600.68	60.715
1601.31	74.716
1601.94	74.717
1602.57	69.718
1603.19	66.719
1603.82	66.72
1604.45	68.721
1605.08	68.722
1605.7	81.723
1606.33	67.7242
1606.96	68.7252
1607.59	69.7262
1608.21	57.7272
1608.84	80.7282
1609.47	68.7292
1610.09	59.7302
1610.72	60.7312
1611.35	79.7322
1611.97	62.7332
1612.6	69.7342
1613.23	65.7352
1613.85	54.7362
1614.48	63.7372
1615.1	67.7382
1615.73	69.7392
1616.36	61.7402
1616.98	57.7412
1617.61	57.7422
1618.23	58.7432
1618.86	47.7444
1619.49	62.7454
1620.11	64.7464
1620.74	54.7474
1621.36	65.7484
1621.99	67.7494
1622.61	66.7504
1623.24	55.7514
1623.86	49.7524
1624.49	62.7534
1625.11	64.7544
1625.74	55.7554
1626.36	61.7564
1626.99	55.7574
1627.61	64.7584
1628.24	55.7594
1628.86	57.7604
1629.48	50.7614
1630.11	62.7626
1630.73	58.7636
1631.36	54.7646
1631.98	50.7656
1632.61	52.7666
1633.23	59.7676
1633.85	57.7686
1634.48	55.7696
1635.1	54.7706
1635.72	61.7716
1636.35	71.7726
1636.97	55.7736
1637.59	47.7746
1638.22	53.7756
1638.84	70.7766
1639.46	65.7776
1640.09	62.7786
1640.71	59.7796
1641.33	52.7806
1641.96	70.7818
1642.58	57.7828
1643.2	54.7838
1643.82	52.7848
1644.45	56.7858
1645.07	50.7868
1645.69	62.7878
1646.31	63.7888
1646.93	33.7898
1647.56	64.7908
1648.18	64.7918
1648.8	60.7928
1649.42	47.7938
1650.04	54.7948
1650.67	50.7958
1651.29	53.7968
1651.91	46.7978
1652.53	43.7988
1653.15	41.7998
1653.77	31.801
1654.39	41.802
1655.02	35.803
1655.64	38.804
1656.26	48.805
1656.88	41.806
1657.5	57.807
1658.12	49.808
1658.74	33.809
1659.36	45.81
1659.98	42.811
1660.6	46.812
1661.22	39.813
1661.84	45.814
1662.46	34.815
1663.08	32.816
1663.7	40.817
1664.32	38.818
1664.94	37.819
1665.56	33.8202
1666.18	28.8212
1666.8	27.8222
1667.42	40.8232
1668.04	34.8242
1668.66	20.8252
1669.28	20.8262
1669.9	29.8272
1670.52	32.8282
1671.14	21.8292
1671.76	33.8302
1672.38	25.8312
1673	20.8322
1673.61	32.8332
1674.23	13.8343
1674.85	26.8352
1675.47	25.8362
1676.09	19.8373
1676.71	22.8382
1677.33	28.8394
1677.94	23.8404
1678.56	31.8414
1679.18	30.8424
1679.8	17.8434
1680.42	27.8444
1681.03	32.8454
1681.65	11.8464
1682.27	24.8474
1682.89	24.8484
1683.51	20.8494
1684.12	33.8504
1684.74	19.8514
1685.36	20.8524
1685.97	35.8534
1686.59	22.8544
1687.21	17.8555
1687.83	29.8564
1688.44	15.8575
1689.06	17.8585
1689.68	22.8596
1690.29	19.8605
1690.91	23.8616
1691.53	21.8626
1692.14	25.8636
1692.76	18.8646
1693.38	13.8656
1693.99	25.8666
1694.61	23.8676
1695.22	26.8686
1695.84	28.8696
1696.46	25.8706
1697.07	16.8717
1697.69	15.8727
1698.3	23.8736
1698.92	24.8746
1699.54	28.8756
1700.15	22.8768
1700.77	24.8778
1701.38	24.8788
1702	25.8798
1702.61	16.8807
1703.23	11.8818
1703.84	25.8828
1704.46	22.8838
1705.07	13.8848
1705.69	30.8858
1706.3	12.8868
1706.92	21.8878
1707.53	7.88884
1708.15	13.8898
1708.76	26.8908
1709.37	25.8918
1709.99	18.8929
1710.6	24.8938
1711.22	21.895
1711.83	15.8959
1712.45	17.8969
1713.06	15.8979
1713.67	19.8989
1714.29	22.9
1714.9	18.901
1715.51	24.902
1716.13	21.903
1716.74	18.904
1717.35	13.905
1717.97	8.906
1718.58	6.90702
1719.19	29.908
1719.81	22.909
1720.42	20.91
1721.03	27.911
1721.65	17.9121
1722.26	25.913
1722.87	17.9141
1723.48	19.9151
1724.1	24.9162
1724.71	23.9172
1725.32	10.9181
1725.93	18.9192
1726.55	23.9202
1727.16	17.9212
1727.77	23.9222
1728.38	24.9232
1728.99	20.9242
1729.61	29.9252
1730.22	14.9262
1730.83	19.9272
1731.44	16.9282
1732.05	31.9292
1732.66	9.93028
1733.27	13.9313
1733.89	17.9323
1734.5	15.9333
1735.11	27.9344
1735.72	11.9353
1736.33	19.9363
1736.94	27.9374
1737.55	18.9384
1738.16	17.9394
1738.77	17.9404
1739.38	8.94138
1739.99	15.9424
1740.6	9.9434
1741.22	9.94442
1741.83	15.9454
1742.44	22.9464
1743.05	18.9474
1743.66	9.94846
1744.27	15.9495
1744.88	12.9505
1745.49	5.95148
1746.1	16.9525
1746.71	15.9535
1747.31	11.9545
1747.92	6.95554
1748.53	20.9566
1749.14	13.9576
1749.75	13.9586
1750.36	18.9596
1750.97	21.9606
1751.58	1.9616
1752.19	14.9626
1752.8	13.9636
1753.41	15.9646
1754.02	18.9656
1754.62	14.9666
1755.23	16.9677
1755.84	19.9687
1756.45	3.96968
1757.06	14.9707
1757.67	14.9717
1758.27	12.9727
1758.88	12.9737
1759.49	22.9748
1760.1	33.9758
1760.71	11.9768
1761.31	12.9778
1761.92	14.9788
1762.53	12.9798
1763.14	22.9808
1763.75	22.9818
1764.35	16.9828
1764.96	23.9838
1765.57	9.98484
1766.17	10.9859
1766.78	17.9869
1767.39	25.9878
1768	15.9889
1768.6	9.9899
1769.21	10.9909
1769.82	16.9919
1770.42	10.9929
1771.03	25.994
1771.64	21.995
1772.24	11.996
1772.85	2.99696
1773.46	13.998
1774.06	13.999
1774.67	0
1775.28	11.001
1775.88	19.002
1776.49	14.003
1777.09	17.004
1777.7	16.0051
1778.3	9.00606
1778.91	5.00708
1779.52	14.0081
1780.12	4.0091
1780.73	17.0101
1781.33	15.0111
1781.94	7.01212
1782.54	14.0131
1783.15	6.01414
1783.75	7.01516
1784.36	12.0162
1784.96	15.0172
1785.57	18.0182
1786.17	20.0192
1786.78	14.0202
1787.38	3.02122
1787.99	18.0222
1788.59	10.0232
1789.19	4.02426
1789.8	7.02526
1790.4	14.0263
1791.01	10.0273
1791.61	5.0283
1792.22	9.0293
1792.82	12.0303
1793.42	9.03134
1794.03	0.03234
1794.63	15.0334
1795.23	13.0344
1795.84	15.0354
1796.44	8.03638
1797.05	12.0374
1797.65	14.0384
1798.25	9.03942
1798.85	14.0404
1799.46	10.0414

## Sheet: PETN (10 pM)
Raman Shift	SERS Intensity
501.297	107.265
502.065	70.2654
502.833	74.2654
503.601	84.2654
504.368	82.2654
505.136	68.2654
505.903	73.2654
506.67	71.2654
507.437	75.2654
508.205	74.2654
508.972	67.2654
509.739	85.2654
510.506	66.2654
511.272	72.2654
512.039	57.2654
512.805	62.2654
513.571	78.2654
514.338	68.2654
515.104	77.2654
515.87	79.2654
516.636	78.2654
517.402	66.2654
518.167	71.2654
518.933	78.2654
519.698	71.2654
520.464	68.2654
521.229	67.2654
521.995	67.2654
522.76	66.2654
523.525	67.2654
524.29	72.2654
525.055	77.2654
525.819	65.2654
526.584	77.2654
527.349	81.2654
528.113	78.2654
528.878	78.2654
529.642	71.2654
530.406	79.2654
531.169	66.3296
531.933	70.3938
532.697	70.458
533.461	69.5222
534.225	84.5864
534.988	76.6506
535.751	78.7148
536.515	81.779
537.278	73.8434
538.041	80.9076
538.804	86.9718
539.566	87.036
540.329	90.1002
541.092	85.1644
541.855	64.2286
542.617	72.2928
543.379	70.357
544.142	62.4212
544.903	74.4854
545.666	75.5496
546.428	66.614
547.189	73.6782
547.951	73.7424
548.713	60.8066
549.474	77.8708
550.236	74.935
550.997	67.9992
551.758	64.0634
552.519	74.1276
553.281	69.1918
554.041	65.256
554.802	77.3202
555.562	73.3844
556.323	68.4486
557.083	73.513
557.844	69.5772
558.605	67.6414
559.365	82.7056
560.125	66.7698
560.884	69.834
561.645	63.8982
562.404	58.9624
563.164	55.0266
563.923	74.0908
564.683	75.155
565.442	63.2192
566.201	65.2834
566.961	66.3478
567.719	76.412
568.479	55.4762
569.237	46.5404
569.996	64.6046
570.755	66.6688
571.513	59.733
572.272	59.7972
573.03	60.8614
573.789	74.9256
574.546	72.9898
575.304	63.054
576.063	72.1182
576.82	58.1826
577.578	67.2468
578.336	68.311
579.093	58.3752
579.85	52.4394
580.607	77.5036
581.365	70.5678
582.122	68.632
582.879	65.6962
583.635	55.7604
584.393	70.8246
585.149	82.8888
585.906	77.953
586.662	78.0174
587.419	102.082
588.175	120.146
588.931	110.21
589.687	97.2742
590.443	106.338
591.199	94.4026
591.955	74.4668
592.711	69.531
593.466	69.5952
594.221	89.6594
594.977	82.7236
595.732	70.7878
596.487	77.852
597.242	74.9164
597.997	59.9806
598.752	64.0448
599.507	64.109
600.262	77.1732
601.016	75.2374
601.771	72.3016
602.525	77.3658
603.279	70.43
604.033	71.4942
604.787	60.5584
605.541	62.6226
606.295	70.687
607.049	64.7512
607.803	62.8154
608.555	78.8796
609.309	53.9438
610.062	74.008
610.815	78.0722
611.569	57.1364
612.322	76.2006
613.075	93.2648
613.828	84.329
614.58	81.3932
615.333	69.4574
616.085	76.5216
616.837	74.586
617.59	93.6502
618.342	87.7144
619.094	87.7786
619.847	79.8428
620.598	99.907
621.35	93.9712
622.102	107.035
622.853	100.1
623.604	106.164
624.356	115.228
625.107	99.2922
625.859	79.3564
626.609	68.4208
627.36	94.485
628.112	78.5492
628.863	75.6134
629.613	70.6776
630.364	66.7418
631.114	73.806
631.864	67.8702
632.615	68.9344
633.365	82.9986
634.115	71.0628
634.865	63.127
635.614	60.1912
636.364	66.2556
637.115	67.3198
637.864	68.384
638.613	70.4482
639.362	72.5124
640.112	70.5766
640.861	60.6408
641.61	85.705
642.359	59.7692
643.108	73.8334
643.857	69.8976
644.605	62.9618
645.354	54.026
646.102	56.0904
646.85	71.1546
647.599	65.2188
648.347	57.283
649.095	64.3472
649.843	68.4114
650.591	67.4756
651.338	61.5398
652.087	53.604
652.834	56.6682
653.581	69.7324
654.329	62.7966
655.076	76.8608
655.823	58.925
656.57	73.9894
657.317	63.0536
658.064	65.1178
658.811	71.182
659.557	69.2462
660.303	62.3104
661.05	70.3746
661.796	52.4388
662.542	60.503
663.289	67.5672
664.035	81.6314
664.781	74.6956
665.526	60.76
666.273	68.8242
667.018	58.8884
667.764	61.9526
668.509	73.0168
669.254	75.081
670	71.1452
670.745	69.2094
671.49	68.2736
672.235	75.3378
672.979	58.402
673.724	88.4662
674.469	73.5304
675.214	91.5946
675.958	72.659
676.702	71.7232
677.446	84.7874
678.19	70.8516
678.935	79.9158
679.678	54.98
680.422	75.0442
681.166	57.1084
681.909	73.1726
682.653	87.2368
683.396	69.301
684.14	59.3652
684.883	51.4294
685.626	84.4938
686.369	49.558
687.112	66.6222
687.855	45.6864
688.598	69.7506
689.34	60.8148
690.083	67.879
690.826	68.9432
691.568	62.0074
692.31	66.0716
693.052	51.1358
693.795	61.2
694.537	76.2642
695.278	64.3286
696.02	73.3928
696.761	62.457
697.503	56.5212
698.245	55.5854
698.986	68.6496
699.727	59.7138
700.468	70.778
701.209	61.8422
701.95	77.9064
702.691	65.9706
703.431	74.0348
704.172	59.099
704.913	74.1632
705.654	53.2276
706.393	68.2918
707.134	77.356
707.874	69.4202
708.614	64.4844
709.354	76.5486
710.094	67.6128
710.833	59.677
711.573	60.7412
712.313	63.8054
713.052	59.8696
713.792	58.9338
714.531	60.9982
715.27	48.0624
716.009	67.1266
716.748	50.1908
717.487	52.255
718.226	58.3192
718.964	71.3834
719.703	52.4476
720.441	61.5118
721.18	65.576
721.918	51.6402
722.656	55.7044
723.394	55.7686
724.132	51.833
724.87	64.8972
725.608	67.9614
726.345	61.0256
727.083	77.0898
727.82	49.154
728.558	51.2182
729.295	67.2824
730.032	51.3466
730.77	53.4108
731.506	53.475
732.244	62.5392
732.98	56.6034
733.716	61.6676
734.453	65.732
735.19	63.7962
735.926	62.8604
736.663	60.9246
737.399	58.9888
738.134	69.053
738.871	65.1172
739.607	66.1814
740.342	68.2456
741.078	62.3098
741.814	73.374
742.549	77.4382
743.284	59.5024
744.02	77.5668
744.755	67.631
745.49	67.6952
746.225	66.7594
746.96	66.8236
747.695	68.8878
748.43	70.952
749.164	63.0162
749.899	64.0804
750.633	78.1446
751.367	63.2088
752.102	71.273
752.836	55.3372
753.57	66.4016
754.304	53.4658
755.038	65.53
755.771	70.5942
756.505	58.6584
757.238	65.7226
757.972	74.7868
758.705	55.851
759.438	59.9152
760.171	62.9794
760.904	74.0436
761.637	63.1078
762.37	74.172
763.103	56.2362
763.835	64.3006
764.568	59.3648
765.3	56.429
766.033	51.4932
766.765	58.5574
767.497	54.6216
768.229	49.6858
768.962	61.75
769.693	58.8142
770.425	65.8784
771.157	61.9426
771.888	70.0068
772.62	60.0712
773.351	71.1354
774.082	60.1996
774.814	48.2638
775.545	71.328
776.275	59.3922
777.006	61.4564
777.737	68.5206
778.468	61.5848
779.199	72.649
779.929	70.7132
780.659	67.7774
781.39	74.8416
782.12	81.9058
782.85	68.9702
783.58	70.0344
784.31	63.0986
785.039	57.1628
785.769	70.227
786.499	74.2912
787.228	77.3554
787.958	75.4196
788.688	73.4838
789.416	55.548
790.146	69.6122
790.875	66.6764
791.604	64.7406
792.333	82.805
793.061	66.8692
793.79	67.9334
794.519	68.9976
795.247	72.0618
795.976	74.126
796.703	81.1902
797.432	75.2544
798.159	64.3186
798.888	78.3828
799.615	72.447
800.344	61.5112
801.071	73.5754
801.799	58.6398
802.526	80.704
803.254	75.7682
803.981	78.8324
804.707	80.8966
805.435	80.9608
806.162	67.025
806.889	70.0892
807.615	80.1534
808.342	72.2176
809.069	79.2818
809.795	64.346
810.522	81.4102
811.248	74.4746
811.974	68.5388
812.701	77.603
813.427	65.6672
814.152	75.7314
814.878	74.7956
815.604	85.8598
816.33	56.924
817.055	73.9882
817.781	74.0524
818.506	71.1166
819.231	68.1808
819.956	69.245
820.681	65.3092
821.407	58.3736
822.131	66.4378
822.856	78.502
823.58	61.5662
824.305	66.6304
825.029	83.6946
825.754	68.7588
826.478	79.823
827.202	78.8872
827.926	76.9514
828.65	84.0156
829.374	76.0798
830.098	78.1442
830.821	89.2084
831.545	82.2726
832.268	72.3368
832.992	86.401
833.716	94.4652
834.439	75.5294
835.162	80.5936
835.885	79.6578
836.608	70.722
837.331	76.7862
838.054	79.8504
838.776	78.9146
839.498	79.9788
840.221	73.0432
840.943	72.1074
841.665	95.1716
842.388	99.2358
843.11	90.3
843.832	91.3642
844.554	92.4284
845.276	96.4926
845.998	74.5568
846.718	87.621
847.44	94.6852
848.161	73.7494
848.883	90.8136
849.604	97.878
850.326	91.9422
851.046	89.0064
851.767	86.0706
852.488	87.1348
853.209	89.199
853.929	88.2632
854.65	97.3274
855.37	100.392
856.091	98.4558
856.81	115.52
857.531	95.5842
858.251	103.648
858.971	123.713
859.691	99.777
860.411	107.841
861.13	95.9054
861.85	99.9696
862.569	121.034
863.288	113.098
864.008	109.162
864.727	113.226
865.446	118.291
866.165	119.355
866.884	117.419
867.603	127.483
868.321	135.548
869.04	123.612
869.758	148.676
870.477	154.74
871.195	134.804
871.914	133.869
872.631	150.933
873.35	153.997
874.067	142.061
874.786	151.125
875.503	146.19
876.221	132.254
876.938	125.318
877.656	117.382
878.373	117.447
879.09	101.511
879.808	108.575
880.525	104.639
881.242	98.7034
881.959	109.768
882.675	119.832
883.392	102.896
884.109	83.9602
884.825	91.0244
885.542	87.0886
886.258	90.1528
886.974	95.2172
887.69	95.2814
888.407	101.346
889.122	84.4098
889.838	106.474
890.553	87.5382
891.27	81.6024
891.985	86.6666
892.7	90.7308
893.416	87.795
894.131	90.8592
894.847	82.9234
895.562	86.9876
896.276	89.0518
896.991	94.1162
897.706	81.1804
898.42	86.2446
899.135	83.3088
899.85	97.373
900.565	81.4372
901.279	69.5014
901.993	97.5656
902.707	87.6298
903.421	73.694
904.135	96.7582
904.849	80.8224
905.563	72.8866
906.276	65.951
906.99	73.0152
907.703	74.0794
908.417	92.1436
909.13	80.2078
909.843	96.272
910.556	72.3362
911.269	76.4004
911.982	87.4646
912.695	79.5288
913.408	65.593
914.121	69.6572
914.832	64.7214
915.545	74.7858
916.257	67.85
916.97	68.9142
917.682	75.9784
918.394	68.0426
919.106	75.1068
919.817	72.171
920.529	75.2352
921.241	89.2994
921.953	90.3636
922.665	71.4278
923.375	76.492
924.087	75.5562
924.798	89.6204
925.51	71.6848
926.22	93.749
926.931	85.8132
927.642	86.8774
928.352	87.9416
929.063	92.0058
929.774	78.07
930.484	84.1342
931.195	85.1984
931.905	94.2626
932.615	78.3268
933.325	75.391
934.035	89.4554
934.745	89.5196
935.455	91.5838
936.164	73.648
936.874	75.7122
937.584	69.7764
938.293	74.8406
939.003	72.9048
939.711	92.969
940.421	92.0332
941.13	86.0974
941.839	79.1616
942.547	86.2258
943.257	67.2902
943.965	70.3544
944.674	79.4186
945.382	83.4828
946.09	79.547
946.799	90.6112
947.507	67.6754
948.215	76.7396
948.923	84.8038
949.63	75.868
950.339	81.9322
951.046	74.9964
951.754	83.0606
952.462	83.1248
953.169	67.1892
953.877	78.2534
954.584	63.3176
955.291	74.3818
955.997	71.446
956.705	63.5102
957.412	83.5744
958.118	83.6386
958.826	65.7028
959.532	72.767
960.238	72.8312
960.944	81.8954
961.651	73.9596
962.357	73.024
963.063	83.0882
963.769	78.1524
964.475	65.2166
965.181	71.2808
965.886	69.345
966.593	78.4092
967.298	79.4734
968.004	94.5376
968.709	63.6018
969.414	85.666
970.119	71.7302
970.824	94.7944
971.529	85.8588
972.234	77.923
972.939	82.9872
973.644	73.0514
974.348	74.1156
975.053	69.1798
975.757	66.244
976.462	71.3082
977.166	85.3724
977.87	78.4366
978.574	72.5008
979.278	82.565
979.982	78.6292
980.686	69.6934
981.39	77.7578
982.094	73.822
982.797	77.8862
983.501	75.9504
984.204	81.0146
984.907	75.0788
985.61	77.143
986.313	80.2072
987.016	77.2714
987.719	98.3356
988.422	78.3998
989.124	97.464
989.827	76.5284
990.53	76.5926
991.232	76.6568
991.934	99.721
992.636	83.7852
993.339	74.8494
994.041	89.9136
994.742	93.9778
995.444	97.042
996.146	76.1062
996.848	75.1704
997.549	89.2346
998.251	82.2988
998.952	90.363
999.654	81.4274
1000.36	91.4916
1001.06	95.5558
1001.76	91.62
1002.46	85.6842
1003.16	94.7484
1003.86	91.8126
1004.56	84.8768
1005.26	89.941
1005.96	87.0052
1006.66	94.0694
1007.36	79.1336
1008.06	83.1978
1008.76	77.2622
1009.46	70.3264
1010.16	80.3906
1010.86	81.4548
1011.56	88.519
1012.26	97.5832
1012.96	76.6474
1013.66	79.7116
1014.36	82.7758
1015.06	75.84
1015.76	80.9042
1016.46	81.9684
1017.16	83.0326
1017.85	84.097
1018.55	77.1612
1019.25	86.2254
1019.95	85.2896
1020.65	86.3538
1021.35	97.418
1022.05	79.4822
1022.74	93.5464
1023.44	79.6106
1024.14	99.6748
1024.84	103.739
1025.54	98.8032
1026.23	90.8674
1026.93	102.932
1027.63	93.996
1028.33	106.06
1029.02	103.124
1029.72	88.1886
1030.42	105.253
1031.12	96.317
1031.81	98.3812
1032.51	92.4454
1033.21	90.5096
1033.9	87.5738
1034.6	90.638
1035.3	114.702
1035.99	80.7666
1036.69	78.8308
1037.39	90.895
1038.08	95.9592
1038.78	95.0234
1039.47	111.088
1040.17	98.1518
1040.87	99.216
1041.56	102.28
1042.26	121.344
1042.95	115.409
1043.65	91.4728
1044.34	116.537
1045.04	110.601
1045.74	96.6656
1046.43	93.7298
1047.13	81.794
1047.82	99.8582
1048.52	74.9224
1049.21	103.987
1049.9	87.0508
1050.6	86.115
1051.29	79.1792
1051.99	83.2434
1052.68	102.308
1053.38	90.3718
1054.07	87.436
1054.76	76.5004
1055.46	87.5646
1056.15	79.6288
1056.85	74.693
1057.54	77.7572
1058.23	92.8214
1058.93	74.8856
1059.62	78.9498
1060.31	93.014
1061.01	80.0782
1061.7	89.1424
1062.39	93.2066
1063.09	91.2708
1063.78	79.3352
1064.47	85.3994
1065.16	85.4636
1065.86	89.5278
1066.55	98.592
1067.24	87.6562
1067.93	91.7204
1068.63	83.7846
1069.32	103.849
1070.01	89.913
1070.7	81.9772
1071.39	87.0414
1072.09	87.1056
1072.78	91.17
1073.47	96.2342
1074.16	79.2984
1074.85	87.3626
1075.54	80.4268
1076.23	104.491
1076.93	94.5552
1077.62	95.6194
1078.31	90.6836
1079	103.748
1079.69	87.812
1080.38	84.8762
1081.07	77.9404
1081.76	94.0046
1082.45	86.069
1083.14	92.1332
1083.83	83.1974
1084.52	82.2616
1085.21	83.3258
1085.9	89.39
1086.59	86.4542
1087.28	106.518
1087.97	97.5826
1088.66	91.6468
1089.35	97.711
1090.04	81.7752
1090.73	87.8396
1091.42	87.9038
1092.11	89.968
1092.8	91.0322
1093.48	84.0964
1094.17	92.1606
1094.86	83.2248
1095.55	87.289
1096.24	90.3532
1096.93	95.4174
1097.62	80.4816
1098.3	89.5458
1098.99	86.61
1099.68	86.6744
1100.37	84.7386
1101.06	98.8028
1101.75	81.867
1102.43	81.9312
1103.12	96.9954
1103.81	89.0596
1104.5	90.1238
1105.18	91.188
1105.87	96.2522
1106.56	96.3164
1107.24	89.3806
1107.93	97.4448
1108.62	90.509
1109.31	95.5734
1109.99	86.6376
1110.68	104.702
1111.37	95.766
1112.05	86.8302
1112.74	85.8944
1113.42	86.9586
1114.11	91.0228
1114.8	87.087
1115.48	102.151
1116.17	103.215
1116.85	102.28
1117.54	86.3438
1118.23	88.4082
1118.91	101.472
1119.6	93.5366
1120.28	92.6008
1120.97	96.665
1121.65	87.7292
1122.34	103.793
1123.02	95.8576
1123.71	107.922
1124.39	87.986
1125.08	87.0502
1125.76	91.1144
1126.45	93.1786
1127.13	113.243
1127.82	89.3072
1128.5	97.3714
1129.19	102.436
1129.87	96.4998
1130.55	108.564
1131.24	108.628
1131.92	87.6924
1132.61	94.7566
1133.29	93.8208
1133.97	93.885
1134.66	106.949
1135.34	101.013
1136.02	98.0776
1136.71	93.142
1137.39	86.2062
1138.07	96.2704
1138.76	87.3346
1139.44	91.3988
1140.12	96.463
1140.8	90.5272
1141.49	87.5914
1142.17	75.6556
1142.85	90.7198
1143.53	74.784
1144.22	96.8482
1144.9	95.9126
1145.58	95.9768
1146.26	92.041
1146.94	95.1052
1147.63	85.1694
1148.31	94.2336
1148.99	90.2978
1149.67	84.362
1150.35	87.4262
1151.03	92.4904
1151.72	99.5546
1152.4	89.6188
1153.08	99.683
1153.76	103.747
1154.44	79.8116
1155.12	90.8758
1155.8	96.94
1156.48	102.004
1157.16	91.0684
1157.84	91.1326
1158.52	97.1968
1159.2	106.261
1159.88	98.3252
1160.56	93.3894
1161.24	95.4536
1161.92	89.5178
1162.6	105.582
1163.28	103.646
1163.96	96.7106
1164.64	109.775
1165.32	82.839
1166	98.9032
1166.68	82.9674
1167.36	88.0316
1168.04	103.143
1168.72	109.004
1169.4	92.6274
1170.08	88.7874
1170.76	89.3528
1171.43	91.399
1172.11	102.096
1172.79	92.5424
1173.47	110.894
1174.15	94.6796
1174.83	89.7318
1175.5	105.552
1176.18	96.1494
1176.86	89.7094
1177.54	94.563
1178.22	110.772
1178.89	84.8336
1179.57	97.3574
1180.25	96.4108
1180.93	95.2218
1181.6	97.9888
1182.28	97.7448
1182.96	104.904
1183.64	88.0296
1184.31	101.407
1184.99	103.013
1185.67	92.5634
1186.34	92.7904
1187.02	93.436
1187.7	104.966
1188.37	104.099
1189.05	102.777
1189.73	104.884
1190.4	111.119
1191.08	98.8578
1191.75	98.9012
1192.43	106.745
1193.11	106.932
1193.78	115.981
1194.46	107.453
1195.13	101.668
1195.81	108.979
1196.48	106.281
1197.16	108.745
1197.84	99.7932
1198.51	109.382
1199.19	108.099
1199.86	97.1386
1200.54	103.839
1201.21	109.161
1201.89	101.749
1202.56	109.816
1203.23	99.719
1203.91	97.1424
1204.58	107.141
1205.26	105.049
1205.93	104.891
1206.61	102.588
1207.28	111.872
1207.95	115.259
1208.63	113.015
1209.3	108.521
1209.98	105.577
1210.65	108.073
1211.32	94.202
1212	99.9514
1212.67	101.689
1213.34	110.501
1214.02	101.305
1214.69	107.1
1215.36	96.4782
1216.03	116.177
1216.71	100.583
1217.38	106.615
1218.05	94.7572
1218.72	114.667
1219.4	87.7766
1220.07	109.568
1220.74	101.484
1221.41	135.118
1222.09	102.117
1222.76	116.244
1223.43	111.275
1224.1	102.877
1224.77	116.018
1225.45	107.147
1226.12	108.553
1226.79	96.6754
1227.46	108.51
1228.13	98.886
1228.8	107.694
1229.47	107.228
1230.15	99.5508
1230.82	107.217
1231.49	105.786
1232.16	107.596
1232.83	105.638
1233.5	104.522
1234.17	101.911
1234.84	95.2246
1235.51	96.9928
1235.59	97.3028
1236.26	116.319
1236.94	98.3342
1237.61	113.35
1238.28	95.3656
1238.96	96.3814
1239.63	115.397
1240.31	101.413
1240.98	108.428
1241.65	100.444
1242.33	103.46
1243	109.475
1243.67	98.4912
1244.35	106.507
1245.02	102.523
1245.69	111.538
1246.36	94.554
1247.04	119.57
1247.71	112.585
1248.38	104.601
1249.06	99.6166
1249.73	114.632
1250.4	115.648
1251.07	108.664
1251.75	120.679
1252.42	121.695
1253.09	102.711
1253.76	114.727
1254.43	101.742
1255.11	101.758
1255.78	86.7736
1256.45	106.789
1257.12	107.805
1257.79	103.821
1258.46	101.836
1259.14	100.852
1259.81	116.868
1260.48	124.883
1261.15	118.899
1261.82	107.915
1262.49	115.93
1263.16	111.946
1263.83	120.962
1264.5	117.978
1265.17	132.993
1265.84	119.009
1266.52	118.025
1267.19	110.04
1267.86	109.056
1268.53	116.072
1269.2	111.087
1269.87	105.103
1270.54	111.119
1271.21	110.134
1271.88	119.15
1272.55	107.166
1273.21	110.182
1273.88	120.197
1274.55	113.213
1275.22	126.229
1275.89	119.244
1276.56	127.26
1277.23	110.276
1277.9	124.291
1278.57	128.307
1279.24	106.323
1279.91	130.338
1280.57	136.354
1281.24	118.37
1281.91	119.385
1282.58	130.401
1283.25	116.417
1283.92	142.433
1284.58	130.448
1285.25	124.464
1285.92	114.48
1286.59	115.495
1287.26	130.511
1287.92	140.527
1288.59	145.542
1289.26	146.558
1289.93	156.574
1290.59	194.589
1291.26	198.605
1291.93	186.621
1292.59	196.637
1293.26	190.652
1293.93	187.668
1294.6	195.684
1295.26	175.699
1295.93	175.715
1296.6	144.731
1297.26	136.746
1297.93	144.762
1298.6	137.778
1299.26	119.793
1299.93	123.809
1300.59	142.825
1301.26	120.84
1301.93	119.856
1302.59	108.872
1303.26	128.888
1303.92	115.903
1304.59	134.919
1305.25	109.935
1305.92	124.95
1306.58	90.966
1307.25	102.982
1307.92	110.997
1308.58	123.013
1309.24	121.029
1309.91	113.044
1310.57	131.06
1311.24	106.076
1311.9	112.092
1312.57	111.107
1313.23	109.123
1313.9	105.139
1314.56	106.154
1315.23	108.17
1315.89	118.186
1316.55	112.201
1317.22	130.217
1317.88	130.233
1318.55	100.248
1319.21	140.264
1319.87	115.28
1320.54	128.295
1321.2	144.311
1321.86	109.327
1322.53	111.343
1323.19	108.358
1323.85	94.374
1324.52	126.39
1325.18	129.405
1325.84	97.421
1326.5	123.437
1327.17	118.452
1327.83	107.468
1328.49	104.484
1329.15	118.499
1329.82	118.515
1330.48	104.531
1331.14	114.547
1331.8	116.562
1332.47	132.578
1333.13	109.594
1333.79	98.6092
1334.45	105.625
1335.11	111.641
1335.77	110.656
1336.43	116.672
1337.1	109.688
1337.76	108.703
1338.42	124.719
1339.08	119.735
1339.74	98.7504
1340.4	110.766
1341.06	98.7818
1341.72	121.798
1342.38	101.813
1343.05	96.829
1343.71	111.845
1344.37	95.8604
1345.03	115.876
1345.69	103.892
1346.35	112.907
1347.01	86.923
1347.67	89.9388
1348.33	100.954
1348.99	100.97
1349.65	107.986
1350.31	88.0016
1350.97	104.017
1351.63	97.0328
1352.29	90.0486
1352.94	104.064
1353.6	125.08
1354.26	104.096
1354.92	103.111
1355.58	110.127
1356.24	100.143
1356.9	115.158
1357.56	114.174
1358.22	110.19
1358.88	93.2054
1359.53	107.221
1360.19	102.237
1360.85	90.2526
1361.51	103.268
1362.17	104.284
1362.83	96.2996
1363.48	117.315
1364.14	118.331
1364.8	83.3466
1365.46	121.362
1366.11	104.378
1366.77	102.394
1367.43	102.409
1368.09	108.425
1368.74	113.441
1369.4	106.457
1370.06	109.472
1370.72	113.488
1371.37	96.5036
1372.03	132.519
1372.69	111.535
1373.34	112.551
1374	107.566
1374.66	105.582
1375.31	111.598
1375.97	102.613
1376.63	92.629
1377.28	104.645
1377.94	95.6604
1378.59	93.6762
1379.25	119.692
1379.91	111.708
1380.56	97.7232
1381.22	107.739
1381.87	100.755
1382.53	106.77
1383.19	96.786
1383.84	102.802
1384.5	100.817
1385.15	116.833
1385.81	102.849
1386.46	118.864
1387.12	111.88
1387.77	92.8958
1388.43	106.912
1389.08	127.927
1389.74	109.943
1390.39	89.9586
1391.04	107.974
1391.7	118.99
1392.35	104.006
1393.01	120.021
1393.66	111.037
1394.32	100.053
1394.97	89.0684
1395.62	116.084
1396.28	105.1
1396.93	108.115
1397.59	109.131
1398.24	97.1468
1398.89	116.163
1399.55	109.178
1400.2	109.194
1400.85	99.2096
1401.51	120.225
1402.16	101.241
1402.81	115.257
1403.46	114.272
1404.12	102.288
1404.77	108.304
1405.42	105.319
1406.08	101.335
1406.73	103.351
1407.38	103.367
1408.03	119.382
1408.69	97.3978
1409.34	91.4136
1409.99	85.4292
1410.64	96.445
1411.29	110.461
1411.95	94.4764
1412.6	80.492
1413.25	94.5078
1413.9	86.5234
1414.55	94.539
1415.2	112.555
1415.85	88.5704
1416.51	79.5862
1417.16	93.6018
1417.81	92.6176
1418.46	102.633
1419.11	107.649
1419.76	84.6646
1420.41	89.6802
1421.06	100.696
1421.71	110.712
1422.36	94.7274
1423.01	102.743
1423.67	88.7588
1424.32	95.7744
1424.97	92.7902
1425.62	84.8058
1426.27	111.822
1426.92	106.837
1427.57	97.853
1428.22	93.8686
1428.86	87.8842
1429.51	106.9
1430.16	80.9156
1430.81	107.931
1431.46	99.947
1432.11	101.963
1432.76	94.9784
1433.41	91.9942
1434.06	103.01
1434.71	95.0254
1435.36	110.041
1436.01	94.0568
1436.66	94.0726
1437.3	102.088
1437.95	89.104
1438.6	120.12
1439.25	100.135
1439.9	94.151
1440.55	114.167
1441.19	113.182
1441.84	81.198
1442.49	91.2138
1443.14	84.2294
1443.79	98.2452
1444.43	101.261
1445.08	93.2766
1445.73	85.2922
1446.38	89.3078
1447.02	94.3236
1447.67	90.3392
1448.32	100.355
1448.96	97.3706
1449.61	99.3864
1450.26	96.402
1450.91	98.4178
1451.55	91.4334
1452.2	99.449
1452.85	77.4648
1453.49	88.4804
1454.14	75.4962
1454.79	116.512
1455.43	94.5276
1456.08	87.5432
1456.72	108.559
1457.37	83.5746
1458.02	97.5904
1458.66	87.606
1459.31	92.6218
1459.95	106.637
1460.6	77.653
1461.25	90.6688
1461.89	78.6844
1462.54	90.7002
1463.18	101.716
1463.83	91.7316
1464.47	111.747
1465.12	97.763
1465.76	88.7786
1466.41	82.7942
1467.05	75.81
1467.7	95.8256
1468.34	89.8414
1468.99	93.857
1469.63	81.8728
1470.28	119.888
1470.92	112.904
1471.56	106.92
1472.21	85.9354
1472.85	82.9512
1473.5	82.9668
1474.14	107.983
1474.78	84.9982
1475.43	84.014
1476.07	102.03
1476.72	68.0454
1477.36	84.061
1478	76.0766
1478.65	78.0924
1479.29	64.108
1479.93	79.1238
1480.58	81.1394
1481.22	67.1552
1481.86	71.1708
1482.5	60.1866
1483.15	88.2022
1483.79	81.2178
1484.43	63.2336
1485.08	69.2492
1485.72	71.265
1486.36	66.2806
1487	83.2964
1487.64	75.312
1488.29	72.3278
1488.93	82.3434
1489.57	70.3592
1490.21	77.3748
1490.85	69.3906
1491.5	77.4062
1492.14	70.4218
1492.78	84.4376
1493.42	43.4532
1494.06	70.469
1494.7	80.4846
1495.34	70.5004
1495.99	68.516
1496.63	68.5318
1497.27	55.5474
1497.91	70.563
1498.55	91.5788
1499.19	70.5944
1499.83	75.6102
1500.47	83.6258
1501.11	88.6416
1501.75	81.6572
1502.39	66.673
1503.03	68.6886
1503.67	91.7042
1504.31	80.72
1504.95	71.7356
1505.59	77.7514
1506.23	87.767
1506.87	80.7828
1507.51	83.7984
1508.15	83.8142
1508.79	82.8298
1509.43	58.8454
1510.07	70.8612
1510.71	78.8768
1511.35	70.8926
1511.99	69.9082
1512.63	80.924
1513.27	72.9396
1513.91	65.9554
1514.55	87.971
1515.19	66.9866
1515.82	73.0024
1516.46	70.018
1517.1	74.0338
1517.74	58.0494
1518.38	73.0652
1519.02	71.0808
1519.65	65.0966
1520.29	76.1122
1520.93	63.1278
1521.57	72.1436
1522.21	75.1592
1522.84	79.175
1523.48	64.1906
1524.12	77.2064
1524.76	72.222
1525.39	64.2378
1526.03	68.2534
1526.67	86.2692
1527.31	73.2848
1527.94	66.3004
1528.58	60.3162
1529.22	71.3318
1529.85	82.3476
1530.49	79.3632
1531.13	72.379
1531.76	73.3946
1532.4	69.4104
1533.04	60.426
1533.67	63.4418
1534.31	77.4574
1534.95	75.473
1535.58	56.4888
1536.22	77.5044
1536.85	70.5202
1537.49	62.5358
1538.13	76.5516
1538.76	80.5672
1539.4	61.583
1540.03	74.5986
1540.67	66.6142
1541.31	75.63
1541.94	87.6456
1542.58	75.6614
1543.21	72.677
1543.85	56.6928
1544.48	73.7084
1545.12	78.7242
1545.75	63.7398
1546.39	63.7554
1547.02	69.7712
1547.65	58.7868
1548.29	78.8026
1548.92	72.8182
1549.56	67.834
1550.19	70.8496
1550.83	71.8654
1551.46	57.881
1552.1	62.8966
1552.73	60.9124
1553.36	60.928
1554	64.9438
1554.63	73.9594
1555.26	79.9752
1555.9	74.9908
1556.53	69.0066
1557.17	71.0222
1557.8	76.038
1558.43	74.0536
1559.07	50.0692
1559.7	65.085
1560.33	61.1006
1560.96	62.1164
1561.6	68.132
1562.23	61.1478
1562.86	60.1634
1563.5	71.1792
1564.13	70.1948
1564.76	61.2104
1565.39	76.2262
1566.03	67.2418
1566.66	65.2576
1567.29	63.2732
1567.92	60.289
1568.55	79.3046
1569.19	71.3204
1569.82	76.336
1570.45	83.3516
1571.08	74.3674
1571.71	71.383
1572.34	67.3988
1572.98	78.4144
1573.61	69.4302
1574.24	71.4458
1574.87	76.4616
1575.5	71.4772
1576.13	65.493
1576.76	55.5086
1577.39	58.5242
1578.03	70.54
1578.66	79.5556
1579.29	79.5714
1579.92	53.587
1580.55	72.6028
1581.18	66.6184
1581.81	66.6342
1582.44	77.6498
1583.07	74.6654
1583.7	63.6812
1584.33	71.6968
1584.96	63.7126
1585.59	68.7282
1586.22	67.744
1586.85	59.7596
1587.48	75.7754
1588.11	67.791
1588.74	73.8068
1589.37	62.8224
1590	78.838
1590.63	71.8538
1591.25	71.8694
1591.88	77.8852
1592.51	73.9008
1593.14	85.9166
1593.77	63.9322
1594.4	72.948
1595.03	70.9636
1595.66	72.9792
1596.29	68.995
1596.91	72.0106
1597.54	77.0264
1598.17	65.042
1598.8	93.0578
1599.43	65.0734
1600.05	78.0892
1600.68	95.1048
1601.31	81.1204
1601.94	82.1362
1602.57	77.1518
1603.19	83.1676
1603.82	78.1832
1604.45	89.199
1605.08	81.2146
1605.7	87.2304
1606.33	95.246
1606.96	86.2618
1607.59	87.2774
1608.21	76.293
1608.84	77.3088
1609.47	106.324
1610.09	87.3402
1610.72	87.3558
1611.35	88.3716
1611.97	94.3872
1612.6	104.403
1613.23	85.4186
1613.85	108.434
1614.48	87.45
1615.1	98.4656
1615.73	101.481
1616.36	109.497
1616.98	108.513
1617.61	106.528
1618.23	105.544
1618.86	104.56
1619.49	87.5756
1620.11	85.5912
1620.74	68.6068
1621.36	82.6226
1621.99	74.6382
1622.61	78.654
1623.24	83.6696
1623.86	72.6854
1624.49	72.701
1625.11	86.7168
1625.74	70.7324
1626.36	56.748
1626.99	66.7638
1627.61	88.7794
1628.24	63.7952
1628.86	69.8108
1629.48	69.8266
1630.11	61.8422
1630.73	68.858
1631.36	58.8736
1631.98	66.8892
1632.61	64.905
1633.23	59.9206
1633.85	67.9364
1634.48	46.952
1635.1	58.9678
1635.72	54.9834
1636.35	64.9992
1636.97	58.0148
1637.59	64.0306
1638.22	70.0462
1638.84	41.0618
1639.46	59.0776
1640.09	43.0932
1640.71	50.109
1641.33	49.1246
1641.96	44.1404
1642.58	52.156
1643.2	47.1718
1643.82	63.1874
1644.45	38.203
1645.07	48.2188
1645.69	59.2344
1646.31	43.2502
1646.93	56.2658
1647.56	59.2816
1648.18	59.2972
1648.8	41.313
1649.42	43.3286
1650.04	59.3442
1650.67	42.36
1651.29	45.3756
1651.91	55.3914
1652.53	46.407
1653.15	59.4228
1653.77	35.4384
1654.39	54.4542
1655.02	57.4698
1655.64	54.4856
1656.26	45.5012
1656.88	62.5168
1657.5	51.5326
1658.12	45.5482
1658.74	39.564
1659.36	37.5796
1659.98	47.5954
1660.6	50.611
1661.22	64.6268
1661.84	54.6424
1662.46	64.658
1663.08	41.6738
1663.7	57.6894
1664.32	50.7052
1664.94	45.7208
1665.56	42.7366
1666.18	62.7522
1666.8	54.768
1667.42	43.7836
1668.04	64.7992
1668.66	47.815
1669.28	35.8306
1669.9	41.8464
1670.52	48.862
1671.14	47.8778
1671.76	39.8934
1672.38	45.9092
1673	41.9248
1673.61	38.9406
1674.23	38.9562
1674.85	27.9718
1675.47	44.9876
1676.09	40.0032
1676.71	38.019
1677.33	44.0346
1677.94	58.0504
1678.56	36.066
1679.18	20.0818
1679.8	50.0974
1680.42	29.113
1681.03	25.1288
1681.65	33.1444
1682.27	37.1602
1682.89	39.1758
1683.51	34.1916
1684.12	39.2072
1684.74	46.223
1685.36	29.2386
1685.97	38.2544
1686.59	41.27
1687.21	31.2856
1687.83	28.3014
1688.44	22.317
1689.06	33.3328
1689.68	28.3484
1690.29	46.3642
1690.91	20.3798
1691.53	35.3956
1692.14	39.4112
1692.76	38.4268
1693.38	35.4426
1693.99	36.4582
1694.61	33.474
1695.22	33.4896
1695.84	35.5054
1696.46	33.521
1697.07	31.5368
1697.69	38.5524
1698.3	25.568
1698.92	28.5838
1699.54	30.5994
1700.15	25.6152
1700.77	22.6308
1701.38	26.6466
1702	24.6622
1702.61	35.678
1703.23	20.6936
1703.84	35.7094
1704.46	31.725
1705.07	22.7406
1705.69	19.7564
1706.3	25.772
1706.92	21.7878
1707.53	22.8034
1708.15	33.8192
1708.76	25.8348
1709.37	17.8505
1709.99	30.8662
1710.6	22.8818
1711.22	24.8976
1711.83	31.9132
1712.45	20.929
1713.06	28.9446
1713.67	17.9603
1714.29	38.976
1714.9	22.9918
1715.51	42.0074
1716.13	22.023
1716.74	30.0388
1717.35	23.0544
1717.97	19.0702
1718.58	15.0859
1719.19	15.1015
1719.81	38.1172
1720.42	21.133
1721.03	23.1486
1721.65	21.1642
1722.26	13.18
1722.87	25.1956
1723.48	19.2114
1724.1	19.2271
1724.71	16.2428
1725.32	29.2584
1725.93	34.2742
1726.55	20.2898
1727.16	24.3056
1727.77	21.3212
1728.38	10.3369
1728.99	24.3526
1729.61	36.3682
1730.22	22.384
1730.83	32.3996
1731.44	22.4154
1732.05	21.431
1732.66	18.4467
1733.27	25.4624
1733.89	18.4781
1734.5	25.4938
1735.11	34.5094
1735.72	6.52516
1736.33	24.5408
1736.94	24.5566
1737.55	29.5722
1738.16	21.588
1738.77	28.6036
1739.38	13.6193
1739.99	25.635
1740.6	23.6506
1741.22	33.6664
1741.83	21.682
1742.44	29.6978
1743.05	23.7134
1743.66	35.7292
1744.27	22.7448
1744.88	28.7606
1745.49	32.7762
1746.1	15.7919
1746.71	21.8076
1747.31	23.8232
1747.92	25.839
1748.53	10.8546
1749.14	17.8703
1749.75	21.886
1750.36	14.9017
1750.97	18.9174
1751.58	12.9331
1752.19	22.9488
1752.8	15.9645
1753.41	11.9802
1754.02	10.9959
1754.62	16.0115
1755.23	19.0272
1755.84	24.043
1756.45	20.0586
1757.06	6.0743
1757.67	24.09
1758.27	13.1057
1758.88	16.1214
1759.49	22.137
1760.1	24.1528
1760.71	20.1684
1761.31	18.1841
1761.92	11.1998
1762.53	5.21552
1763.14	16.2312
1763.75	19.2469
1764.35	8.26258
1764.96	12.2783
1765.57	29.294
1766.17	5.30964
1766.78	15.3253
1767.39	18.341
1768	18.3567
1768.6	28.3724
1769.21	19.3881
1769.82	5.40378
1770.42	16.4195
1771.03	10.4352
1771.64	18.4509
1772.24	26.4666
1772.85	23.4822
1773.46	22.498
1774.06	0.51361
1774.67	9.52932
1775.28	7.545
1775.88	21.5606
1776.49	10.5764
1777.09	17.5921
1777.7	11.6078
1778.3	16.6234
1778.91	21.6392
1779.52	27.6548
1780.12	20.6706
1780.73	12.6862
1781.33	11.7019
1781.94	13.7176
1782.54	32.7332
1783.15	19.749
1783.75	10.7646
1784.36	13.7803
1784.96	19.796
1785.57	19.8117
1786.17	6.8274
1786.78	3.8431
1787.38	9.8588
1787.99	16.8745
1788.59	10.8902
1789.19	15.9059
1789.8	11.9215
1790.4	3.93724
1791.01	17.9529
1791.61	18.9686
1792.22	0.98431
1792.82	0
1793.42	7.01568
1794.03	7.03138
1794.63	8.04708
1795.23	8.06276
1795.84	15.0784
1796.44	4.09414
1797.05	18.1098
1797.65	17.1255
1798.25	11.1412
1798.85	28.1568
1799.46	22.1726
