# Supplementary material for: Detection of Explosives by SERS Platform Using Metal Nanogap Substrates
Source: Sensors (Basel). 2021 Aug 18;21(16):5567. doi: 10.3390/s21165567 (PMC8402271; doi:10.3390/s21165567)
Supplement: Supplementary file 1 [file sensors-21-05567-s001.zip › Table 3 (RDX).xlsx]

## Sheet: RDX (100 nM)
Raman Shift	SERS intensity
501.297	487.645
502.065	465.145
502.833	495.645
503.601	477.645
504.368	483.645
505.136	474.145
505.903	475.645
506.67	483.145
507.437	487.645
508.205	483.645
508.972	471.645
509.739	482.645
510.506	466.645
511.272	470.145
512.039	471.145
512.805	463.145
513.571	450.645
514.338	455.145
515.104	451.645
515.87	421.145
516.636	450.145
517.402	441.145
518.167	451.145
518.933	453.145
519.698	434.645
520.464	405.145
521.229	450.645
521.995	397.145
522.76	425.145
523.525	429.145
524.29	426.645
525.055	430.145
525.819	444.145
526.584	418.645
527.349	411.145
528.113	419.145
528.878	404.145
529.642	433.645
530.406	438.145
531.169	421.149
531.933	395.153
532.697	433.157
533.461	392.661
534.225	395.165
534.988	407.669
535.751	392.173
536.515	415.677
537.278	434.681
538.041	385.185
538.804	395.189
539.566	391.693
540.329	409.197
541.092	428.701
541.855	403.205
542.617	435.709
543.379	407.713
544.142	418.217
544.903	399.721
545.666	391.225
546.428	409.229
547.189	397.734
547.951	412.738
548.713	399.742
549.474	407.246
550.236	394.25
550.997	409.254
551.758	408.258
552.519	383.262
553.281	407.266
554.041	397.27
554.802	400.274
555.562	419.778
556.323	415.282
557.083	397.786
557.844	394.29
558.605	418.794
559.365	404.798
560.125	415.802
560.884	398.806
561.645	410.31
562.404	411.814
563.164	418.818
563.923	404.822
564.683	405.826
565.442	405.83
566.201	396.334
566.961	388.338
567.719	400.342
568.479	367.846
569.237	411.35
569.996	390.854
570.755	400.359
571.513	403.863
572.272	391.867
573.03	396.371
573.789	407.375
574.546	401.879
575.304	402.383
576.063	412.387
576.82	377.391
577.578	411.895
578.336	385.399
579.093	415.903
579.85	434.407
580.607	444.411
581.365	431.915
582.122	440.919
582.879	415.423
583.635	436.427
584.393	421.931
585.149	449.435
585.906	446.439
586.662	452.443
587.419	422.447
588.175	444.951
588.931	453.455
589.687	430.959
590.443	444.463
591.199	454.467
591.955	441.971
592.711	458.975
593.466	410.479
594.221	439.984
594.977	417.488
595.732	449.992
596.487	422.496
597.242	421
597.997	447.504
598.752	458.508
599.507	443.512
600.262	445.516
601.016	442.52
601.771	419.024
602.525	420.528
603.279	430.032
604.033	421.536
604.787	443.04
605.541	426.544
606.295	437.048
607.049	423.552
607.803	424.056
608.555	427.56
609.309	429.564
610.062	422.068
610.815	402.072
611.569	438.576
612.322	438.58
613.075	429.084
613.828	429.088
614.58	402.092
615.333	416.596
616.085	417.1
616.837	414.104
617.59	421.109
618.342	390.113
619.094	414.117
619.847	434.121
620.598	375.125
621.35	410.129
622.102	413.133
622.853	412.137
623.604	446.141
624.356	410.145
625.107	391.649
625.859	397.153
626.609	385.157
627.36	420.161
628.112	403.665
628.863	388.669
629.613	394.673
630.364	403.677
631.114	382.681
631.864	410.685
632.615	425.189
633.365	416.693
634.115	369.197
634.865	417.201
635.614	364.205
636.364	405.709
637.115	384.713
637.864	412.717
638.613	397.721
639.362	389.225
640.112	414.729
640.861	410.733
641.61	410.237
642.359	388.741
643.108	398.245
643.857	418.25
644.605	396.254
645.354	393.258
646.102	396.762
646.85	367.266
647.599	407.27
648.347	393.274
649.095	383.278
649.843	417.782
650.591	406.786
651.338	391.29
652.087	378.794
652.834	384.798
653.581	407.802
654.329	393.306
655.076	413.81
655.823	396.314
656.57	403.818
657.317	386.822
658.064	425.826
658.811	387.33
659.557	416.834
660.303	395.838
661.05	405.842
661.796	401.346
662.542	412.85
663.289	400.854
664.035	417.358
664.781	418.862
665.526	423.366
666.273	380.37
667.018	396.875
667.764	401.879
668.509	387.383
669.254	408.387
670	405.891
670.745	435.395
671.49	412.899
672.235	409.903
672.979	398.907
673.724	406.411
674.469	369.415
675.214	390.919
675.958	382.923
676.702	404.427
677.446	403.431
678.19	389.435
678.935	387.939
679.678	411.443
680.422	389.447
681.166	405.951
681.909	385.955
682.653	405.459
683.396	375.463
684.14	387.967
684.883	406.971
685.626	367.475
686.369	391.479
687.112	385.983
687.855	400.987
688.598	390.991
689.34	392.495
690.083	377.999
690.826	365.503
691.568	381.508
692.31	390.512
693.052	377.516
693.795	369.02
694.537	374.524
695.278	392.028
696.02	379.532
696.761	408.536
697.503	336.04
698.245	375.044
698.986	386.048
699.727	380.552
700.468	355.556
701.209	357.06
701.95	364.064
702.691	370.568
703.431	382.072
704.172	355.576
704.913	396.58
705.654	362.084
706.393	357.088
707.134	349.092
707.874	330.096
708.614	337.1
709.354	341.104
710.094	351.108
710.833	351.112
711.573	357.116
712.313	356.12
713.052	370.124
713.792	364.628
714.531	366.633
715.27	364.137
716.009	306.641
716.748	335.645
717.487	335.149
718.226	359.653
718.964	315.157
719.703	344.161
720.441	361.165
721.18	338.169
721.918	357.173
722.656	375.177
723.394	371.181
724.132	345.185
724.87	368.689
725.608	332.693
726.345	352.697
727.083	375.701
727.82	390.705
728.558	338.209
729.295	324.713
730.032	355.717
730.77	352.221
731.506	348.725
732.244	355.229
732.98	356.733
733.716	359.737
734.453	375.741
735.19	347.745
735.926	371.249
736.663	350.753
737.399	358.757
738.134	359.261
738.871	355.266
739.607	359.77
740.342	375.774
741.078	367.278
741.814	356.282
742.549	378.286
743.284	375.29
744.02	349.294
744.755	357.798
745.49	355.302
746.225	340.306
746.96	334.31
747.695	341.814
748.43	359.318
749.164	344.822
749.899	348.326
750.633	362.33
751.367	357.834
752.102	351.338
752.836	361.342
753.57	358.346
754.304	350.85
755.038	334.854
755.771	354.358
756.505	372.362
757.238	359.866
757.972	318.87
758.705	349.874
759.438	339.378
760.171	362.882
760.904	339.886
761.637	332.891
762.37	348.895
763.103	366.399
763.835	353.403
764.568	333.407
765.3	355.911
766.033	320.915
766.765	348.919
767.497	336.923
768.229	306.427
768.962	342.931
769.693	337.935
770.425	344.939
771.157	372.943
771.888	351.447
772.62	343.451
773.351	355.955
774.082	348.459
774.814	344.463
775.545	356.967
776.275	323.971
777.006	336.475
777.737	340.479
778.468	376.983
779.199	335.987
779.929	349.491
780.659	378.995
781.39	377.499
782.12	351.003
782.85	384.507
783.58	346.011
784.31	347.515
785.039	367.519
785.769	327.023
786.499	351.528
787.228	356.032
787.958	349.036
788.688	389.04
789.416	360.044
790.146	355.048
790.875	387.052
791.604	345.556
792.333	354.56
793.061	365.564
793.79	391.568
794.519	336.572
795.247	390.576
795.976	366.08
796.703	357.584
797.432	365.588
798.159	351.592
798.888	379.596
799.615	357.6
800.344	376.104
801.071	371.108
801.799	376.612
802.526	357.616
803.254	374.12
803.981	398.124
804.707	363.628
805.435	415.632
806.162	419.636
806.889	403.14
807.615	382.644
808.342	443.648
809.069	395.152
809.795	417.656
810.522	404.661
811.248	400.665
811.974	391.169
812.701	411.173
813.427	392.677
814.152	405.681
814.878	394.685
815.604	386.189
816.33	383.693
817.055	413.197
817.781	393.701
818.506	406.205
819.231	374.709
819.956	397.213
820.681	387.217
821.407	381.721
822.131	380.725
822.856	364.729
823.58	391.233
824.305	382.737
825.029	369.241
825.754	382.745
826.478	369.249
827.202	381.253
827.926	374.257
828.65	381.261
829.374	358.765
830.098	387.269
830.821	350.273
831.545	390.777
832.268	373.281
832.992	371.786
833.716	372.79
834.439	359.794
835.162	350.798
835.885	362.802
836.608	375.806
837.331	338.81
838.054	364.814
838.776	356.818
839.498	363.322
840.221	370.326
840.943	346.83
841.665	366.334
842.388	343.838
843.11	339.342
843.832	356.846
844.554	360.35
845.276	373.354
845.998	352.858
846.718	376.862
847.44	362.366
848.161	375.87
848.883	371.874
849.604	385.378
850.326	372.882
851.046	351.886
851.767	385.89
852.488	354.894
853.209	376.398
853.929	350.902
854.65	386.406
855.37	352.41
856.091	369.414
856.81	356.419
857.531	375.923
858.251	354.927
858.971	383.431
859.691	387.435
860.411	369.939
861.13	358.943
861.85	379.947
862.569	368.451
863.288	378.455
864.008	362.959
864.727	368.463
865.446	366.467
866.165	379.471
866.884	372.475
867.603	358.979
868.321	390.483
869.04	391.487
869.758	386.991
870.477	412.495
871.195	398.999
871.914	441.003
872.631	462.507
873.35	510.011
874.067	525.515
874.786	501.019
875.503	571.523
876.221	624.027
876.938	636.031
877.656	669.035
878.373	659.539
879.09	670.043
879.808	631.047
880.525	583.552
881.242	572.056
881.959	567.06
882.675	500.064
883.392	486.568
884.109	444.572
884.825	470.076
885.542	420.58
886.258	426.584
886.974	445.088
887.69	428.592
888.407	420.096
889.122	388.1
889.838	391.604
890.553	394.608
891.27	356.112
891.985	361.116
892.7	367.12
893.416	353.624
894.131	378.128
894.847	363.632
895.562	355.636
896.276	361.64
896.991	348.644
897.706	327.148
898.42	367.652
899.135	362.156
899.85	341.16
900.565	324.164
901.279	313.668
901.993	327.672
902.707	316.677
903.421	341.681
904.135	319.685
904.849	320.689
905.563	340.693
906.276	337.697
906.99	298.201
907.703	322.705
908.417	305.209
909.13	335.213
909.843	297.717
910.556	345.721
911.269	302.725
911.982	305.229
912.695	336.733
913.408	307.237
914.121	321.241
914.832	326.245
915.545	325.249
916.257	326.253
916.97	325.757
917.682	312.261
918.394	324.265
919.106	341.269
919.817	319.273
920.529	338.277
921.241	342.781
921.953	345.285
922.665	344.289
923.375	346.293
924.087	327.797
924.798	380.301
925.51	349.305
926.22	362.81
926.931	374.314
927.642	374.818
928.352	344.822
929.063	375.326
929.774	347.83
930.484	348.834
931.195	354.338
931.905	378.842
932.615	348.846
933.325	382.35
934.035	374.854
934.745	358.358
935.455	358.362
936.164	360.866
936.874	334.87
937.584	343.874
938.293	358.878
939.003	363.382
939.711	359.886
940.421	356.39
941.13	362.394
941.839	354.898
942.547	334.402
943.257	343.406
943.965	363.41
944.674	362.914
945.382	352.418
946.09	343.922
946.799	319.926
947.507	356.43
948.215	344.435
948.923	339.439
949.63	326.443
950.339	340.947
951.046	355.451
951.754	335.455
952.462	318.459
953.169	331.963
953.877	347.467
954.584	339.971
955.291	344.975
955.997	324.479
956.705	339.483
957.412	317.987
958.118	356.491
958.826	356.495
959.532	349.999
960.238	339.003
960.944	353.507
961.651	334.511
962.357	301.015
963.063	327.019
963.769	329.023
964.475	327.027
965.181	345.031
965.886	350.535
966.593	358.039
967.298	341.543
968.004	335.047
968.709	353.051
969.414	331.055
970.119	333.559
970.824	350.063
971.529	351.068
972.234	339.072
972.939	339.576
973.644	335.08
974.348	359.584
975.053	339.088
975.757	332.092
976.462	341.596
977.166	345.1
977.87	360.104
978.574	358.608
979.278	357.612
979.982	357.116
980.686	344.62
981.39	341.624
982.094	340.128
982.797	363.132
983.501	353.136
984.204	373.64
984.907	361.644
985.61	365.148
986.313	386.152
987.016	403.156
987.719	389.16
988.422	380.164
989.124	371.668
989.827	389.672
990.53	396.176
991.232	399.68
991.934	388.184
992.636	384.188
993.339	400.193
994.041	408.697
994.742	385.201
995.444	360.205
996.146	389.209
996.848	398.713
997.549	396.717
998.251	402.721
998.952	413.725
999.654	410.229
1000.36	382.233
1001.06	411.737
1001.76	400.741
1002.46	422.245
1003.16	386.749
1003.86	391.753
1004.56	365.757
1005.26	385.261
1005.96	332.265
1006.66	371.269
1007.36	381.773
1008.06	358.277
1008.76	357.281
1009.46	338.285
1010.16	341.789
1010.86	344.293
1011.56	360.797
1012.26	332.801
1012.96	362.305
1013.66	354.309
1014.36	332.813
1015.06	359.317
1015.76	352.821
1016.46	359.326
1017.16	358.83
1017.85	363.834
1018.55	360.338
1019.25	354.842
1019.95	359.346
1020.65	353.85
1021.35	356.354
1022.05	345.858
1022.74	363.862
1023.44	339.366
1024.14	337.37
1024.84	355.874
1025.54	352.378
1026.23	345.882
1026.93	354.386
1027.63	335.39
1028.33	359.894
1029.02	348.898
1029.72	342.902
1030.42	337.906
1031.12	360.41
1031.81	399.414
1032.51	368.418
1033.21	369.422
1033.9	371.426
1034.6	410.93
1035.3	378.434
1035.99	367.938
1036.69	359.442
1037.39	357.446
1038.08	375.95
1038.78	375.455
1039.47	345.459
1040.17	369.463
1040.87	375.467
1041.56	385.971
1042.26	385.975
1042.95	372.479
1043.65	359.483
1044.34	370.987
1045.04	364.491
1045.74	384.995
1046.43	372.499
1047.13	373.003
1047.82	370.507
1048.52	355.011
1049.21	344.015
1049.9	342.519
1050.6	348.523
1051.29	370.027
1051.99	341.531
1052.68	368.035
1053.38	334.039
1054.07	327.543
1054.76	319.547
1055.46	313.551
1056.15	310.555
1056.85	306.059
1057.54	326.063
1058.23	305.067
1058.93	316.571
1059.62	332.075
1060.31	298.579
1061.01	271.583
1061.7	289.088
1062.39	314.092
1063.09	302.596
1063.78	323.1
1064.47	319.604
1065.16	302.608
1065.86	302.112
1066.55	293.116
1067.24	308.12
1067.93	293.124
1068.63	325.128
1069.32	322.632
1070.01	299.136
1070.7	298.14
1071.39	313.644
1072.09	315.648
1072.78	326.152
1073.47	302.156
1074.16	295.66
1074.85	306.664
1075.54	298.668
1076.23	295.172
1076.93	308.676
1077.62	334.68
1078.31	297.184
1079	301.188
1079.69	335.192
1080.38	307.696
1081.07	303.2
1081.76	315.704
1082.45	307.708
1083.14	311.712
1083.83	321.216
1084.52	298.221
1085.21	299.225
1085.9	297.729
1086.59	306.733
1087.28	301.237
1087.97	297.241
1088.66	313.745
1089.35	303.749
1090.04	302.253
1090.73	322.757
1091.42	310.261
1092.11	310.265
1092.8	305.269
1093.48	309.773
1094.17	325.277
1094.86	306.781
1095.55	299.785
1096.24	320.289
1096.93	301.293
1097.62	319.297
1098.3	319.801
1098.99	335.805
1099.68	327.309
1100.37	320.313
1101.06	331.817
1101.75	322.821
1102.43	323.825
1103.12	327.829
1103.81	318.833
1104.5	305.837
1105.18	308.341
1105.87	319.346
1106.56	301.35
1107.24	317.354
1107.93	332.858
1108.62	324.362
1109.31	334.866
1109.99	338.37
1110.68	324.374
1111.37	336.378
1112.05	313.882
1112.74	333.386
1113.42	352.89
1114.11	331.394
1114.8	361.398
1115.48	324.402
1116.17	331.906
1116.85	347.91
1117.54	313.414
1118.23	340.918
1118.91	361.922
1119.6	337.426
1120.28	338.43
1120.97	323.934
1121.65	342.438
1122.34	345.442
1123.02	345.446
1123.71	345.95
1124.39	352.454
1125.08	368.958
1125.76	362.962
1126.45	351.466
1127.13	375.47
1127.82	363.474
1128.5	370.479
1129.19	365.483
1129.87	379.487
1130.55	392.491
1131.24	375.495
1131.92	361.499
1132.61	360.003
1133.29	346.007
1133.97	352.511
1134.66	368.515
1135.34	365.019
1136.02	366.523
1136.71	372.027
1137.39	354.531
1138.07	338.535
1138.76	339.539
1139.44	350.043
1140.12	330.047
1140.8	346.551
1141.49	337.555
1142.17	343.559
1142.85	351.563
1143.53	353.067
1144.22	348.071
1144.9	358.575
1145.58	340.079
1146.26	347.583
1146.94	330.087
1147.63	329.591
1148.31	369.595
1148.99	365.599
1149.67	346.104
1150.35	363.108
1151.03	360.612
1151.72	319.616
1152.4	357.12
1153.08	363.624
1153.76	356.128
1154.44	355.632
1155.12	351.636
1155.8	365.64
1156.48	366.144
1157.16	348.148
1157.84	353.652
1158.52	384.156
1159.2	374.66
1159.88	347.164
1160.56	394.668
1161.24	380.672
1161.92	347.676
1162.6	367.18
1163.28	376.184
1163.96	363.188
1164.64	356.692
1165.32	359.696
1166	362.2
1166.68	335.204
1167.36	365.208
1168.04	362.294
1168.72	381.65
1169.4	355.91
1170.08	336.361
1170.76	385.529
1171.43	369.363
1172.11	377.19
1172.79	366.002
1173.47	363.883
1174.15	368.959
1174.83	361.534
1175.5	385.66
1176.18	385.735
1176.86	381.256
1177.54	373.334
1178.22	399.764
1178.89	394.502
1179.57	392.404
1180.25	390.349
1180.93	380.574
1181.6	393.431
1182.28	375.325
1182.96	372.834
1183.64	395.752
1184.31	396.916
1184.99	379.318
1185.67	384.113
1186.34	388.926
1187.02	387.304
1187.7	406.136
1188.37	386.551
1189.05	390.814
1189.73	392.402
1190.4	407.425
1191.08	383.527
1191.75	380.578
1192.43	367.068
1193.11	402.049
1193.78	385.823
1194.46	383.404
1195.13	386.11
1195.81	388.173
1196.48	392.536
1197.16	398.507
1197.84	386.206
1198.51	377.507
1199.19	387.224
1199.86	398.395
1200.54	396.494
1201.21	396
1201.89	383.816
1202.56	393.109
1203.23	393.966
1203.91	405.729
1204.58	396.634
1205.26	409.948
1205.93	411.298
1206.61	408.074
1207.28	409.697
1207.95	407.675
1208.63	424.752
1209.3	419.677
1209.98	415.893
1210.65	422.323
1211.32	429.91
1212	416.5
1212.67	424.557
1213.34	418.783
1214.02	419.019
1214.69	436.218
1215.36	430.097
1216.03	427.684
1216.71	423.238
1217.38	419.004
1218.05	448.655
1218.72	441.752
1219.4	409.603
1220.07	440.625
1220.74	433.403
1221.41	422.977
1222.09	456.109
1222.76	439.232
1223.43	443.16
1224.1	423.399
1224.77	455.779
1225.45	440.515
1226.12	444.387
1226.79	464.43
1227.46	453.472
1228.13	442.441
1228.8	455.995
1229.47	461.92
1230.15	449.626
1230.82	454.584
1231.49	443.118
1232.16	444.133
1232.83	462.84
1233.5	443.04
1234.17	433.646
1234.84	451.327
1235.51	464.077
1235.59	465.474
1236.26	473.583
1236.94	460.192
1237.61	479.301
1238.28	475.91
1238.96	462.519
1239.63	455.127
1240.31	441.236
1240.98	459.845
1241.65	441.454
1242.33	460.063
1243	497.172
1243.67	475.781
1244.35	478.39
1245.02	486.498
1245.69	476.107
1246.36	464.216
1247.04	474.325
1247.71	493.434
1248.38	479.543
1249.06	497.152
1249.73	471.76
1250.4	499.369
1251.07	488.478
1251.75	501.587
1252.42	515.196
1253.09	498.805
1253.76	525.914
1254.43	514.023
1255.11	494.631
1255.78	526.24
1256.45	497.849
1257.12	518.458
1257.79	530.567
1258.46	540.176
1259.14	518.285
1259.81	509.894
1260.48	545.002
1261.15	531.111
1261.82	556.72
1262.49	572.329
1263.16	540.438
1263.83	577.047
1264.5	576.656
1265.17	531.765
1265.84	556.873
1266.52	574.482
1267.19	546.591
1267.86	548.7
1268.53	531.309
1269.2	584.918
1269.87	550.527
1270.54	532.135
1271.21	581.245
1271.88	565.353
1272.55	571.962
1273.21	541.071
1273.88	523.68
1274.55	551.289
1275.22	566.398
1275.89	565.506
1276.56	537.115
1277.23	584.724
1277.9	540.833
1278.57	588.442
1279.24	554.051
1279.91	569.16
1280.57	563.769
1281.24	577.878
1281.91	558.486
1282.58	569.595
1283.25	550.704
1283.92	583.313
1284.58	545.422
1285.25	567.531
1285.92	576.14
1286.59	585.249
1287.26	595.857
1287.92	559.966
1288.59	601.575
1289.26	581.184
1289.93	594.793
1290.59	575.402
1291.26	562.511
1291.93	592.12
1292.59	617.228
1293.26	551.837
1293.93	581.946
1294.6	543.555
1295.26	551.664
1295.93	539.273
1296.6	555.382
1297.26	550.49
1297.93	601.599
1298.6	544.208
1299.26	548.317
1299.93	588.426
1300.59	562.535
1301.26	561.644
1301.93	600.253
1302.59	583.361
1303.26	585.97
1303.92	554.579
1304.59	573.188
1305.25	562.297
1305.92	567.906
1306.58	576.015
1307.25	606.624
1307.92	573.232
1308.58	616.841
1309.24	599.45
1309.91	613.059
1310.57	617.168
1311.24	642.277
1311.9	649.386
1312.57	637.495
1313.23	665.103
1313.9	634.712
1314.56	669.321
1315.23	647.43
1315.89	630.039
1316.55	618.648
1317.22	640.757
1317.88	622.365
1318.55	650.474
1319.21	626.583
1319.87	615.692
1320.54	607.301
1321.2	612.91
1321.86	603.019
1322.53	573.128
1323.19	607.736
1323.85	608.345
1324.52	584.454
1325.18	565.563
1325.84	546.672
1326.5	548.281
1327.17	546.39
1327.83	552.499
1328.49	563.108
1329.15	568.216
1329.82	538.325
1330.48	546.934
1331.14	553.043
1331.8	555.652
1332.47	574.761
1333.13	573.87
1333.79	533.979
1334.45	560.587
1335.11	574.696
1335.77	572.305
1336.43	530.414
1337.1	547.023
1337.76	518.632
1338.42	544.741
1339.08	544.849
1339.74	531.458
1340.4	524.067
1341.06	519.176
1341.72	550.785
1342.38	513.894
1343.05	518.003
1343.71	535.612
1344.37	532.72
1345.03	532.829
1345.69	523.938
1346.35	556.547
1347.01	518.656
1347.67	505.765
1348.33	511.374
1348.99	498.483
1349.65	528.091
1350.31	529.2
1350.97	527.809
1351.63	534.918
1352.29	530.027
1352.94	527.136
1353.6	531.745
1354.26	525.354
1354.92	529.962
1355.58	518.071
1356.24	557.68
1356.9	546.789
1357.56	535.898
1358.22	553.007
1358.88	533.616
1359.53	558.724
1360.19	554.833
1360.85	551.442
1361.51	554.051
1362.17	573.66
1362.83	551.269
1363.48	540.378
1364.14	551.487
1364.8	570.595
1365.46	574.204
1366.11	534.313
1366.77	579.422
1367.43	573.531
1368.09	558.64
1368.74	567.249
1369.4	538.858
1370.06	538.466
1370.72	547.575
1371.37	570.184
1372.03	583.293
1372.69	581.902
1373.34	565.511
1374	572.62
1374.66	568.729
1375.31	580.337
1375.97	600.946
1376.63	554.555
1377.28	579.164
1377.94	602.773
1378.59	585.882
1379.25	556.991
1379.91	575.599
1380.56	574.208
1381.22	544.317
1381.87	553.926
1382.53	540.535
1383.19	580.644
1383.84	547.253
1384.5	558.862
1385.15	545.471
1385.81	565.579
1386.46	530.688
1387.12	544.297
1387.77	529.406
1388.43	562.515
1389.08	574.124
1389.74	546.233
1390.39	543.342
1391.04	570.95
1391.7	551.059
1392.35	552.168
1393.01	558.777
1393.66	550.386
1394.32	543.495
1394.97	562.604
1395.62	554.213
1396.28	549.321
1396.93	530.93
1397.59	518.039
1398.24	523.648
1398.89	525.257
1399.55	528.366
1400.2	550.475
1400.85	514.584
1401.51	545.692
1402.16	529.301
1402.81	524.41
1403.46	520.519
1404.12	530.128
1404.77	522.737
1405.42	547.846
1406.08	532.454
1406.73	571.063
1407.38	542.672
1408.03	547.781
1408.69	544.89
1409.34	543.499
1409.99	536.608
1410.64	533.717
1411.29	548.325
1411.95	523.434
1412.6	537.043
1413.25	530.152
1413.9	531.761
1414.55	549.87
1415.2	557.479
1415.85	505.588
1416.51	554.196
1417.16	569.305
1417.81	544.914
1418.46	530.523
1419.11	518.132
1419.76	534.741
1420.41	524.35
1421.06	522.959
1421.71	518.067
1422.36	493.676
1423.01	567.285
1423.67	515.894
1424.32	507.503
1424.97	488.612
1425.62	479.221
1426.27	510.829
1426.92	501.438
1427.57	485.047
1428.22	502.156
1428.86	496.765
1429.51	508.874
1430.16	523.983
1430.81	519.092
1431.46	469.701
1432.11	486.809
1432.76	505.418
1433.41	499.527
1434.06	504.136
1434.71	495.245
1435.36	511.354
1436.01	515.963
1436.66	499.071
1437.3	504.18
1437.95	529.789
1438.6	496.898
1439.25	518.007
1439.9	514.116
1440.55	507.725
1441.19	539.834
1441.84	519.443
1442.49	507.551
1443.14	487.16
1443.79	560.269
1444.43	497.878
1445.08	492.987
1445.73	485.096
1446.38	497.705
1447.02	491.314
1447.67	497.922
1448.32	475.031
1448.96	506.64
1449.61	485.749
1450.26	506.358
1450.91	499.967
1451.55	485.576
1452.2	514.184
1452.85	495.793
1453.49	480.902
1454.14	474.011
1454.79	508.12
1455.43	495.729
1456.08	485.838
1456.72	513.447
1457.37	466.555
1458.02	511.664
1458.66	490.273
1459.31	459.882
1459.95	492.491
1460.6	468.6
1461.25	479.209
1461.89	483.818
1462.54	481.426
1463.18	479.035
1463.83	458.644
1464.47	495.753
1465.12	469.362
1465.76	461.971
1466.41	449.08
1467.05	451.189
1467.7	451.797
1468.34	465.906
1468.99	485.015
1469.63	473.124
1470.28	444.733
1470.92	442.342
1471.56	443.951
1472.21	448.059
1472.85	422.168
1473.5	485.277
1474.14	461.386
1474.78	446.495
1475.43	431.104
1476.07	424.213
1476.72	430.822
1477.36	412.431
1478	465.039
1478.65	454.648
1479.29	444.757
1479.93	436.866
1480.58	430.475
1481.22	466.084
1481.86	438.693
1482.5	429.301
1483.15	435.41
1483.79	439.519
1484.43	420.628
1485.08	424.737
1485.72	466.846
1486.36	434.955
1487	443.564
1487.64	421.172
1488.29	422.781
1488.93	425.89
1489.57	441.499
1490.21	462.108
1490.85	424.217
1491.5	450.826
1492.14	410.435
1492.78	425.543
1493.42	433.652
1494.06	451.261
1494.7	429.37
1495.34	437.479
1495.99	447.588
1496.63	413.697
1497.27	415.806
1497.91	442.414
1498.55	405.023
1499.19	448.132
1499.83	424.741
1500.47	441.35
1501.11	418.959
1501.75	466.568
1502.39	435.177
1503.03	425.785
1503.67	428.894
1504.31	442.003
1504.95	441.112
1505.59	449.721
1506.23	427.83
1506.87	451.939
1507.51	448.547
1508.15	434.656
1508.79	440.765
1509.43	440.874
1510.07	453.483
1510.71	436.092
1511.35	427.701
1511.99	428.31
1512.63	426.419
1513.27	408.027
1513.91	419.636
1514.55	408.745
1515.19	440.854
1515.82	430.463
1516.46	404.072
1517.1	412.681
1517.74	428.789
1518.38	419.398
1519.02	420.507
1519.65	401.116
1520.29	385.225
1520.93	409.834
1521.57	407.943
1522.21	426.052
1522.84	418.661
1523.48	418.269
1524.12	400.378
1524.76	422.487
1525.39	408.096
1526.03	410.205
1526.67	426.814
1527.31	397.923
1527.94	404.531
1528.58	408.64
1529.22	434.749
1529.85	409.358
1530.49	402.467
1531.13	389.576
1531.76	407.185
1532.4	395.794
1533.04	425.402
1533.67	399.511
1534.31	423.12
1534.95	428.229
1535.58	434.838
1536.22	440.947
1536.85	431.056
1537.49	411.165
1538.13	416.773
1538.76	419.382
1539.4	417.991
1540.03	433.6
1540.67	426.709
1541.31	421.818
1541.94	434.427
1542.58	415.536
1543.21	421.144
1543.85	445.753
1544.48	437.862
1545.12	455.971
1545.75	443.58
1546.39	449.689
1547.02	467.298
1547.65	436.906
1548.29	470.515
1548.92	458.624
1549.56	499.233
1550.19	475.842
1550.83	471.951
1551.46	486.56
1552.1	499.169
1552.73	509.777
1553.36	519.386
1554	504.495
1554.63	491.104
1555.26	519.213
1555.9	500.822
1556.53	491.431
1557.17	496.54
1557.8	492.149
1558.43	478.757
1559.07	513.366
1559.7	468.975
1560.33	490.084
1560.96	507.693
1561.6	490.802
1562.23	448.411
1562.86	476.019
1563.5	447.628
1564.13	491.737
1564.76	452.346
1565.39	453.955
1566.03	500.064
1566.66	456.173
1567.29	460.782
1567.92	459.391
1568.55	491.999
1569.19	478.608
1569.82	469.217
1570.45	501.326
1571.08	475.435
1571.71	504.044
1572.34	480.653
1572.98	451.261
1573.61	485.37
1574.24	460.979
1574.87	473.588
1575.5	493.697
1576.13	467.306
1576.76	480.415
1577.39	502.524
1578.03	513.132
1578.66	469.741
1579.29	488.35
1579.92	483.459
1580.55	473.068
1581.18	479.677
1581.81	492.786
1582.44	501.395
1583.07	507.503
1583.7	490.112
1584.33	506.721
1584.96	484.83
1585.59	465.939
1586.22	501.548
1586.85	475.157
1587.48	484.766
1588.11	496.374
1588.74	485.483
1589.37	505.092
1590	502.201
1590.63	505.81
1591.25	517.919
1591.88	503.028
1592.51	521.136
1593.14	490.745
1593.77	502.854
1594.4	528.963
1595.03	525.572
1595.66	510.681
1596.29	514.29
1596.91	500.899
1597.54	513.007
1598.17	520.116
1598.8	541.725
1599.43	513.334
1600.05	541.943
1600.68	521.052
1601.31	528.661
1601.94	514.77
1602.57	540.379
1603.19	538.487
1603.82	506.596
1604.45	538.705
1605.08	516.814
1605.7	479.423
1606.33	505.032
1606.96	468.141
1607.59	486.249
1608.21	486.858
1608.84	493.467
1609.47	448.576
1610.09	490.185
1610.72	463.794
1611.35	439.403
1611.97	453.512
1612.6	452.12
1613.23	460.729
1613.85	460.838
1614.48	434.447
1615.1	429.056
1615.73	424.665
1616.36	448.274
1616.98	426.883
1617.61	434.991
1618.23	411.6
1618.86	410.709
1619.49	402.318
1620.11	407.427
1620.74	403.036
1621.36	391.145
1621.99	419.754
1622.61	394.862
1623.24	411.471
1623.86	422.08
1624.49	382.689
1625.11	373.798
1625.74	388.907
1626.36	394.016
1626.99	363.125
1627.61	387.733
1628.24	388.842
1628.86	362.951
1629.48	383.06
1630.11	401.169
1630.73	369.778
1631.36	367.887
1631.98	372.995
1632.61	371.604
1633.23	353.713
1633.85	380.322
1634.48	389.931
1635.1	383.04
1635.72	356.649
1636.35	343.758
1636.97	362.866
1637.59	371.475
1638.22	350.584
1638.84	351.193
1639.46	360.802
1640.09	355.411
1640.71	334.52
1641.33	332.129
1641.96	343.737
1642.58	316.346
1643.2	308.955
1643.82	325.064
1644.45	299.173
1645.07	283.282
1645.69	311.891
1646.31	307.5
1646.93	316.108
1647.56	275.217
1648.18	271.826
1648.8	282.935
1649.42	282.044
1650.04	276.653
1650.67	273.762
1651.29	276.871
1651.91	288.479
1652.53	280.588
1653.15	247.197
1653.77	266.306
1654.39	298.415
1655.02	291.524
1655.64	263.633
1656.26	267.742
1656.88	254.85
1657.5	249.959
1658.12	239.068
1658.74	227.177
1659.36	256.286
1659.98	263.895
1660.6	253.504
1661.22	246.612
1661.84	233.721
1662.46	247.33
1663.08	242.439
1663.7	239.548
1664.32	238.657
1664.94	240.766
1665.56	214.875
1666.18	248.984
1666.8	205.092
1667.42	212.701
1668.04	227.31
1668.66	227.919
1669.28	259.528
1669.9	231.637
1670.52	223.246
1671.14	227.854
1671.76	223.463
1672.38	209.072
1673	229.681
1673.61	211.29
1674.23	229.399
1674.85	204.508
1675.47	218.617
1676.09	205.725
1676.71	203.334
1677.33	229.943
1677.94	222.552
1678.56	215.661
1679.18	217.77
1679.8	209.379
1680.42	209.988
1681.03	234.596
1681.65	216.205
1682.27	213.314
1682.89	211.423
1683.51	204.032
1684.12	222.641
1684.74	218.75
1685.36	184.859
1685.97	201.467
1686.59	192.076
1687.21	189.685
1687.83	184.794
1688.44	170.403
1689.06	187.012
1689.68	173.121
1690.29	176.229
1690.91	189.838
1691.53	168.947
1692.14	171.556
1692.76	179.165
1693.38	193.774
1693.99	180.883
1694.61	181.992
1695.22	192.101
1695.84	157.709
1696.46	184.318
1697.07	164.927
1697.69	168.536
1698.3	161.645
1698.92	172.754
1699.54	182.363
1700.15	174.471
1700.77	167.08
1701.38	169.189
1702	169.798
1702.61	134.407
1703.23	162.516
1703.84	142.125
1704.46	153.234
1705.07	154.842
1705.69	165.951
1706.3	150.56
1706.92	156.669
1707.53	158.778
1708.15	143.387
1708.76	156.496
1709.37	154.105
1709.99	154.214
1710.6	149.322
1711.22	140.431
1711.83	166.04
1712.45	140.149
1713.06	129.258
1713.67	132.867
1714.29	135.476
1714.9	150.084
1715.51	154.693
1716.13	133.802
1716.74	116.411
1717.35	149.52
1717.97	163.129
1718.58	146.238
1719.19	119.847
1719.81	126.455
1720.42	140.564
1721.03	132.173
1721.65	149.782
1722.26	118.891
1722.87	134
1723.48	156.109
1724.1	136.718
1724.71	120.826
1725.32	121.435
1725.93	110.544
1726.55	123.153
1727.16	120.262
1727.77	121.371
1728.38	109.98
1728.99	117.589
1729.61	136.697
1730.22	114.306
1730.83	102.415
1731.44	108.024
1732.05	107.633
1732.66	116.742
1733.27	85.3506
1733.89	98.4595
1734.5	116.568
1735.11	86.1772
1735.72	103.286
1736.33	80.895
1736.94	99.5039
1737.55	96.1128
1738.16	93.7216
1738.77	95.3305
1739.38	88.4393
1739.99	107.548
1740.6	92.6571
1741.22	94.766
1741.83	86.3749
1742.44	103.984
1743.05	107.593
1743.66	91.2015
1744.27	104.81
1744.88	81.4192
1745.49	93.0281
1746.1	89.637
1746.71	69.7458
1747.31	96.3547
1747.92	78.9636
1748.53	69.0724
1749.14	71.1813
1749.75	87.7902
1750.36	75.899
1750.97	55.5079
1751.58	74.6168
1752.19	86.7257
1752.8	83.8346
1753.41	59.4434
1754.02	84.0523
1754.62	75.1612
1755.23	92.7701
1755.84	82.8789
1756.45	57.4878
1757.06	81.0967
1757.67	85.7056
1758.27	60.3145
1758.88	46.9233
1759.49	71.0322
1760.1	75.6411
1760.71	58.7499
1761.31	68.3588
1761.92	58.9677
1762.53	75.0765
1763.14	50.6854
1763.75	63.2943
1764.35	53.9032
1764.96	69.512
1765.57	50.6209
1766.17	57.2297
1766.78	55.8386
1767.39	32.9475
1768	36.5564
1768.6	36.6653
1769.21	63.7742
1769.82	57.883
1770.42	52.4918
1771.03	74.1007
1771.64	48.7096
1772.24	38.8185
1772.85	62.9274
1773.46	56.5363
1774.06	34.6451
1774.67	44.754
1775.28	28.8629
1775.88	35.4717
1776.49	57.0806
1777.09	23.1895
1777.7	42.7983
1778.3	37.9072
1778.91	42.0161
1779.52	50.625
1780.12	25.7339
1780.73	16.3428
1781.33	47.4516
1781.94	17.0604
1782.54	12.6693
1783.15	27.7782
1783.75	33.3871
1784.36	11.496
1784.96	21.1049
1785.57	30.7137
1786.17	16.3226
1786.78	7.93146
1787.38	14.5403
1787.99	22.6492
1788.59	24.2581
1789.19	12.3669
1789.8	26.9758
1790.4	18.0847
1791.01	55.6935
1791.61	25.8024
1792.22	31.4113
1792.82	9.52014
1793.42	20.129
1794.03	14.2379
1794.63	9.8468
1795.23	16.9557
1795.84	6.06451
1796.44	12.1734
1797.05	14.2823
1797.65	14.3912
1798.25	0
1798.85	20.6089
1799.46	3.71777

## Sheet: RDX (10 nM)
Raman Shift	SERS intensity
501.297	397.527
502.065	410.527
502.833	393.527
503.601	411.527
504.368	393.027
505.136	403.027
505.903	410.527
506.67	391.027
507.437	410.027
508.205	406.027
508.972	441.527
509.739	399.027
510.506	426.527
511.272	419.027
512.039	421.027
512.805	405.027
513.571	391.527
514.338	397.027
515.104	399.027
515.87	388.527
516.636	404.027
517.402	390.027
518.167	376.527
518.933	355.527
519.698	377.027
520.464	360.027
521.229	369.027
521.995	365.027
522.76	358.027
523.525	367.027
524.29	372.027
525.055	370.527
525.819	371.027
526.584	374.527
527.349	350.027
528.113	347.027
528.878	356.527
529.642	345.527
530.406	382.527
531.169	377.531
531.933	359.535
532.697	342.039
533.461	343.543
534.225	334.047
534.988	356.551
535.751	332.055
536.515	346.06
537.278	344.064
538.041	349.068
538.804	325.572
539.566	355.076
540.329	353.08
541.092	336.584
541.855	340.588
542.617	356.592
543.379	345.596
544.142	352.6
544.903	360.105
545.666	358.609
546.428	324.613
547.189	341.617
547.951	324.621
548.713	341.125
549.474	343.129
550.236	338.633
550.997	331.637
551.758	334.641
552.519	341.646
553.281	346.65
554.041	339.654
554.802	343.658
555.562	352.162
556.323	348.666
557.083	325.17
557.844	346.174
558.605	353.178
559.365	329.182
560.125	326.686
560.884	336.691
561.645	338.195
562.404	336.199
563.164	349.703
563.923	335.707
564.683	343.711
565.442	327.215
566.201	340.219
566.961	319.223
567.719	330.227
568.479	337.732
569.237	322.736
569.996	318.74
570.755	316.244
571.513	326.248
572.272	334.752
573.03	348.256
573.789	322.26
574.546	308.264
575.304	334.768
576.063	322.773
576.82	322.777
577.578	323.781
578.336	328.785
579.093	332.289
579.85	334.293
580.607	378.297
581.365	379.301
582.122	349.805
582.879	341.809
583.635	381.813
584.393	369.318
585.149	374.322
585.906	363.826
586.662	366.33
587.419	379.334
588.175	359.838
588.931	352.842
589.687	371.846
590.443	357.85
591.199	358.854
591.955	333.859
592.711	347.363
593.466	353.367
594.221	343.371
594.977	331.375
595.732	339.879
596.487	345.883
597.242	327.887
597.997	332.891
598.752	338.395
599.507	345.399
600.262	327.904
601.016	325.908
601.771	318.912
602.525	325.916
603.279	325.42
604.033	318.424
604.787	313.928
605.541	314.432
606.295	302.436
607.049	312.94
607.803	335.945
608.555	321.949
609.309	318.953
610.062	305.457
610.815	321.461
611.569	313.465
612.322	317.969
613.075	306.473
613.828	328.477
614.58	314.481
615.333	298.486
616.085	316.99
616.837	320.494
617.59	290.498
618.342	285.502
619.094	318.506
619.847	302.51
620.598	319.514
621.35	324.518
622.102	316.022
622.853	297.526
623.604	301.031
624.356	292.035
625.107	327.539
625.859	315.043
626.609	285.547
627.36	315.551
628.112	313.555
628.863	310.059
629.613	309.563
630.364	342.067
631.114	284.572
631.864	310.576
632.615	321.58
633.365	322.084
634.115	313.588
634.865	320.092
635.614	300.096
636.364	326.1
637.115	306.104
637.864	313.608
638.613	307.112
639.362	338.117
640.112	326.121
640.861	327.125
641.61	343.129
642.359	313.633
643.108	307.637
643.857	294.641
644.605	325.145
645.354	309.149
646.102	304.653
646.85	317.158
647.599	306.162
648.347	298.166
649.095	287.67
649.843	306.174
650.591	287.678
651.338	295.682
652.087	292.686
652.834	288.19
653.581	294.194
654.329	314.198
655.076	295.703
655.823	305.207
656.57	295.711
657.317	307.215
658.064	290.719
658.811	287.223
659.557	299.727
660.303	302.231
661.05	289.235
661.796	307.24
662.542	289.744
663.289	294.248
664.035	288.752
664.781	298.256
665.526	299.76
666.273	297.764
667.018	284.268
667.764	297.272
668.509	293.776
669.254	287.78
670	295.285
670.745	296.789
671.49	319.793
672.235	291.797
672.979	310.801
673.724	291.305
674.469	321.309
675.214	287.313
675.958	294.817
676.702	293.821
677.446	288.826
678.19	289.83
678.935	298.334
679.678	266.838
680.422	293.842
681.166	284.846
681.909	279.85
682.653	317.354
683.396	307.358
684.14	273.862
684.883	304.866
685.626	301.871
686.369	306.375
687.112	298.379
687.855	288.883
688.598	290.387
689.34	297.391
690.083	308.895
690.826	303.899
691.568	306.903
692.31	285.407
693.052	289.411
693.795	302.416
694.537	329.42
695.278	286.424
696.02	320.928
696.761	281.932
697.503	301.436
698.245	303.44
698.986	289.944
699.727	284.448
700.468	286.452
701.209	290.457
701.95	282.961
702.691	273.965
703.431	266.469
704.172	280.473
704.913	272.977
705.654	280.481
706.393	264.985
707.134	278.989
707.874	273.993
708.614	257.998
709.354	276.002
710.094	256.506
710.833	244.51
711.573	247.014
712.313	261.518
713.052	262.522
713.792	261.526
714.531	255.03
715.27	272.034
716.009	256.539
716.748	253.543
717.487	264.047
718.226	247.051
718.964	267.055
719.703	254.559
720.441	245.563
721.18	265.567
721.918	266.071
722.656	254.575
723.394	250.579
724.132	251.084
724.87	253.588
725.608	252.592
726.345	257.096
727.083	257.1
727.82	234.104
728.558	255.608
729.295	252.612
730.032	230.616
730.77	254.62
731.506	256.125
732.244	237.629
732.98	239.133
733.716	239.137
734.453	242.641
735.19	251.645
735.926	228.149
736.663	245.153
737.399	223.157
738.134	241.161
738.871	225.665
739.607	244.67
740.342	219.674
741.078	215.678
741.814	245.182
742.549	213.686
743.284	218.69
744.02	226.694
744.755	243.698
745.49	236.702
746.225	247.706
746.96	224.711
747.695	235.215
748.43	237.219
749.164	242.223
749.899	222.227
750.633	233.731
751.367	213.235
752.102	221.739
752.836	231.743
753.57	225.747
754.304	222.251
755.038	236.256
755.771	231.26
756.505	238.764
757.238	235.768
757.972	226.772
758.705	242.276
759.438	243.78
760.171	252.284
760.904	233.788
761.637	244.292
762.37	245.297
763.103	229.301
763.835	231.805
764.568	264.809
765.3	236.313
766.033	224.817
766.765	250.321
767.497	221.325
768.229	232.329
768.962	227.833
769.693	235.838
770.425	226.342
771.157	222.346
771.888	229.35
772.62	232.354
773.351	255.858
774.082	256.862
774.814	230.366
775.545	228.37
776.275	234.374
777.006	240.878
777.737	226.883
778.468	236.887
779.199	226.891
779.929	232.395
780.659	243.899
781.39	219.403
782.12	235.907
782.85	227.411
783.58	220.915
784.31	226.919
785.039	221.424
785.769	236.428
786.499	220.932
787.228	225.936
787.958	239.94
788.688	235.944
789.416	221.948
790.146	230.452
790.875	227.956
791.604	236.46
792.333	233.465
793.061	218.969
793.79	223.973
794.519	227.477
795.247	243.981
795.976	210.985
796.703	242.989
797.432	213.493
798.159	227.497
798.888	228.001
799.615	218.005
800.344	233.51
801.071	243.514
801.799	243.518
802.526	218.522
803.254	234.526
803.981	236.53
804.707	241.034
805.435	235.538
806.162	221.042
806.889	230.046
807.615	257.551
808.342	264.055
809.069	241.559
809.795	255.063
810.522	248.567
811.248	257.571
811.974	250.075
812.701	264.079
813.427	261.583
814.152	236.587
814.878	255.091
815.604	273.596
816.33	255.6
817.055	255.604
817.781	250.108
818.506	247.112
819.231	236.616
819.956	263.12
820.681	250.624
821.407	232.128
822.131	255.632
822.856	244.637
823.58	263.141
824.305	251.645
825.029	261.649
825.754	251.653
826.478	241.657
827.202	265.161
827.926	259.165
828.65	233.169
829.374	247.173
830.098	234.178
830.821	255.682
831.545	240.186
832.268	230.69
832.992	231.194
833.716	234.698
834.439	229.702
835.162	233.706
835.885	232.71
836.608	230.714
837.331	233.218
838.054	213.723
838.776	217.227
839.498	206.731
840.221	219.235
840.943	199.739
841.665	206.743
842.388	207.747
843.11	218.751
843.832	243.755
844.554	220.259
845.276	216.764
845.998	225.268
846.718	220.772
847.44	227.776
848.161	216.28
848.883	233.784
849.604	207.288
850.326	230.292
851.046	207.296
851.767	221.8
852.488	212.305
853.209	215.309
853.929	196.313
854.65	221.317
855.37	227.321
856.091	211.825
856.81	199.829
857.531	215.833
858.251	223.837
858.971	206.341
859.691	218.845
860.411	217.35
861.13	198.854
861.85	213.358
862.569	217.362
863.288	237.866
864.008	205.87
864.727	211.374
865.446	205.378
866.165	211.382
866.884	229.886
867.603	237.891
868.321	245.395
869.04	224.899
869.758	222.903
870.477	243.407
871.195	268.411
871.914	270.415
872.631	276.419
873.35	298.423
874.067	292.927
874.786	337.431
875.503	365.936
876.221	370.44
876.938	407.944
877.656	412.448
878.373	425.452
879.09	428.956
879.808	404.96
880.525	367.964
881.242	340.968
881.959	328.472
882.675	308.977
883.392	290.481
884.109	275.985
884.825	268.989
885.542	263.493
886.258	276.497
886.974	258.001
887.69	266.005
888.407	298.509
889.122	286.013
889.838	322.018
890.553	283.522
891.27	279.526
891.985	262.53
892.7	252.534
893.416	256.038
894.131	246.042
894.847	243.046
895.562	224.55
896.276	202.054
896.991	225.558
897.706	203.063
898.42	213.567
899.135	204.071
899.85	198.575
900.565	216.579
901.279	200.083
901.993	187.087
902.707	221.091
903.421	213.595
904.135	214.599
904.849	206.604
905.563	195.608
906.276	210.112
906.99	200.116
907.703	190.62
908.417	226.124
909.13	202.628
909.843	205.632
910.556	223.636
911.269	214.64
911.982	219.644
912.695	194.649
913.408	192.653
914.121	182.157
914.832	195.661
915.545	205.665
916.257	197.669
916.97	189.173
917.682	225.177
918.394	203.181
919.106	204.185
919.817	221.19
920.529	201.194
921.241	203.698
921.953	191.702
922.665	203.206
923.375	208.21
924.087	220.714
924.798	212.718
925.51	218.222
926.22	221.726
926.931	200.23
927.642	223.735
928.352	222.239
929.063	208.243
929.774	222.747
930.484	214.251
931.195	216.755
931.905	214.259
932.615	233.763
933.325	227.267
934.035	207.271
934.745	231.776
935.455	242.78
936.164	222.784
936.874	206.788
937.584	221.792
938.293	204.296
939.003	229.3
939.711	236.304
940.421	218.808
941.13	206.312
941.839	214.317
942.547	216.321
943.257	222.325
943.965	214.329
944.674	207.333
945.382	222.837
946.09	206.841
946.799	230.845
947.507	217.849
948.215	229.853
948.923	212.857
949.63	234.862
950.339	223.866
951.046	225.87
951.754	211.874
952.462	219.878
953.169	218.382
953.877	219.886
954.584	212.39
955.291	218.894
955.997	235.898
956.705	209.403
957.412	236.907
958.118	203.411
958.826	218.415
959.532	222.919
960.238	214.923
960.944	230.427
961.651	219.931
962.357	228.435
963.063	220.939
963.769	209.944
964.475	227.448
965.181	211.952
965.886	195.956
966.593	227.46
967.298	203.964
968.004	220.968
968.709	201.972
969.414	211.976
970.119	221.98
970.824	220.484
971.529	216.989
972.234	219.493
972.939	237.997
973.644	213.001
974.348	214.005
975.053	222.509
975.757	234.513
976.462	226.517
977.166	229.021
977.87	228.025
978.574	223.53
979.278	216.534
979.982	238.538
980.686	238.542
981.39	241.546
982.094	233.05
982.797	215.054
983.501	230.558
984.204	237.062
984.907	245.066
985.61	250.57
986.313	253.075
987.016	265.579
987.719	256.083
988.422	254.587
989.124	260.091
989.827	264.095
990.53	261.599
991.232	262.603
991.934	270.107
992.636	253.111
993.339	267.116
994.041	246.12
994.742	238.624
995.444	271.628
996.146	266.132
996.848	265.136
997.549	258.14
998.251	262.144
998.952	270.148
999.654	275.152
1000.36	272.156
1001.06	258.161
1001.76	269.165
1002.46	289.169
1003.16	281.173
1003.86	275.177
1004.56	290.181
1005.26	246.185
1005.96	250.689
1006.66	267.193
1007.36	265.197
1008.06	246.702
1008.76	253.706
1009.46	225.21
1010.16	237.214
1010.86	228.718
1011.56	232.222
1012.26	221.226
1012.96	228.73
1013.66	209.234
1014.36	216.238
1015.06	227.243
1015.76	231.747
1016.46	204.751
1017.16	209.255
1017.85	208.259
1018.55	227.263
1019.25	227.767
1019.95	226.771
1020.65	225.775
1021.35	226.279
1022.05	229.283
1022.74	220.788
1023.44	220.292
1024.14	231.796
1024.84	213.8
1025.54	211.804
1026.23	222.308
1026.93	209.812
1027.63	232.316
1028.33	225.32
1029.02	230.824
1029.72	223.829
1030.42	220.333
1031.12	241.337
1031.81	219.341
1032.51	208.345
1033.21	229.349
1033.9	218.353
1034.6	211.857
1035.3	218.361
1035.99	227.865
1036.69	206.37
1037.39	211.374
1038.08	204.878
1038.78	212.382
1039.47	224.386
1040.17	199.39
1040.87	220.894
1041.56	214.898
1042.26	198.402
1042.95	208.406
1043.65	216.41
1044.34	211.415
1045.04	188.419
1045.74	192.423
1046.43	204.427
1047.13	218.431
1047.82	213.435
1048.52	214.939
1049.21	201.943
1049.9	212.447
1050.6	200.451
1051.29	211.456
1051.99	213.96
1052.68	214.464
1053.38	210.468
1054.07	207.472
1054.76	220.476
1055.46	202.48
1056.15	203.484
1056.85	203.488
1057.54	208.492
1058.23	197.496
1058.93	213.001
1059.62	219.505
1060.31	214.509
1061.01	207.013
1061.7	213.517
1062.39	225.521
1063.09	222.025
1063.78	211.529
1064.47	229.533
1065.16	230.537
1065.86	227.542
1066.55	242.546
1067.24	240.05
1067.93	228.054
1068.63	230.558
1069.32	231.562
1070.01	226.566
1070.7	232.07
1071.39	228.574
1072.09	235.578
1072.78	236.583
1073.47	228.587
1074.16	227.591
1074.85	225.095
1075.54	233.599
1076.23	210.603
1076.93	199.107
1077.62	225.111
1078.31	200.615
1079	211.119
1079.69	219.623
1080.38	227.628
1081.07	208.632
1081.76	207.636
1082.45	209.64
1083.14	217.144
1083.83	207.148
1084.52	214.652
1085.21	211.656
1085.9	223.16
1086.59	231.664
1087.28	232.669
1087.97	232.673
1088.66	224.177
1089.35	218.181
1090.04	216.185
1090.73	230.189
1091.42	212.693
1092.11	238.697
1092.8	227.701
1093.48	228.205
1094.17	243.71
1094.86	225.714
1095.55	242.218
1096.24	244.222
1096.93	242.726
1097.62	242.73
1098.3	218.734
1098.99	255.738
1099.68	243.742
1100.37	241.746
1101.06	266.75
1101.75	233.255
1102.43	255.259
1103.12	247.263
1103.81	239.767
1104.5	229.771
1105.18	257.275
1105.87	243.279
1106.56	250.283
1107.24	233.787
1107.93	251.791
1108.62	223.296
1109.31	246.3
1109.99	231.804
1110.68	219.308
1111.37	225.812
1112.05	238.816
1112.74	249.82
1113.42	235.324
1114.11	225.328
1114.8	237.832
1115.48	246.836
1116.17	250.841
1116.85	224.845
1117.54	250.849
1118.23	223.353
1118.91	260.857
1119.6	253.361
1120.28	251.365
1120.97	232.369
1121.65	254.873
1122.34	242.877
1123.02	246.382
1123.71	262.386
1124.39	268.39
1125.08	251.894
1125.76	253.898
1126.45	280.402
1127.13	254.406
1127.82	277.41
1128.5	269.914
1129.19	267.918
1129.87	265.922
1130.55	251.427
1131.24	279.431
1131.92	287.935
1132.61	247.939
1133.29	262.443
1133.97	271.447
1134.66	256.451
1135.34	264.955
1136.02	255.959
1136.71	263.963
1137.39	258.968
1138.07	264.472
1138.76	252.476
1139.44	240.98
1140.12	239.984
1140.8	272.988
1141.49	256.492
1142.17	250.996
1142.85	290
1143.53	293.004
1144.22	282.009
1144.9	276.513
1145.58	288.017
1146.26	287.021
1146.94	282.525
1147.63	290.529
1148.31	295.033
1148.99	275.037
1149.67	294.541
1150.35	281.545
1151.03	275.049
1151.72	309.554
1152.4	315.558
1153.08	293.062
1153.76	302.566
1154.44	310.07
1155.12	306.574
1155.8	287.578
1156.48	293.082
1157.16	282.586
1157.84	298.59
1158.52	291.095
1159.2	299.099
1159.88	283.603
1160.56	261.107
1161.24	275.111
1161.92	291.615
1162.6	281.619
1163.28	265.123
1163.96	265.627
1164.64	267.631
1165.32	266.135
1166	279.64
1166.68	302.644
1167.36	277.148
1168.04	277.307
1168.72	273.708
1169.4	280.975
1170.08	279.853
1170.76	279.882
1171.43	280.634
1172.11	285.927
1172.79	299.23
1173.47	319.356
1174.15	296.536
1174.83	305.974
1175.5	293.358
1176.18	310.043
1176.86	304.151
1177.54	312.316
1178.22	307.091
1178.89	317.916
1179.57	305.231
1180.25	317.787
1180.93	313.132
1181.6	343.844
1182.28	305.25
1182.96	306.644
1183.64	317.408
1184.31	307.811
1184.99	316.032
1185.67	320.646
1186.34	306.64
1187.02	325.342
1187.7	326.751
1188.37	335.414
1189.05	318.169
1189.73	318.387
1190.4	340.786
1191.08	336.762
1191.75	318.247
1192.43	337.647
1193.11	335.925
1193.78	345.356
1194.46	334.978
1195.13	343.512
1195.81	356.275
1196.48	347.783
1197.16	350.946
1197.84	351.445
1198.51	351.306
1199.19	333.447
1199.86	350.746
1200.54	359.743
1201.21	342.678
1201.89	353.429
1202.56	342.713
1203.23	337.361
1203.91	338.221
1204.58	347.782
1205.26	342.525
1205.93	346.878
1206.61	352.338
1207.28	352.156
1207.95	349.13
1208.63	369.791
1209.3	354.452
1209.98	349.141
1210.65	343.218
1211.32	345.099
1212	348.69
1212.67	342.573
1213.34	333.539
1214.02	330.183
1214.69	355.641
1215.36	354.205
1216.03	359.119
1216.71	359.159
1217.38	345.568
1218.05	361.696
1218.72	344.447
1219.4	365.418
1220.07	369.154
1220.74	371.193
1221.41	369.609
1222.09	367.77
1222.76	360.661
1223.43	386.22
1224.1	374.29
1224.77	405.649
1225.45	399.85
1226.12	402.428
1226.79	386.702
1227.46	395.171
1228.13	395.622
1228.8	415.556
1229.47	419.741
1230.15	412.441
1230.82	417.826
1231.49	421.617
1232.16	442.712
1232.83	436.918
1233.5	421.1
1234.17	414.615
1234.84	423.128
1235.51	406.096
1235.59	403.779
1236.26	407.792
1236.94	418.806
1237.61	397.819
1238.28	404.833
1238.96	388.346
1239.63	402.359
1240.31	399.373
1240.98	398.386
1241.65	399.899
1242.33	419.413
1243	378.426
1243.67	398.939
1244.35	399.953
1245.02	393.966
1245.69	414.98
1246.36	395.493
1247.04	381.006
1247.71	412.02
1248.38	415.033
1249.06	413.546
1249.73	416.56
1250.4	401.573
1251.07	409.587
1251.75	400.1
1252.42	410.113
1253.09	403.127
1253.76	425.14
1254.43	427.653
1255.11	428.667
1255.78	420.18
1256.45	445.193
1257.12	427.707
1257.79	425.22
1258.46	450.234
1259.14	450.247
1259.81	450.76
1260.48	457.774
1261.15	462.287
1261.82	452.3
1262.49	479.314
1263.16	476.827
1263.83	496.34
1264.5	500.354
1265.17	489.367
1265.84	511.38
1266.52	492.894
1267.19	499.407
1267.86	475.921
1268.53	511.934
1269.2	500.447
1269.87	492.961
1270.54	499.974
1271.21	501.987
1271.88	489.501
1272.55	487.514
1273.21	486.028
1273.88	480.041
1274.55	470.054
1275.22	467.568
1275.89	481.081
1276.56	463.594
1277.23	485.608
1277.9	488.621
1278.57	483.634
1279.24	479.148
1279.91	490.661
1280.57	498.675
1281.24	498.688
1281.91	494.201
1282.58	476.215
1283.25	493.728
1283.92	473.241
1284.58	503.755
1285.25	504.268
1285.92	522.781
1286.59	522.295
1287.26	499.308
1287.92	491.822
1288.59	534.335
1289.26	529.848
1289.93	532.362
1290.59	553.375
1291.26	509.388
1291.93	523.902
1292.59	519.415
1293.26	534.928
1293.93	516.442
1294.6	520.455
1295.26	514.469
1295.93	558.482
1296.6	511.995
1297.26	538.509
1297.93	543.022
1298.6	546.535
1299.26	561.049
1299.93	555.062
1300.59	563.076
1301.26	586.589
1301.93	606.602
1302.59	589.616
1303.26	607.629
1303.92	606.142
1304.59	634.156
1305.25	640.169
1305.92	634.682
1306.58	636.196
1307.25	638.709
1307.92	636.723
1308.58	660.236
1309.24	657.749
1309.91	654.263
1310.57	649.776
1311.24	606.789
1311.9	604.803
1312.57	586.816
1313.23	590.829
1313.9	593.843
1314.56	578.856
1315.23	571.87
1315.89	563.383
1316.55	568.896
1317.22	536.91
1317.88	528.423
1318.55	521.936
1319.21	505.45
1319.87	507.963
1320.54	476.976
1321.2	493.99
1321.86	483.003
1322.53	466.516
1323.19	473.53
1323.85	460.043
1324.52	442.057
1325.18	447.57
1325.84	443.583
1326.5	448.597
1327.17	461.11
1327.83	438.623
1328.49	450.137
1329.15	457.15
1329.82	446.164
1330.48	457.677
1331.14	448.69
1331.8	446.704
1332.47	451.217
1333.13	469.23
1333.79	469.244
1334.45	447.757
1335.11	461.77
1335.77	428.784
1336.43	465.797
1337.1	443.311
1337.76	447.324
1338.42	440.837
1339.08	439.351
1339.74	464.364
1340.4	445.377
1341.06	455.891
1341.72	445.404
1342.38	468.917
1343.05	463.931
1343.71	472.444
1344.37	433.958
1345.03	453.471
1345.69	445.984
1346.35	473.998
1347.01	432.511
1347.67	447.024
1348.33	459.038
1348.99	456.051
1349.65	422.064
1350.31	430.578
1350.97	449.091
1351.63	448.605
1352.29	457.118
1352.94	436.631
1353.6	430.645
1354.26	433.658
1354.92	434.171
1355.58	429.685
1356.24	440.698
1356.9	418.711
1357.56	415.725
1358.22	449.738
1358.88	419.752
1359.53	438.765
1360.19	438.778
1360.85	411.292
1361.51	428.805
1362.17	424.318
1362.83	419.832
1363.48	422.345
1364.14	425.359
1364.8	406.872
1365.46	394.885
1366.11	401.399
1366.77	407.912
1367.43	411.425
1368.09	406.439
1368.74	430.452
1369.4	399.465
1370.06	396.479
1370.72	428.992
1371.37	420.505
1372.03	442.019
1372.69	424.532
1373.34	446.046
1374	449.559
1374.66	432.072
1375.31	432.086
1375.97	448.099
1376.63	464.112
1377.28	457.126
1377.94	425.139
1378.59	442.653
1379.25	448.666
1379.91	437.679
1380.56	426.193
1381.22	443.206
1381.87	455.219
1382.53	442.733
1383.19	434.746
1383.84	443.759
1384.5	443.773
1385.15	446.786
1385.81	464.3
1386.46	444.313
1387.12	460.826
1387.77	473.34
1388.43	465.853
1389.08	470.866
1389.74	454.38
1390.39	492.393
1391.04	471.906
1391.7	490.42
1392.35	493.433
1393.01	505.447
1393.66	501.96
1394.32	499.973
1394.97	499.987
1395.62	491
1396.28	529.513
1396.93	528.527
1397.59	512.04
1398.24	510.053
1398.89	540.067
1399.55	559.58
1400.2	534.094
1400.85	540.107
1401.51	568.62
1402.16	510.134
1402.81	536.647
1403.46	493.66
1404.12	502.174
1404.77	525.187
1405.42	498.2
1406.08	496.714
1406.73	502.727
1407.38	484.741
1408.03	497.254
1408.69	482.767
1409.34	477.781
1409.99	480.794
1410.64	470.307
1411.29	483.321
1411.95	459.834
1412.6	475.348
1413.25	485.861
1413.9	454.874
1414.55	475.388
1415.2	468.901
1415.85	474.414
1416.51	451.928
1417.16	457.941
1417.81	458.954
1418.46	444.968
1419.11	463.481
1419.76	463.995
1420.41	445.008
1421.06	474.021
1421.71	460.035
1422.36	447.548
1423.01	455.561
1423.67	472.075
1424.32	444.088
1424.97	443.101
1425.62	456.615
1426.27	437.628
1426.92	422.142
1427.57	433.155
1428.22	459.668
1428.86	450.682
1429.51	415.195
1430.16	442.708
1430.81	436.722
1431.46	456.235
1432.11	443.248
1432.76	453.762
1433.41	440.275
1434.06	438.289
1434.71	442.302
1435.36	410.315
1436.01	446.829
1436.66	432.342
1437.3	449.355
1437.95	427.369
1438.6	425.382
1439.25	429.895
1439.9	458.909
1440.55	421.922
1441.19	406.936
1441.84	424.449
1442.49	405.462
1443.14	385.976
1443.79	401.489
1444.43	409.502
1445.08	397.016
1445.73	406.029
1446.38	403.042
1447.02	400.056
1447.67	396.569
1448.32	396.083
1448.96	387.596
1449.61	387.609
1450.26	392.123
1450.91	407.636
1451.55	393.149
1452.2	395.163
1452.85	384.176
1453.49	404.189
1454.14	377.203
1454.79	385.716
1455.43	402.23
1456.08	375.243
1456.72	387.256
1457.37	403.27
1458.02	403.283
1458.66	403.796
1459.31	395.81
1459.95	402.823
1460.6	418.836
1461.25	406.35
1461.89	416.363
1462.54	426.377
1463.18	428.89
1463.83	430.903
1464.47	454.417
1465.12	453.93
1465.76	454.443
1466.41	491.957
1467.05	484.97
1467.7	495.484
1468.34	515.497
1468.99	501.01
1469.63	492.524
1470.28	513.037
1470.92	522.05
1471.56	525.064
1472.21	532.577
1472.85	517.59
1473.5	508.604
1474.14	516.117
1474.78	505.13
1475.43	527.644
1476.07	524.157
1476.72	518.671
1477.36	501.184
1478	475.697
1478.65	504.211
1479.29	503.724
1479.93	467.737
1480.58	469.751
1481.22	489.264
1481.86	470.778
1482.5	452.291
1483.15	444.804
1483.79	453.318
1484.43	413.831
1485.08	434.844
1485.72	426.858
1486.36	417.871
1487	417.884
1487.64	399.398
1488.29	421.911
1488.93	391.925
1489.57	391.938
1490.21	376.951
1490.85	406.465
1491.5	391.978
1492.14	426.491
1492.78	394.505
1493.42	405.018
1494.06	401.531
1494.7	407.045
1495.34	384.558
1495.99	426.572
1496.63	405.585
1497.27	413.098
1497.91	416.612
1498.55	396.125
1499.19	398.638
1499.83	409.652
1500.47	417.165
1501.11	409.678
1501.75	425.192
1502.39	427.205
1503.03	419.719
1503.67	414.232
1504.31	425.745
1504.95	409.259
1505.59	417.272
1506.23	405.285
1506.87	413.299
1507.51	414.812
1508.15	406.325
1508.79	404.839
1509.43	438.852
1510.07	418.366
1510.71	438.879
1511.35	436.392
1511.99	434.906
1512.63	418.419
1513.27	426.932
1513.91	437.446
1514.55	434.459
1515.19	439.472
1515.82	439.986
1516.46	430.999
1517.1	427.013
1517.74	443.526
1518.38	446.539
1519.02	452.553
1519.65	451.566
1520.29	446.579
1520.93	435.093
1521.57	469.606
1522.21	439.62
1522.84	439.633
1523.48	455.646
1524.12	452.66
1524.76	444.673
1525.39	465.686
1526.03	457.2
1526.67	463.213
1527.31	442.226
1527.94	446.24
1528.58	452.253
1529.22	444.266
1529.85	435.28
1530.49	451.793
1531.13	452.307
1531.76	448.32
1532.4	430.833
1533.04	466.847
1533.67	452.36
1534.31	450.873
1534.95	453.387
1535.58	451.9
1536.22	457.414
1536.85	453.427
1537.49	452.44
1538.13	461.954
1538.76	478.467
1539.4	489.98
1540.03	473.994
1540.67	463.007
1541.31	493.52
1541.94	470.034
1542.58	468.547
1543.21	479.561
1543.85	476.574
1544.48	479.087
1545.12	491.101
1545.75	485.614
1546.39	487.127
1547.02	483.641
1547.65	512.654
1548.29	494.667
1548.92	498.181
1549.56	506.694
1550.19	511.708
1550.83	529.721
1551.46	557.234
1552.1	541.748
1552.73	528.261
1553.36	524.774
1554	535.288
1554.63	552.801
1555.26	542.814
1555.9	532.328
1556.53	550.341
1557.17	550.355
1557.8	568.868
1558.43	574.381
1559.07	573.895
1559.7	573.408
1560.33	566.421
1560.96	576.935
1561.6	609.448
1562.23	596.461
1562.86	577.475
1563.5	586.988
1564.13	599.502
1564.76	590.015
1565.39	599.028
1566.03	625.042
1566.66	588.555
1567.29	579.068
1567.92	577.082
1568.55	585.595
1569.19	591.609
1569.82	561.622
1570.45	549.135
1571.08	546.149
1571.71	569.162
1572.34	545.675
1572.98	538.189
1573.61	537.202
1574.24	545.215
1574.87	539.729
1575.5	538.242
1576.13	535.755
1576.76	538.269
1577.39	525.282
1578.03	526.296
1578.66	528.809
1579.29	544.322
1579.92	531.836
1580.55	520.849
1581.18	523.862
1581.81	510.876
1582.44	537.389
1583.07	522.903
1583.7	502.416
1584.33	504.429
1584.96	528.443
1585.59	537.456
1586.22	522.969
1586.85	513.983
1587.48	516.496
1588.11	528.009
1588.74	504.023
1589.37	533.536
1590	528.55
1590.63	505.063
1591.25	544.076
1591.88	531.59
1592.51	534.603
1593.14	552.616
1593.77	551.63
1594.4	548.143
1595.03	587.156
1595.66	594.17
1596.29	579.183
1596.91	604.697
1597.54	590.71
1598.17	602.223
1598.8	624.237
1599.43	608.75
1600.05	630.763
1600.68	670.277
1601.31	623.29
1601.94	648.803
1602.57	618.817
1603.19	629.83
1603.82	679.344
1604.45	662.857
1605.08	663.37
1605.7	627.884
1606.33	662.397
1606.96	632.91
1607.59	617.924
1608.21	623.437
1608.84	614.95
1609.47	602.464
1610.09	603.977
1610.72	567.491
1611.35	556.004
1611.97	548.517
1612.6	531.531
1613.23	526.044
1613.85	526.557
1614.48	529.071
1615.1	511.584
1615.73	475.598
1616.36	481.111
1616.98	477.624
1617.61	458.138
1618.23	456.151
1618.86	455.664
1619.49	454.678
1620.11	464.691
1620.74	453.204
1621.36	474.218
1621.99	447.231
1622.61	444.245
1623.24	415.258
1623.86	453.271
1624.49	421.785
1625.11	403.798
1625.74	394.811
1626.36	402.825
1626.99	413.838
1627.61	383.351
1628.24	401.365
1628.86	398.878
1629.48	370.391
1630.11	370.405
1630.73	356.418
1631.36	354.432
1631.98	373.445
1632.61	348.458
1633.23	376.472
1633.85	328.485
1634.48	361.498
1635.1	356.012
1635.72	371.025
1636.35	349.039
1636.97	350.052
1637.59	362.565
1638.22	345.579
1638.84	349.592
1639.46	347.605
1640.09	378.119
1640.71	336.632
1641.33	356.145
1641.96	350.159
1642.58	352.172
1643.2	353.686
1643.82	340.199
1644.45	343.712
1645.07	329.226
1645.69	320.739
1646.31	335.252
1646.93	332.266
1647.56	315.779
1648.18	313.792
1648.8	350.806
1649.42	323.319
1650.04	319.333
1650.67	316.846
1651.29	311.359
1651.91	310.873
1652.53	297.386
1653.15	311.399
1653.77	293.913
1654.39	276.926
1655.02	291.439
1655.64	290.453
1656.26	284.466
1656.88	299.48
1657.5	263.493
1658.12	291.506
1658.74	287.52
1659.36	250.533
1659.98	276.046
1660.6	265.56
1661.22	280.573
1661.84	268.086
1662.46	251.6
1663.08	256.613
1663.7	232.627
1664.32	228.14
1664.94	249.653
1665.56	258.667
1666.18	231.68
1666.8	231.193
1667.42	237.207
1668.04	244.22
1668.66	239.233
1669.28	218.247
1669.9	234.76
1670.52	215.274
1671.14	227.287
1671.76	233.8
1672.38	216.814
1673	215.827
1673.61	230.34
1674.23	221.854
1674.85	203.367
1675.47	221.88
1676.09	200.394
1676.71	200.907
1677.33	210.421
1677.94	214.434
1678.56	182.447
1679.18	210.461
1679.8	182.474
1680.42	200.987
1681.03	188.001
1681.65	202.514
1682.27	179.528
1682.89	195.041
1683.51	179.554
1684.12	183.068
1684.74	170.581
1685.36	176.094
1685.97	182.108
1686.59	171.121
1687.21	172.634
1687.83	167.648
1688.44	164.161
1689.06	166.675
1689.68	162.188
1690.29	172.701
1690.91	151.715
1691.53	158.728
1692.14	164.741
1692.76	162.255
1693.38	151.768
1693.99	156.781
1694.61	163.295
1695.22	154.308
1695.84	168.822
1696.46	145.835
1697.07	150.848
1697.69	127.362
1698.3	165.875
1698.92	153.888
1699.54	146.902
1700.15	141.915
1700.77	144.428
1701.38	155.942
1702	146.955
1702.61	124.969
1703.23	152.482
1703.84	127.495
1704.46	131.509
1705.07	150.022
1705.69	120.535
1706.3	140.049
1706.92	127.562
1707.53	140.076
1708.15	129.589
1708.76	144.102
1709.37	126.616
1709.99	124.629
1710.6	132.642
1711.22	111.156
1711.83	118.169
1712.45	120.682
1713.06	122.696
1713.67	126.709
1714.29	134.223
1714.9	108.736
1715.51	125.749
1716.13	119.263
1716.74	103.276
1717.35	118.289
1717.97	119.803
1718.58	113.816
1719.19	116.829
1719.81	111.343
1720.42	118.356
1721.03	119.87
1721.65	97.3829
1722.26	112.896
1722.87	107.91
1723.48	111.423
1724.1	124.936
1724.71	111.95
1725.32	104.963
1725.93	104.476
1726.55	114.99
1727.16	109.503
1727.77	98.5165
1728.38	118.03
1728.99	93.5432
1729.61	99.0566
1730.22	102.57
1730.83	94.5833
1731.44	94.5967
1732.05	107.61
1732.66	97.1234
1733.27	102.137
1733.89	99.6501
1734.5	95.1635
1735.11	98.1769
1735.72	81.6902
1736.33	102.704
1736.94	90.717
1737.55	105.23
1738.16	87.7437
1738.77	83.7571
1739.38	97.2704
1739.99	78.7838
1740.6	81.7972
1741.22	75.3105
1741.83	71.8239
1742.44	84.3373
1743.05	82.8506
1743.66	86.364
1744.27	81.3774
1744.88	86.3907
1745.49	77.4041
1746.1	75.4174
1746.71	97.4308
1747.31	88.4442
1747.92	86.4576
1748.53	90.9709
1749.14	80.9843
1749.75	89.4977
1750.36	65.511
1750.97	67.5244
1751.58	74.0377
1752.19	69.0511
1752.8	82.0645
1753.41	63.5778
1754.02	49.5912
1754.62	74.6046
1755.23	67.1179
1755.84	54.1313
1756.45	54.6447
1757.06	70.158
1757.67	64.6714
1758.27	67.6848
1758.88	74.1981
1759.49	51.7115
1760.1	47.7249
1760.71	60.7382
1761.31	64.2516
1761.92	61.765
1762.53	62.2783
1763.14	59.2917
1763.75	41.305
1764.35	48.8184
1764.96	54.3318
1765.57	60.8451
1766.17	52.3585
1766.78	41.8719
1767.39	45.8853
1768	42.8986
1768.6	40.412
1769.21	49.4253
1769.82	52.4387
1770.42	49.452
1771.03	44.9654
1771.64	46.9788
1772.24	50.9921
1772.85	44.0055
1773.46	42.0189
1774.06	30.5322
1774.67	47.0456
1775.28	54.059
1775.88	34.0723
1776.49	44.0857
1777.09	32.0991
1777.7	21.1124
1778.3	45.1258
1778.91	37.6392
1779.52	45.6525
1780.12	36.6659
1780.73	37.1793
1781.33	29.6926
1781.94	13.706
1782.54	37.7194
1783.15	13.2327
1783.75	20.7461
1784.36	21.2595
1784.96	18.7728
1785.57	46.2862
1786.17	18.7995
1786.78	20.8129
1787.38	30.3262
1787.99	17.3396
1788.59	12.353
1789.19	26.3664
1789.8	25.8797
1790.4	19.8931
1791.01	14.4065
1791.61	35.9198
1792.22	17.4332
1792.82	13.9465
1793.42	19.4599
1794.03	10.9733
1794.63	17.9866
1795.23	0
1795.84	6.51337
1796.44	17.5267
1797.05	14.0401
1797.65	9.55347
1798.25	16.0668
1798.85	32.5802
1799.46	3.09357

## Sheet: RDX (1 nM)
Raman Shift	SERS intensity
501.297	502.665
502.065	474.165
502.833	489.665
503.601	507.665
504.368	483.165
505.136	479.165
505.903	499.665
506.67	498.665
507.437	479.665
508.205	485.665
508.972	461.665
509.739	465.165
510.506	476.665
511.272	480.665
512.039	467.665
512.805	468.165
513.571	495.165
514.338	462.665
515.104	476.165
515.87	457.665
516.636	457.165
517.402	476.665
518.167	455.165
518.933	468.165
519.698	468.665
520.464	468.165
521.229	459.665
521.995	455.165
522.76	462.665
523.525	460.165
524.29	460.665
525.055	452.165
525.819	481.165
526.584	430.165
527.349	444.165
528.113	462.665
528.878	457.165
529.642	461.165
530.406	439.665
531.169	430.164
531.933	431.161
532.697	471.16
533.461	449.658
534.225	451.656
534.988	435.655
535.751	431.653
536.515	433.152
537.278	469.649
538.041	440.648
538.804	456.147
539.566	453.644
540.329	467.143
541.092	448.641
541.855	460.14
542.617	445.138
543.379	457.136
544.142	427.135
544.903	484.132
545.666	426.631
546.428	466.13
547.189	456.628
547.951	468.126
548.713	477.624
549.474	455.623
550.236	474.621
550.997	448.119
551.758	466.118
552.519	468.116
553.281	469.614
554.041	452.612
554.802	442.611
555.562	461.11
556.323	451.107
557.083	452.606
557.844	450.104
558.605	440.602
559.365	434.101
560.125	447.599
560.884	438.098
561.645	454.095
562.404	458.094
563.164	426.093
563.923	448.09
564.683	425.089
565.442	440.587
566.201	456.586
566.961	401.583
567.719	436.582
568.479	432.081
569.237	427.579
569.996	447.077
570.755	416.075
571.513	438.574
572.272	423.572
573.03	437.07
573.789	423.569
574.546	443.567
575.304	447.565
576.063	430.564
576.82	438.562
577.578	401.06
578.336	441.058
579.093	438.557
579.85	448.056
580.607	447.553
581.365	462.552
582.122	443.55
582.879	444.048
583.635	450.547
584.393	463.045
585.149	454.544
585.906	456.041
586.662	452.04
587.419	467.038
588.175	485.537
588.931	452.035
589.687	451.033
590.443	492.032
591.199	483.529
591.955	470.528
592.711	475.027
593.466	433.025
594.221	491.523
594.977	475.021
595.732	456.02
596.487	451.518
597.242	475.516
597.997	467.515
598.752	455.013
599.507	453.011
600.262	470.51
601.016	448.008
601.771	460.006
602.525	457.004
603.279	454.003
604.033	459.002
604.787	471.999
605.541	482.998
606.295	465.996
607.049	429.495
607.803	423.492
608.555	482.491
609.309	448.99
610.062	453.487
610.815	450.486
611.569	438.484
612.322	468.483
613.075	457.981
613.828	462.979
614.58	458.478
615.333	469.475
616.085	458.974
616.837	477.473
617.59	482.971
618.342	509.469
619.094	506.467
619.847	550.966
620.598	569.464
621.35	540.462
622.102	532.461
622.853	532.959
623.604	479.457
624.356	486.956
625.107	473.454
625.859	481.453
626.609	473.45
627.36	455.949
628.112	435.947
628.863	484.945
629.613	453.944
630.364	468.442
631.114	475.941
631.864	464.938
632.615	445.437
633.365	464.936
634.115	467.933
634.865	408.932
635.614	468.93
636.364	459.429
637.115	457.427
637.864	461.925
638.613	448.924
639.362	463.921
640.112	460.92
640.861	454.419
641.61	482.417
642.359	443.915
643.108	469.413
643.857	450.412
644.605	445.411
645.354	446.408
646.102	447.407
646.85	439.905
647.599	432.903
648.347	461.901
649.095	434.4
649.843	434.399
650.591	435.396
651.338	435.895
652.087	428.393
652.834	448.891
653.581	460.89
654.329	452.888
655.076	456.887
655.823	435.884
656.57	454.383
657.317	442.382
658.064	417.879
658.811	467.378
659.557	437.376
660.303	437.875
661.05	450.873
661.796	460.371
662.542	450.37
663.289	446.867
664.035	465.866
664.781	436.865
665.526	445.363
666.273	442.861
667.018	417.359
667.764	454.358
668.509	441.856
669.254	422.854
670	442.353
670.745	411.351
671.49	442.349
672.235	429.847
672.979	423.846
673.724	434.345
674.469	437.342
675.214	454.841
675.958	465.839
676.702	449.337
677.446	417.336
678.19	456.834
678.935	446.833
679.678	427.33
680.422	432.329
681.166	412.828
681.909	437.326
682.653	460.324
683.396	445.822
684.14	496.821
684.883	464.318
685.626	438.817
686.369	462.816
687.112	473.814
687.855	473.812
688.598	494.31
689.34	482.309
690.083	493.807
690.826	511.805
691.568	503.304
692.31	491.802
693.052	468.3
693.795	451.799
694.537	452.797
695.278	462.795
696.02	473.793
696.761	462.292
697.503	464.291
698.245	463.288
698.986	446.787
699.727	416.785
700.468	453.783
701.209	413.282
701.95	423.78
702.691	429.779
703.431	393.776
704.172	416.775
704.913	436.773
705.654	419.772
706.393	433.27
707.134	434.268
707.874	433.267
708.614	384.264
709.354	396.763
710.094	395.262
710.833	385.26
711.573	398.258
712.313	391.756
713.052	404.255
713.792	385.753
714.531	397.251
715.27	387.25
716.009	377.248
716.748	358.246
717.487	374.745
718.226	356.243
718.964	388.241
719.703	383.739
720.441	354.738
721.18	387.237
721.918	379.734
722.656	379.733
723.394	370.731
724.132	382.23
724.87	384.227
725.608	368.226
726.345	370.725
727.083	358.222
727.82	334.221
728.558	363.719
729.295	375.718
730.032	391.216
730.77	377.714
731.506	367.713
732.244	397.21
732.98	394.709
733.716	406.208
734.453	434.206
735.19	419.704
735.926	403.702
736.663	413.201
737.399	430.199
738.134	416.697
738.871	401.696
739.607	411.694
740.342	388.692
741.078	387.19
741.814	386.689
742.549	384.688
743.284	381.185
744.02	344.184
744.755	373.682
745.49	372.18
746.225	382.679
746.96	372.177
747.695	369.676
748.43	373.173
749.164	359.172
749.899	352.171
750.633	357.168
751.367	355.167
752.102	356.165
752.836	362.164
753.57	336.162
754.304	347.16
755.038	331.659
755.771	367.656
756.505	367.655
757.238	352.654
757.972	343.652
758.705	356.15
759.438	329.148
760.171	343.147
760.904	337.145
761.637	329.643
762.37	338.642
763.103	312.64
763.835	332.138
764.568	329.636
765.3	351.135
766.033	333.634
766.765	335.131
767.497	356.13
768.229	324.628
768.962	349.626
769.693	332.625
770.425	332.623
771.157	338.622
771.888	365.619
772.62	350.118
773.351	337.117
774.082	338.614
774.814	375.613
775.545	350.111
776.275	359.11
777.006	362.107
777.737	352.106
778.468	351.105
779.199	365.603
779.929	345.601
780.659	329.599
781.39	353.098
782.12	338.096
782.85	337.094
783.58	351.593
784.31	357.091
785.039	356.089
785.769	351.588
786.499	350.086
787.228	358.584
787.958	334.082
788.688	364.581
789.416	355.58
790.146	353.077
790.875	355.076
791.604	375.574
792.333	354.072
793.061	343.071
793.79	365.069
794.519	365.068
795.247	350.565
795.976	357.564
796.703	356.062
797.432	327.561
798.159	334.559
798.888	356.557
799.615	337.056
800.344	343.553
801.071	370.552
801.799	346.051
802.526	357.048
803.254	369.547
803.981	353.045
804.707	364.544
805.435	380.542
806.162	367.04
806.889	367.039
807.615	368.037
808.342	356.535
809.069	347.034
809.795	370.032
810.522	349.53
811.248	363.528
811.974	382.527
812.701	384.526
813.427	367.023
814.152	360.022
814.878	376.52
815.604	357.018
816.33	360.516
817.055	348.515
817.781	370.514
818.506	346.011
819.231	354.51
819.956	370.008
820.681	365.007
821.407	336.005
822.131	337.503
822.856	317.002
823.58	353.999
824.305	340.498
825.029	341.497
825.754	334.995
826.478	345.993
827.202	351.991
827.926	335.49
828.65	347.988
829.374	347.986
830.098	338.485
830.821	337.983
831.545	337.981
832.268	330.48
832.992	329.478
833.716	337.976
834.439	317.974
835.162	339.473
835.885	336.471
836.608	349.969
837.331	327.468
838.054	356.466
838.776	331.465
839.498	316.962
840.221	334.461
840.943	336.46
841.665	329.457
842.388	349.956
843.11	331.454
843.832	318.953
844.554	336.451
845.276	338.949
845.998	333.448
846.718	331.445
847.44	329.944
848.161	310.943
848.883	328.441
849.604	344.939
850.326	313.937
851.046	322.936
851.767	332.934
852.488	315.932
853.209	333.431
853.929	321.929
854.65	343.927
855.37	333.925
856.091	348.424
856.81	331.423
857.531	323.42
858.251	325.919
858.971	312.417
859.691	308.915
860.411	334.414
861.13	331.912
861.85	309.911
862.569	324.908
863.288	327.407
864.008	333.406
864.727	343.403
865.446	335.902
866.165	345.4
866.884	340.899
867.603	340.397
868.321	374.395
869.04	346.394
869.758	363.391
870.477	369.39
871.195	379.889
871.914	378.887
872.631	395.885
873.35	417.883
874.067	429.882
874.786	453.38
875.503	470.878
876.221	498.377
876.938	547.875
877.656	558.373
878.373	560.371
879.09	545.87
879.808	503.869
880.525	477.866
881.242	479.865
881.959	454.863
882.675	406.361
883.392	372.86
884.109	377.358
884.825	360.857
885.542	366.854
886.258	340.853
886.974	352.352
887.69	376.849
888.407	349.848
889.122	348.346
889.838	352.845
890.553	336.843
891.27	326.841
891.985	334.34
892.7	354.338
893.416	334.836
894.131	315.834
894.847	325.833
895.562	317.831
896.276	311.329
896.991	311.828
897.706	323.325
898.42	306.324
899.135	303.323
899.85	301.321
900.565	332.819
901.279	318.817
901.993	283.816
902.707	317.315
903.421	329.812
904.135	336.311
904.849	285.309
905.563	306.308
906.276	285.306
906.99	301.804
907.703	301.803
908.417	279.8
909.13	299.299
909.843	299.297
910.556	316.795
911.269	324.794
911.982	289.292
912.695	295.291
913.408	290.288
914.121	296.287
914.832	285.786
915.545	310.784
916.257	303.782
916.97	310.78
917.682	298.279
918.394	294.777
919.106	314.775
919.817	289.274
920.529	310.772
921.241	306.77
921.953	319.269
922.665	326.767
923.375	320.265
924.087	327.263
924.798	334.762
925.51	332.761
926.22	361.758
926.931	333.257
927.642	331.755
928.352	304.754
929.063	310.751
929.774	336.75
930.484	340.749
931.195	310.246
931.905	320.745
932.615	325.743
933.325	324.742
934.035	300.74
934.745	343.738
935.455	310.737
936.164	345.234
936.874	328.733
937.584	315.232
938.293	319.23
939.003	310.728
939.711	336.226
940.421	293.225
941.13	329.223
941.839	315.221
942.547	317.72
943.257	313.718
943.965	314.716
944.674	317.214
945.382	322.713
946.09	324.712
946.799	298.209
947.507	321.208
948.215	313.206
948.923	307.204
949.63	304.703
950.339	312.701
951.046	294.2
951.754	290.197
952.462	295.696
953.169	299.695
953.877	300.692
954.584	325.691
955.291	295.189
955.997	273.188
956.705	275.686
957.412	303.684
958.118	321.183
958.826	313.181
959.532	291.179
960.238	326.678
960.944	308.176
961.651	320.174
962.357	317.672
963.063	299.671
963.769	314.169
964.475	307.167
965.181	291.666
965.886	289.164
966.593	306.162
967.298	304.16
968.004	303.159
968.709	304.658
969.414	320.655
970.119	300.654
970.824	323.652
971.529	311.15
972.234	300.149
972.939	328.647
973.644	298.646
974.348	310.643
975.053	320.642
975.757	314.641
976.462	293.638
977.166	316.637
977.87	301.135
978.574	315.634
979.278	323.632
979.982	331.13
980.686	342.629
981.39	304.127
982.094	338.125
982.797	332.623
983.501	323.122
984.204	329.12
984.907	325.618
985.61	299.117
986.313	330.615
987.016	322.613
987.719	341.612
988.422	346.11
989.124	312.108
989.827	296.106
990.53	322.105
991.232	319.604
991.934	318.601
992.636	322.1
993.339	324.098
994.041	331.096
994.742	322.595
995.444	339.093
996.146	315.092
996.848	341.589
997.549	320.088
998.251	356.087
998.952	338.084
999.654	339.083
1000.36	328.581
1001.06	335.58
1001.76	323.577
1002.46	330.076
1003.16	321.075
1003.86	318.573
1004.56	317.071
1005.26	311.069
1005.96	315.068
1006.66	304.566
1007.36	307.564
1008.06	303.063
1008.76	293.061
1009.46	268.559
1010.16	311.558
1010.86	279.056
1011.56	334.054
1012.26	294.052
1012.96	302.551
1013.66	292.55
1014.36	306.547
1015.06	312.046
1015.76	315.544
1016.46	303.543
1017.16	298.541
1017.85	295.039
1018.55	302.038
1019.25	306.535
1019.95	325.034
1020.65	333.032
1021.35	320.53
1022.05	305.529
1022.74	304.027
1023.44	337.526
1024.14	342.523
1024.84	321.522
1025.54	330.021
1026.23	359.019
1026.93	334.017
1027.63	369.015
1028.33	362.514
1029.02	339.012
1029.72	347.01
1030.42	358.509
1031.12	331.007
1031.81	325.505
1032.51	354.004
1033.21	333.002
1033.9	327.5
1034.6	326.498
1035.3	326.497
1035.99	325.496
1036.69	304.493
1037.39	311.992
1038.08	306.49
1038.78	309.489
1039.47	301.986
1040.17	311.485
1040.87	333.984
1041.56	303.981
1042.26	303.48
1042.95	300.478
1043.65	298.477
1044.34	288.975
1045.04	296.473
1045.74	282.472
1046.43	287.969
1047.13	285.968
1047.82	317.467
1048.52	276.465
1049.21	286.963
1049.9	273.961
1050.6	278.46
1051.29	300.958
1051.99	284.456
1052.68	291.455
1053.38	281.453
1054.07	267.951
1054.76	264.949
1055.46	268.948
1056.15	279.947
1056.85	275.944
1057.54	268.443
1058.23	289.941
1058.93	264.939
1059.62	247.938
1060.31	281.436
1061.01	271.435
1061.7	266.432
1062.39	280.431
1063.09	272.43
1063.78	258.427
1064.47	273.926
1065.16	289.924
1065.86	265.923
1066.55	260.421
1067.24	260.419
1067.93	293.418
1068.63	265.915
1069.32	283.414
1070.01	295.413
1070.7	271.411
1071.39	286.409
1072.09	297.407
1072.78	283.906
1073.47	286.404
1074.16	290.902
1074.85	300.901
1075.54	307.899
1076.23	295.397
1076.93	298.895
1077.62	309.894
1078.31	281.393
1079	279.39
1079.69	281.889
1080.38	306.387
1081.07	272.385
1081.76	265.884
1082.45	297.882
1083.14	304.381
1083.83	282.378
1084.52	273.377
1085.21	291.376
1085.9	263.873
1086.59	290.872
1087.28	308.87
1087.97	281.369
1088.66	285.866
1089.35	277.865
1090.04	271.864
1090.73	283.862
1091.42	288.36
1092.11	292.858
1092.8	288.857
1093.48	295.855
1094.17	277.853
1094.86	281.852
1095.55	281.85
1096.24	286.348
1096.93	284.847
1097.62	292.845
1098.3	277.843
1098.99	270.841
1099.68	277.84
1100.37	293.839
1101.06	266.336
1101.75	300.835
1102.43	271.333
1103.12	276.831
1103.81	281.83
1104.5	291.828
1105.18	283.827
1105.87	275.824
1106.56	291.323
1107.24	299.321
1107.93	271.32
1108.62	299.818
1109.31	276.316
1109.99	272.815
1110.68	271.812
1111.37	265.311
1112.05	295.31
1112.74	293.308
1113.42	304.806
1114.11	285.304
1114.8	266.303
1115.48	294.801
1116.17	305.299
1116.85	303.798
1117.54	275.296
1118.23	269.794
1118.91	287.793
1119.6	277.291
1120.28	294.789
1120.97	282.787
1121.65	310.286
1122.34	299.285
1123.02	307.282
1123.71	340.781
1124.39	318.279
1125.08	326.777
1125.76	343.275
1126.45	346.774
1127.13	335.773
1127.82	374.27
1128.5	355.769
1129.19	364.767
1129.87	341.766
1130.55	343.764
1131.24	307.762
1131.92	316.261
1132.61	314.758
1133.29	295.257
1133.97	257.256
1134.66	290.754
1135.34	295.252
1136.02	284.25
1136.71	306.249
1137.39	290.247
1138.07	296.245
1138.76	263.244
1139.44	304.242
1140.12	262.24
1140.8	280.239
1141.49	280.237
1142.17	273.235
1142.85	299.733
1143.53	257.232
1144.22	294.23
1144.9	294.728
1145.58	292.727
1146.26	287.225
1146.94	286.224
1147.63	274.721
1148.31	290.22
1148.99	304.219
1149.67	269.216
1150.35	298.215
1151.03	288.713
1151.72	287.712
1152.4	292.71
1153.08	285.208
1153.76	284.207
1154.44	299.204
1155.12	284.203
1155.8	299.202
1156.48	291.7
1157.16	279.698
1157.84	301.196
1158.52	306.195
1159.2	304.194
1159.88	289.691
1160.56	285.19
1161.24	298.688
1161.92	306.186
1162.6	305.684
1163.28	333.683
1163.96	306.682
1164.64	299.679
1165.32	294.178
1166	322.676
1166.68	289.674
1167.36	300.673
1168.04	301.714
1168.72	299.756
1169.4	305.012
1170.08	291.263
1170.76	285.563
1171.43	313.346
1172.11	302.691
1172.79	303.222
1173.47	316.51
1174.15	313.274
1174.83	306.918
1175.5	330.241
1176.18	302.986
1176.86	325.342
1177.54	297.33
1178.22	309.315
1178.89	323.023
1179.57	324.344
1180.25	320.979
1180.93	330.736
1181.6	324.773
1182.28	323.482
1182.96	308.676
1183.64	320.455
1184.31	334.049
1184.99	311.229
1185.67	309.931
1186.34	328.476
1187.02	327.058
1187.7	342.01
1188.37	316.921
1189.05	334.23
1189.73	335.354
1190.4	314.448
1191.08	345.263
1191.75	327.862
1192.43	339.345
1193.11	333.999
1193.78	335.535
1194.46	337.994
1195.13	336.938
1195.81	350.223
1196.48	346.267
1197.16	332.433
1197.84	324.719
1198.51	330.369
1199.19	321.269
1199.86	326.047
1200.54	336.105
1201.21	342.167
1201.89	351.213
1202.56	339.575
1203.23	347.18
1203.91	347.975
1204.58	350.497
1205.26	361.368
1205.93	351.754
1206.61	350.848
1207.28	371.708
1207.95	359.395
1208.63	359.959
1209.3	364.752
1209.98	354.442
1210.65	366.276
1211.32	364.52
1212	371.348
1212.67	391.224
1213.34	377.379
1214.02	370.784
1214.69	360.89
1215.36	370.972
1216.03	363.876
1216.71	371.787
1217.38	351.854
1218.05	374.754
1218.72	361.82
1219.4	358.516
1220.07	387.621
1220.74	373.951
1221.41	386.859
1222.09	375.011
1222.76	380.55
1223.43	377.749
1224.1	369.457
1224.77	365.43
1225.45	379.786
1226.12	404.345
1226.79	370.551
1227.46	383.611
1228.13	397.081
1228.8	378.155
1229.47	360.199
1230.15	367.917
1230.82	384.441
1231.49	374.156
1232.16	373.324
1232.83	380.933
1233.5	366.258
1234.17	375.465
1234.84	370.126
1235.51	387.863
1235.59	390.191
1236.26	365.238
1236.94	388.285
1237.61	381.832
1238.28	383.379
1238.96	384.926
1239.63	357.473
1240.31	385.02
1240.98	387.067
1241.65	390.614
1242.33	374.161
1243	369.207
1243.67	395.754
1244.35	382.801
1245.02	369.848
1245.69	372.395
1246.36	388.442
1247.04	377.989
1247.71	387.536
1248.38	401.583
1249.06	412.13
1249.73	408.177
1250.4	375.724
1251.07	377.771
1251.75	371.817
1252.42	392.864
1253.09	390.411
1253.76	366.958
1254.43	384.005
1255.11	395.052
1255.78	411.099
1256.45	408.646
1257.12	413.193
1257.79	398.74
1258.46	404.787
1259.14	399.834
1259.81	415.881
1260.48	425.427
1261.15	429.474
1261.82	434.021
1262.49	409.568
1263.16	411.615
1263.83	422.162
1264.5	407.209
1265.17	409.756
1265.84	421.803
1266.52	432.85
1267.19	399.397
1267.86	432.444
1268.53	451.49
1269.2	453.537
1269.87	472.584
1270.54	438.131
1271.21	455.678
1271.88	456.725
1272.55	457.772
1273.21	473.319
1273.88	469.866
1274.55	462.913
1275.22	477.96
1275.89	471.507
1276.56	494.054
1277.23	466.6
1277.9	498.647
1278.57	496.194
1279.24	474.241
1279.91	506.288
1280.57	488.335
1281.24	483.382
1281.91	505.429
1282.58	473.476
1283.25	486.523
1283.92	463.57
1284.58	512.616
1285.25	481.163
1285.92	508.709
1286.59	476.256
1287.26	502.803
1287.92	463.35
1288.59	475.897
1289.26	466.944
1289.93	474.491
1290.59	457.038
1291.26	471.085
1291.93	475.632
1292.59	465.179
1293.26	464.726
1293.93	462.273
1294.6	441.319
1295.26	494.866
1295.93	459.413
1296.6	476.96
1297.26	481.007
1297.93	462.554
1298.6	468.601
1299.26	465.148
1299.93	460.195
1300.59	468.742
1301.26	460.289
1301.93	466.336
1302.59	491.382
1303.26	454.429
1303.92	476.976
1304.59	475.523
1305.25	463.57
1305.92	460.617
1306.58	468.164
1307.25	472.211
1307.92	496.258
1308.58	512.805
1309.24	503.352
1309.91	524.399
1310.57	533.946
1311.24	519.492
1311.9	524.539
1312.57	531.586
1313.23	537.633
1313.9	509.68
1314.56	512.227
1315.23	536.274
1315.89	517.321
1316.55	513.868
1317.22	507.915
1317.88	495.462
1318.55	479.509
1319.21	499.555
1319.87	498.102
1320.54	449.649
1321.2	458.196
1321.86	461.243
1322.53	447.29
1323.19	448.837
1323.85	440.884
1324.52	432.931
1325.18	451.978
1325.84	444.025
1326.5	457.072
1327.17	419.619
1327.83	426.665
1328.49	431.712
1329.15	418.759
1329.82	454.306
1330.48	434.853
1331.14	467.4
1331.8	451.447
1332.47	421.494
1333.13	444.541
1333.79	448.588
1334.45	427.635
1335.11	442.182
1335.77	451.729
1336.43	457.275
1337.1	411.822
1337.76	416.869
1338.42	425.916
1339.08	440.963
1339.74	446.51
1340.4	448.557
1341.06	424.104
1341.72	416.151
1342.38	430.198
1343.05	432.245
1343.71	438.292
1344.37	434.838
1345.03	420.385
1345.69	435.432
1346.35	450.979
1347.01	455.026
1347.67	434.572
1348.33	435.119
1348.99	440.666
1349.65	466.213
1350.31	451.26
1350.97	452.807
1351.63	450.354
1352.29	464.901
1352.94	490.447
1353.6	474.994
1354.26	444.041
1354.92	465.088
1355.58	445.635
1356.24	463.682
1356.9	479.729
1357.56	464.776
1358.22	481.323
1358.88	504.87
1359.53	475.417
1360.19	495.964
1360.85	493.01
1361.51	475.057
1362.17	461.104
1362.83	493.151
1363.48	475.198
1364.14	473.245
1364.8	491.292
1365.46	487.339
1366.11	467.886
1366.77	481.433
1367.43	495.98
1368.09	504.527
1368.74	491.574
1369.4	471.62
1370.06	511.167
1370.72	499.214
1371.37	488.761
1372.03	493.808
1372.69	495.855
1373.34	483.902
1374	502.449
1374.66	491.996
1375.31	503.043
1375.97	501.09
1376.63	463.637
1377.28	489.184
1377.94	495.73
1378.59	470.777
1379.25	483.324
1379.91	463.371
1380.56	457.418
1381.22	472.965
1381.87	468.012
1382.53	471.059
1383.19	458.106
1383.84	460.653
1384.5	454.2
1385.15	456.247
1385.81	451.794
1386.46	474.84
1387.12	449.887
1387.77	489.434
1388.43	464.481
1389.08	478.028
1389.74	479.575
1390.39	471.122
1391.04	445.169
1391.7	473.716
1392.35	481.763
1393.01	485.31
1393.66	484.357
1394.32	474.904
1394.97	469.95
1395.62	489.997
1396.28	441.544
1396.93	438.591
1397.59	453.638
1398.24	454.685
1398.89	457.232
1399.55	469.779
1400.2	445.826
1400.85	462.873
1401.51	440.42
1402.16	463.467
1402.81	465.513
1403.46	434.56
1404.12	419.107
1404.77	458.154
1405.42	434.701
1406.08	457.748
1406.73	432.795
1407.38	423.842
1408.03	432.889
1408.69	458.435
1409.34	438.982
1409.99	416.029
1410.64	436.576
1411.29	444.122
1411.95	448.169
1412.6	415.216
1413.25	455.763
1413.9	426.31
1414.55	452.357
1415.2	459.904
1415.85	449.451
1416.51	431.998
1417.16	444.045
1417.81	429.592
1418.46	422.139
1419.11	415.186
1419.76	417.732
1420.41	464.779
1421.06	453.826
1421.71	451.873
1422.36	476.42
1423.01	429.967
1423.67	420.014
1424.32	419.561
1424.97	442.108
1425.62	415.155
1426.27	430.702
1426.92	439.249
1427.57	421.795
1428.22	419.842
1428.86	426.389
1429.51	411.436
1430.16	416.983
1430.81	423.03
1431.46	410.577
1432.11	423.124
1432.76	430.171
1433.41	436.718
1434.06	421.765
1434.71	401.312
1435.36	432.359
1436.01	417.405
1436.66	427.952
1437.3	419.499
1437.95	409.046
1438.6	419.593
1439.25	436.14
1439.9	430.687
1440.55	404.234
1441.19	419.281
1441.84	428.828
1442.49	408.375
1443.14	410.922
1443.79	402.969
1444.43	377.015
1445.08	411.062
1445.73	399.109
1446.38	404.656
1447.02	402.203
1447.67	399.25
1448.32	415.797
1448.96	396.844
1449.61	374.391
1450.26	378.938
1450.91	399.485
1451.55	384.032
1452.2	400.578
1452.85	384.125
1453.49	406.172
1454.14	381.219
1454.79	376.266
1455.43	365.313
1456.08	373.36
1456.72	383.907
1457.37	379.454
1458.02	388.501
1458.66	355.048
1459.31	374.095
1459.95	369.642
1460.6	374.188
1461.25	382.735
1461.89	368.782
1462.54	375.329
1463.18	359.376
1463.83	378.423
1464.47	362.97
1465.12	363.017
1465.76	356.064
1466.41	357.111
1467.05	344.158
1467.7	359.205
1468.34	368.752
1468.99	367.298
1469.63	376.844
1470.28	358.391
1470.92	373.438
1471.56	333.985
1472.21	350.532
1472.85	336.079
1473.5	335.626
1474.14	337.673
1474.78	329.72
1475.43	354.767
1476.07	340.814
1476.72	345.361
1477.36	367.907
1478	341.454
1478.65	343.501
1479.29	335.548
1479.93	335.595
1480.58	342.642
1481.22	340.189
1481.86	317.736
1482.5	335.283
1483.15	346.33
1483.79	337.877
1484.43	325.924
1485.08	318.47
1485.72	319.517
1486.36	313.064
1487	320.611
1487.64	308.158
1488.29	326.205
1488.93	304.752
1489.57	336.299
1490.21	324.846
1490.85	311.393
1491.5	341.44
1492.14	319.487
1492.78	326.034
1493.42	341.58
1494.06	362.127
1494.7	328.674
1495.34	332.721
1495.99	343.768
1496.63	341.815
1497.27	353.362
1497.91	361.909
1498.55	340.456
1499.19	338.003
1499.83	336.05
1500.47	328.597
1501.11	336.643
1501.75	364.69
1502.39	379.737
1503.03	344.284
1503.67	350.831
1504.31	346.878
1504.95	366.425
1505.59	348.472
1506.23	396.019
1506.87	359.066
1507.51	371.113
1508.15	374.66
1508.79	388.207
1509.43	379.753
1510.07	383.8
1510.71	390.347
1511.35	372.394
1511.99	390.441
1512.63	361.488
1513.27	375.035
1513.91	379.582
1514.55	374.629
1515.19	367.676
1515.82	378.223
1516.46	375.27
1517.1	381.817
1517.74	363.363
1518.38	376.41
1519.02	374.457
1519.65	374.504
1520.29	380.051
1520.93	380.098
1521.57	374.645
1522.21	362.192
1522.84	375.239
1523.48	380.786
1524.12	368.833
1524.76	376.38
1525.39	393.427
1526.03	391.473
1526.67	404.52
1527.31	404.067
1527.94	390.614
1528.58	398.661
1529.22	424.707
1529.85	391.254
1530.49	399.301
1531.13	401.848
1531.76	410.895
1532.4	396.942
1533.04	418.489
1533.67	381.035
1534.31	401.082
1534.95	394.129
1535.58	376.176
1536.22	376.723
1536.85	399.27
1537.49	379.817
1538.13	373.864
1538.76	392.411
1539.4	385.458
1540.03	369.505
1540.67	395.552
1541.31	391.099
1541.94	390.145
1542.58	392.192
1543.21	394.239
1543.85	394.286
1544.48	398.333
1545.12	406.38
1545.75	393.927
1546.39	384.474
1547.02	405.521
1547.65	409.068
1548.29	409.115
1548.92	418.662
1549.56	418.209
1550.19	405.755
1550.83	400.302
1551.46	430.849
1552.1	418.896
1552.73	406.943
1553.36	410.99
1554	413.037
1554.63	436.084
1555.26	424.131
1555.9	433.178
1556.53	405.725
1557.17	417.272
1557.8	414.818
1558.43	431.865
1559.07	425.912
1559.7	425.459
1560.33	426.506
1560.96	472.053
1561.6	457.1
1562.23	442.647
1562.86	468.694
1563.5	466.741
1564.13	474.288
1564.76	456.835
1565.39	446.382
1566.03	483.428
1566.66	467.475
1567.29	464.522
1567.92	486.569
1568.55	501.616
1569.19	504.663
1569.82	482.21
1570.45	502.757
1571.08	481.804
1571.71	500.351
1572.34	505.398
1572.98	475.945
1573.61	521.492
1574.24	504.538
1574.87	490.085
1575.5	506.132
1576.13	489.179
1576.76	496.226
1577.39	470.273
1578.03	494.82
1578.66	502.867
1579.29	481.414
1579.92	475.961
1580.55	493.508
1581.18	477.055
1581.81	481.101
1582.44	474.648
1583.07	505.195
1583.7	478.242
1584.33	508.789
1584.96	462.336
1585.59	483.383
1586.22	517.43
1586.85	491.977
1587.48	505.524
1588.11	506.071
1588.74	494.617
1589.37	514.664
1590	489.21
1590.63	518.257
1591.25	504.804
1591.88	524.851
1592.51	515.398
1593.14	505.445
1593.77	510.492
1594.4	506.039
1595.03	515.086
1595.66	527.633
1596.29	501.68
1596.91	470.727
1597.54	492.774
1598.17	485.82
1598.8	468.867
1599.43	497.414
1600.05	491.961
1600.68	516.508
1601.31	498.055
1601.94	493.102
1602.57	479.649
1603.19	479.196
1603.82	504.743
1604.45	504.79
1605.08	474.337
1605.7	486.384
1606.33	458.93
1606.96	474.477
1607.59	473.524
1608.21	487.071
1608.84	459.118
1609.47	468.165
1610.09	440.212
1610.72	460.259
1611.35	422.806
1611.97	467.853
1612.6	458.9
1613.23	443.947
1613.85	438.493
1614.48	436.54
1615.1	413.087
1615.73	418.634
1616.36	422.681
1616.98	429.228
1617.61	444.275
1618.23	411.822
1618.86	411.869
1619.49	413.916
1620.11	397.963
1620.74	399.51
1621.36	397.557
1621.99	384.103
1622.61	385.15
1623.24	394.197
1623.86	392.244
1624.49	383.791
1625.11	363.838
1625.74	377.385
1626.36	365.932
1626.99	389.979
1627.61	362.026
1628.24	373.073
1628.86	386.12
1629.48	368.667
1630.11	341.213
1630.73	376.26
1631.36	378.307
1631.98	380.354
1632.61	362.401
1633.23	362.448
1633.85	371.995
1634.48	378.042
1635.1	405.089
1635.72	383.636
1636.35	379.683
1636.97	405.73
1637.59	385.276
1638.22	358.323
1638.84	378.37
1639.46	375.417
1640.09	344.464
1640.71	346.511
1641.33	344.058
1641.96	358.105
1642.58	358.152
1643.2	314.699
1643.82	340.746
1644.45	317.793
1645.07	328.34
1645.69	312.886
1646.31	330.932
1646.93	330.479
1647.56	330.526
1648.18	327.573
1648.8	316.12
1649.42	302.167
1650.04	306.714
1650.67	304.261
1651.29	293.308
1651.91	302.855
1652.53	310.402
1653.15	291.949
1653.77	292.995
1654.39	287.042
1655.02	296.089
1655.64	282.136
1656.26	302.183
1656.88	296.73
1657.5	289.277
1658.12	280.324
1658.74	271.871
1659.36	277.918
1659.98	253.465
1660.6	271.012
1661.22	261.059
1661.84	231.105
1662.46	250.652
1663.08	242.699
1663.7	277.246
1664.32	255.793
1664.94	251.84
1665.56	231.887
1666.18	260.934
1666.8	237.481
1667.42	248.528
1668.04	236.075
1668.66	243.122
1669.28	240.168
1669.9	234.215
1670.52	229.762
1671.14	238.309
1671.76	239.856
1672.38	204.403
1673	221.45
1673.61	222.497
1674.23	238.044
1674.85	239.091
1675.47	252.638
1676.09	250.685
1676.71	228.232
1677.33	215.778
1677.94	243.825
1678.56	188.872
1679.18	213.919
1679.8	205.466
1680.42	191.513
1681.03	196.56
1681.65	191.607
1682.27	199.154
1682.89	213.201
1683.51	199.748
1684.12	192.295
1684.74	199.342
1685.36	205.888
1685.97	187.435
1686.59	183.482
1687.21	197.029
1687.83	185.076
1688.44	186.123
1689.06	183.17
1689.68	177.217
1690.29	169.764
1690.91	175.311
1691.53	197.858
1692.14	171.904
1692.76	160.451
1693.38	192.998
1693.99	163.045
1694.61	172.592
1695.22	172.139
1695.84	165.186
1696.46	167.733
1697.07	166.779
1697.69	175.326
1698.3	167.373
1698.92	181.921
1699.54	145.967
1700.15	154.514
1700.77	153.061
1701.38	151.108
1702	140.155
1702.61	169.202
1703.23	171.249
1703.84	152.296
1704.46	154.343
1705.07	159.389
1705.69	167.936
1706.3	146.483
1706.92	151.03
1707.53	166.077
1708.15	127.124
1708.76	130.171
1709.37	166.718
1709.99	143.265
1710.6	152.812
1711.22	141.359
1711.83	145.405
1712.45	149.452
1713.06	145.499
1713.67	158.046
1714.29	148.593
1714.9	158.14
1715.51	151.187
1716.13	143.734
1716.74	137.281
1717.35	154.827
1717.97	149.874
1718.58	140.421
1719.19	137.468
1719.81	139.015
1720.42	127.062
1721.03	152.609
1721.65	140.656
1722.26	145.703
1722.87	146.25
1723.48	153.797
1724.1	128.344
1724.71	144.89
1725.32	129.437
1725.93	133.984
1726.55	138.031
1727.16	129.578
1727.77	148.625
1728.38	122.172
1728.99	127.719
1729.61	135.266
1730.22	139.313
1730.83	134.36
1731.44	145.907
1732.05	136.453
1732.66	102.5
1733.27	108.547
1733.89	125.094
1734.5	130.141
1735.11	118.688
1735.72	108.735
1736.33	125.782
1736.94	113.829
1737.55	128.376
1738.16	109.423
1738.77	108.97
1739.38	122.516
1739.99	107.563
1740.6	123.11
1741.22	112.657
1741.83	104.704
1742.44	105.751
1743.05	119.298
1743.66	108.845
1744.27	115.392
1744.88	114.439
1745.49	112.986
1746.1	110.532
1746.71	133.079
1747.31	112.126
1747.92	110.673
1748.53	111.22
1749.14	122.267
1749.75	113.814
1750.36	118.861
1750.97	97.4078
1751.58	125.955
1752.19	116.002
1752.8	100.549
1753.41	111.095
1754.02	117.142
1754.62	83.689
1755.23	119.736
1755.84	100.283
1756.45	92.3298
1757.06	100.877
1757.67	97.9238
1758.27	91.4706
1758.88	105.518
1759.49	82.5644
1760.1	103.611
1760.71	70.1582
1761.31	92.7052
1761.92	90.7522
1762.53	94.299
1763.14	84.846
1763.75	72.8928
1764.35	71.4398
1764.96	83.9866
1765.57	88.5334
1766.17	57.0804
1766.78	77.1274
1767.39	80.6742
1768	68.2212
1768.6	76.768
1769.21	73.815
1769.82	65.362
1770.42	69.4088
1771.03	71.9558
1771.64	52.0026
1772.24	81.5494
1772.85	59.0966
1773.46	47.1434
1774.06	62.6902
1774.67	52.7372
1775.28	63.7842
1775.88	58.8312
1776.49	59.878
1777.09	34.4248
1777.7	64.4716
1778.3	47.0186
1778.91	65.0656
1779.52	55.1124
1780.12	77.6594
1780.73	51.2064
1781.33	53.7534
1781.94	42.3002
1782.54	42.347
1783.15	34.894
1783.75	44.4408
1784.36	32.4878
1784.96	46.5346
1785.57	36.5816
1786.17	24.6284
1786.78	28.1754
1787.38	24.7222
1787.99	41.7692
1788.59	31.316
1789.19	28.363
1789.8	33.41
1790.4	10.457
1791.01	28.5038
1791.61	19.5506
1792.22	41.5976
1792.82	21.1444
1793.42	20.6914
1794.03	15.2384
1794.63	23.7852
1795.23	19.8322
1795.84	31.8792
1796.44	14.426
1797.05	2.4728
1797.65	14.5198
1798.25	23.0668
1798.85	18.1136
1799.46	3.6606

## Sheet: RDX (100 pM)
Raman Shift	SERS intensity
501.297	546.157
502.065	490.657
502.833	490.657
503.601	514.657
504.368	504.157
505.136	492.657
505.903	475.657
506.67	506.657
507.437	492.157
508.205	518.657
508.972	503.157
509.739	471.157
510.506	479.157
511.272	480.657
512.039	477.157
512.805	459.157
513.571	441.157
514.338	466.657
515.104	473.657
515.87	453.157
516.636	480.657
517.402	443.657
518.167	467.657
518.933	458.157
519.698	472.157
520.464	459.157
521.229	469.657
521.995	446.657
522.76	448.657
523.525	468.157
524.29	472.657
525.055	455.157
525.819	477.657
526.584	450.657
527.349	430.657
528.113	489.157
528.878	430.657
529.642	462.657
530.406	442.157
531.169	439.697
531.933	455.737
532.697	445.776
533.461	458.816
534.225	442.355
534.988	430.894
535.751	436.434
536.515	439.974
537.278	469.013
538.041	423.052
538.804	428.092
539.566	428.131
540.329	422.671
541.092	446.71
541.855	424.249
542.617	440.289
543.379	431.828
544.142	429.368
544.903	435.908
545.666	460.446
546.428	442.486
547.189	449.526
547.951	450.565
548.713	457.605
549.474	435.145
550.236	457.183
550.997	433.723
551.758	440.262
552.519	437.802
553.281	418.342
554.041	401.88
554.802	416.92
555.562	414.96
556.323	421.499
557.083	420.039
557.844	428.578
558.605	428.617
559.365	388.157
560.125	441.197
560.884	393.736
561.645	421.775
562.404	419.314
563.164	405.354
563.923	425.894
564.683	433.433
565.442	444.472
566.201	415.512
566.961	407.051
567.719	405.591
568.479	426.131
569.237	408.669
569.996	422.209
570.755	429.749
571.513	422.788
572.272	418.828
573.03	422.866
573.789	393.906
574.546	427.446
575.304	407.485
576.063	445.025
576.82	448.065
577.578	452.603
578.336	425.143
579.093	453.183
579.85	444.722
580.607	459.762
581.365	451.801
582.122	462.34
582.879	443.88
583.635	448.919
584.393	452.959
585.149	452.498
585.906	483.037
586.662	487.077
587.419	465.617
588.175	449.156
588.931	463.695
589.687	436.735
590.443	439.774
591.199	473.314
591.955	458.853
592.711	465.392
593.466	439.932
594.221	453.471
594.977	458.511
595.732	468.051
596.487	461.589
597.242	454.129
597.997	474.669
598.752	431.208
599.507	435.248
600.262	418.287
601.016	452.826
601.771	446.866
602.525	449.405
603.279	448.945
604.033	450.485
604.787	457.023
605.541	448.563
606.295	434.603
607.049	452.642
607.803	431.682
608.555	444.721
609.309	451.26
610.062	432.3
610.815	441.84
611.569	445.879
612.322	455.918
613.075	463.457
613.828	432.997
614.58	433.037
615.333	428.076
616.085	443.615
616.837	422.655
617.59	453.194
618.342	455.734
619.094	438.274
619.847	458.812
620.598	442.352
621.35	439.892
622.102	429.431
622.853	441.471
623.604	421.509
624.356	424.549
625.107	449.589
625.859	443.128
626.609	450.168
627.36	427.707
628.112	445.746
628.863	437.286
629.613	448.826
630.364	473.365
631.114	439.905
631.864	421.944
632.615	404.983
633.365	428.023
634.115	461.562
634.865	439.602
635.614	418.141
636.364	421.18
637.115	429.22
637.864	425.26
638.613	435.799
639.362	434.838
640.112	428.878
640.861	430.917
641.61	434.457
642.359	417.997
643.108	407.535
643.857	423.575
644.605	406.114
645.354	435.654
646.102	440.694
646.85	427.732
647.599	442.772
648.347	419.312
649.095	419.851
649.843	404.391
650.591	395.93
651.338	413.969
652.087	421.509
652.834	411.549
653.581	425.088
654.329	425.627
655.076	420.166
655.823	425.706
656.57	417.746
657.317	442.285
658.064	450.325
658.811	428.364
659.557	432.903
660.303	436.943
661.05	436.483
661.796	430.022
662.542	422.561
663.289	429.601
664.035	452.64
664.781	427.18
665.526	427.719
666.273	442.758
667.018	421.798
667.764	421.337
668.509	419.377
669.254	427.917
670	446.955
670.745	445.995
671.49	431.035
672.235	440.074
672.979	440.614
673.724	419.653
674.469	422.692
675.214	413.732
675.958	427.271
676.702	408.311
677.446	392.35
678.19	421.889
678.935	409.929
679.678	400.469
680.422	420.008
681.166	442.047
681.909	448.587
682.653	430.626
683.396	407.666
684.14	427.206
684.883	437.745
685.626	431.784
686.369	449.823
687.112	434.363
687.855	426.403
688.598	427.442
689.34	426.481
690.083	425.021
690.826	448.56
691.568	419.6
692.31	444.64
693.052	448.178
693.795	438.718
694.537	427.258
695.278	412.297
696.02	393.337
696.761	428.875
697.503	397.915
698.245	379.455
698.986	388.494
699.727	375.034
700.468	379.073
701.209	393.112
701.95	392.652
702.691	388.192
703.431	394.731
704.172	381.77
704.913	377.81
705.654	381.849
706.393	373.889
707.134	354.928
707.874	359.967
708.614	370.007
709.354	379.546
710.094	387.586
710.833	370.626
711.573	356.665
712.313	354.204
713.052	351.244
713.792	332.783
714.531	358.823
715.27	371.362
716.009	352.401
716.748	357.441
717.487	347.98
718.226	344.02
718.964	381.56
719.703	325.598
720.441	342.138
721.18	342.678
721.918	357.717
722.656	368.257
723.394	356.796
724.132	341.835
724.87	367.875
725.608	330.914
726.345	338.954
727.083	338.993
727.82	339.532
728.558	354.072
729.295	349.112
730.032	339.151
730.77	357.69
731.506	352.23
732.244	347.769
732.98	326.309
733.716	338.349
734.453	328.887
735.19	327.427
735.926	341.466
736.663	338.006
737.399	339.546
738.134	363.585
738.871	350.124
739.607	332.664
740.342	330.703
741.078	353.743
741.814	354.283
742.549	364.321
743.284	341.861
744.02	342.901
744.755	354.44
745.49	342.48
746.225	372.018
746.96	339.058
747.695	348.598
748.43	343.637
749.164	323.677
749.899	372.216
750.633	315.755
751.367	353.795
752.102	360.835
752.836	378.874
753.57	323.913
754.304	323.453
755.038	321.492
755.771	341.532
756.505	337.071
757.238	314.61
757.972	316.65
758.705	348.689
759.438	333.729
760.171	351.769
760.904	337.807
761.637	334.347
762.37	318.387
763.103	327.426
763.835	339.966
764.568	315.006
765.3	326.044
766.033	332.084
766.765	322.623
767.497	330.163
768.229	340.203
768.962	361.241
769.693	325.781
770.425	345.321
771.157	300.86
771.888	330.4
772.62	341.939
773.351	324.978
774.082	355.518
774.814	318.558
775.545	334.097
776.275	346.136
777.006	337.175
777.737	337.715
778.468	318.755
779.199	336.794
779.929	344.833
780.659	328.373
781.39	327.412
782.12	327.952
782.85	332.492
783.58	340.03
784.31	354.07
785.039	316.61
785.769	343.649
786.499	329.189
787.228	336.227
787.958	323.267
788.688	346.307
789.416	337.346
790.146	351.386
790.875	357.426
791.604	354.964
792.333	355.504
793.061	367.544
793.79	337.083
794.519	318.623
795.247	348.162
795.976	355.201
796.703	345.741
797.432	362.28
798.159	381.82
798.888	350.859
799.615	335.898
800.344	346.438
801.071	369.478
801.799	401.017
802.526	381.056
803.254	412.596
803.981	399.135
804.707	404.175
805.435	411.215
806.162	408.753
806.889	397.793
807.615	387.332
808.342	405.872
809.069	397.912
809.795	415.95
810.522	422.99
811.248	399.03
811.974	397.069
812.701	399.609
813.427	377.648
814.152	401.187
814.878	393.727
815.604	397.767
816.33	399.806
817.055	402.846
817.781	393.384
818.506	373.424
819.231	377.964
819.956	371.003
820.681	394.043
821.407	373.082
822.131	390.121
822.856	359.161
823.58	402.201
824.305	361.24
825.029	388.779
825.754	370.819
826.478	352.858
827.202	363.898
827.926	375.437
828.65	378.476
829.374	362.016
830.098	347.055
830.821	355.595
831.545	337.635
832.268	333.673
832.992	352.213
833.716	335.253
834.439	343.792
835.162	314.832
835.885	357.37
836.608	328.91
837.331	321.45
838.054	335.989
838.776	335.529
839.498	326.568
840.221	339.607
840.943	338.147
841.665	330.687
842.388	339.726
843.11	322.766
843.832	321.805
844.554	333.844
845.276	340.384
845.998	347.923
846.718	339.963
847.44	349.002
848.161	351.541
848.883	351.081
849.604	328.121
850.326	340.66
851.046	357.699
851.767	366.239
852.488	325.278
853.209	353.818
853.929	328.358
854.65	360.396
855.37	350.936
856.091	320.975
856.81	337.015
857.531	342.555
858.251	339.093
858.971	323.633
859.691	331.173
860.411	348.712
861.13	335.252
861.85	346.791
862.569	339.83
863.288	312.37
864.008	332.41
864.727	320.949
865.446	360.488
866.165	303.027
866.884	385.567
867.603	318.107
868.321	369.646
869.04	360.686
869.758	358.725
870.477	376.264
871.195	378.804
871.914	393.844
872.631	418.383
873.35	436.922
874.067	440.962
874.786	467.501
875.503	522.041
876.221	578.58
876.938	567.119
877.656	603.659
878.373	592.698
879.09	581.238
879.808	608.778
880.525	548.816
881.242	513.356
881.959	497.396
882.675	463.435
883.392	422.475
884.109	434.514
884.825	389.053
885.542	403.093
886.258	397.632
886.974	373.172
887.69	395.711
888.407	366.75
889.122	380.29
889.838	358.83
890.553	385.869
891.27	350.908
891.985	370.948
892.7	354.487
893.416	333.527
894.131	319.567
894.847	325.106
895.562	300.645
896.276	318.184
896.991	298.724
897.706	339.264
898.42	310.803
899.135	298.342
899.85	307.882
900.565	294.921
901.279	292.961
901.993	285.001
902.707	293.039
903.421	292.579
904.135	280.619
904.849	288.658
905.563	256.198
906.276	282.736
906.99	284.276
907.703	268.816
908.417	295.855
909.13	309.895
909.843	281.434
910.556	292.473
911.269	284.513
911.982	304.053
912.695	277.092
913.408	284.131
914.121	283.671
914.832	299.21
915.545	305.75
916.257	291.289
916.97	262.828
917.682	321.368
918.394	297.907
919.106	282.447
919.817	311.487
920.529	333.026
921.241	302.065
921.953	299.105
922.665	312.144
923.375	317.684
924.087	315.224
924.798	319.762
925.51	316.802
926.22	312.341
926.931	369.881
927.642	332.421
928.352	338.459
929.063	344.499
929.774	331.539
930.484	357.578
931.195	324.618
931.905	348.157
932.615	345.696
933.325	340.736
934.035	346.276
934.745	349.815
935.455	320.854
936.164	339.393
936.874	337.933
937.584	329.473
938.293	319.012
939.003	321.551
939.711	302.091
940.421	295.13
941.13	322.17
941.839	299.21
942.547	319.248
943.257	296.288
943.965	307.328
944.674	307.867
945.382	300.907
946.09	321.946
946.799	304.485
947.507	317.025
948.215	299.064
948.923	299.604
949.63	322.644
950.339	315.182
951.046	310.222
951.754	294.762
952.462	305.801
953.169	310.841
953.877	292.38
954.584	306.419
955.291	332.459
955.997	330.998
956.705	318.538
957.412	304.077
958.118	300.616
958.826	298.156
959.532	294.696
960.238	315.235
960.944	286.774
961.651	303.314
962.357	325.853
963.063	286.393
963.769	314.932
964.475	321.471
965.181	319.011
965.886	320.05
966.593	307.09
967.298	316.13
968.004	290.668
968.709	308.208
969.414	301.748
970.119	316.287
970.824	335.327
971.529	302.367
972.234	328.405
972.939	315.445
973.644	331.484
974.348	332.024
975.053	338.564
975.757	343.602
976.462	332.642
977.166	315.682
977.87	322.221
978.574	334.761
979.278	318.8
979.982	313.839
980.686	311.879
981.39	339.419
982.094	343.458
982.797	326.497
983.501	336.536
984.204	315.076
984.907	353.616
985.61	346.155
986.313	321.694
987.016	330.234
987.719	347.273
988.422	350.313
989.124	336.853
989.827	343.891
990.53	354.931
991.232	382.971
991.934	360.01
992.636	362.55
993.339	337.088
994.041	358.128
994.742	359.668
995.444	346.207
996.146	342.747
996.848	388.287
997.549	379.325
998.251	379.865
998.952	358.405
999.654	380.944
1000.36	354.484
1001.06	401.023
1001.76	378.562
1002.46	389.102
1003.16	371.141
1003.86	333.181
1004.56	320.22
1005.26	363.759
1005.96	339.299
1006.66	326.339
1007.36	333.878
1008.06	319.917
1008.76	351.957
1009.46	340.496
1010.16	343.036
1010.86	326.076
1011.56	333.114
1012.26	291.154
1012.96	316.693
1013.66	317.733
1014.36	300.273
1015.06	321.311
1015.76	324.851
1016.46	336.391
1017.16	335.43
1017.85	321.47
1018.55	323.009
1019.25	323.548
1019.95	350.588
1020.65	303.628
1021.35	316.167
1022.05	328.707
1022.74	330.245
1023.44	310.785
1024.14	341.825
1024.84	333.364
1025.54	320.404
1026.23	324.443
1026.93	334.482
1027.63	330.022
1028.33	321.062
1029.02	333.101
1029.72	342.14
1030.42	355.68
1031.12	337.219
1031.81	327.759
1032.51	351.298
1033.21	323.837
1033.9	310.377
1034.6	325.416
1035.3	305.956
1035.99	331.996
1036.69	329.534
1037.39	340.574
1038.08	343.614
1038.78	321.153
1039.47	320.193
1040.17	326.232
1040.87	334.771
1041.56	353.311
1042.26	343.85
1042.95	320.39
1043.65	331.929
1044.34	339.468
1045.04	315.508
1045.74	301.048
1046.43	330.587
1047.13	318.627
1047.82	328.166
1048.52	300.205
1049.21	335.245
1049.9	314.785
1050.6	281.824
1051.29	307.863
1051.99	272.902
1052.68	307.942
1053.38	287.482
1054.07	276.021
1054.76	268.56
1055.46	303.6
1056.15	271.139
1056.85	284.179
1057.54	298.219
1058.23	268.257
1058.93	289.797
1059.62	304.837
1060.31	279.376
1061.01	299.916
1061.7	284.454
1062.39	284.494
1063.09	298.534
1063.78	273.573
1064.47	290.613
1065.16	286.152
1065.86	296.691
1066.55	295.731
1067.24	279.271
1067.93	274.81
1068.63	266.849
1069.32	284.389
1070.01	266.428
1070.7	283.968
1071.39	296.007
1072.09	279.547
1072.78	283.586
1073.47	275.125
1074.16	273.165
1074.85	280.205
1075.54	284.244
1076.23	282.283
1076.93	277.823
1077.62	286.862
1078.31	288.402
1079	286.441
1079.69	282.98
1080.38	284.02
1081.07	267.059
1081.76	277.599
1082.45	292.639
1083.14	272.677
1083.83	288.217
1084.52	261.257
1085.21	272.296
1085.9	289.836
1086.59	251.875
1087.28	262.414
1087.97	276.454
1088.66	275.493
1089.35	292.033
1090.04	269.572
1090.73	282.611
1091.42	289.151
1092.11	273.691
1092.8	299.23
1093.48	277.269
1094.17	270.809
1094.86	285.848
1095.55	293.388
1096.24	250.928
1096.93	276.467
1097.62	284.006
1098.3	302.045
1098.99	312.085
1099.68	291.625
1100.37	319.664
1101.06	299.703
1101.75	299.243
1102.43	319.282
1103.12	311.822
1103.81	298.862
1104.5	302.4
1105.18	318.44
1105.87	312.98
1106.56	315.019
1107.24	316.059
1107.93	297.597
1108.62	276.637
1109.31	338.677
1109.99	321.216
1110.68	294.756
1111.37	341.795
1112.05	299.334
1112.74	289.374
1113.42	294.414
1114.11	320.453
1114.8	340.492
1115.48	323.032
1116.17	293.571
1116.85	327.111
1117.54	309.65
1118.23	295.189
1118.91	304.729
1119.6	348.268
1120.28	330.308
1120.97	315.348
1121.65	334.386
1122.34	322.426
1123.02	329.966
1123.71	320.005
1124.39	333.045
1125.08	324.585
1125.76	330.623
1126.45	350.163
1127.13	358.702
1127.82	363.242
1128.5	395.282
1129.19	335.82
1129.87	352.86
1130.55	351.4
1131.24	333.439
1131.92	365.479
1132.61	340.018
1133.29	338.057
1133.97	340.097
1134.66	345.137
1135.34	323.676
1136.02	351.215
1136.71	336.754
1137.39	307.794
1138.07	309.834
1138.76	311.873
1139.44	285.912
1140.12	295.452
1140.8	315.991
1141.49	311.031
1142.17	310.071
1142.85	312.609
1143.53	290.649
1144.22	311.689
1144.9	326.228
1145.58	325.768
1146.26	327.306
1146.94	295.846
1147.63	310.886
1148.31	301.925
1148.99	310.465
1149.67	294.505
1150.35	312.543
1151.03	302.083
1151.72	298.623
1152.4	312.162
1153.08	332.702
1153.76	327.241
1154.44	311.78
1155.12	317.32
1155.8	304.359
1156.48	312.899
1157.16	302.938
1157.84	319.977
1158.52	355.517
1159.2	335.057
1159.88	332.096
1160.56	322.635
1161.24	335.675
1161.92	311.214
1162.6	341.254
1163.28	310.794
1163.96	322.832
1164.64	327.372
1165.32	311.911
1166	331.951
1166.68	335.991
1167.36	335.529
1168.04	320.271
1168.72	336.997
1169.4	342.761
1170.08	355.291
1170.76	340.689
1171.43	333.474
1172.11	339.119
1172.79	332.338
1173.47	338.819
1174.15	344.975
1174.83	326.264
1175.5	358.078
1176.18	329.278
1176.86	341.556
1177.54	332.531
1178.22	363.566
1178.89	357.538
1179.57	345.283
1180.25	339.959
1180.93	349.203
1181.6	369.309
1182.28	342.534
1182.96	369.112
1183.64	340.623
1184.31	357.636
1184.99	359.436
1185.67	353.418
1186.34	346.455
1187.02	353.111
1187.7	357.44
1188.37	358.911
1189.05	369.594
1189.73	360.178
1190.4	366.234
1191.08	357.222
1191.75	357.272
1192.43	365.553
1193.11	351.903
1193.78	359.273
1194.46	384.547
1195.13	374.416
1195.81	383.126
1196.48	374.243
1197.16	370.782
1197.84	382.344
1198.51	396.071
1199.19	390.26
1199.86	389.202
1200.54	395.497
1201.21	383.593
1201.89	399.42
1202.56	402.126
1203.23	404.403
1203.91	400.105
1204.58	407.286
1205.26	402.634
1205.93	422.974
1206.61	420.618
1207.28	440.529
1207.95	422.79
1208.63	421.548
1209.3	437.405
1209.98	443.155
1210.65	428.6
1211.32	460.579
1212	440.604
1212.67	447.832
1213.34	433.298
1214.02	433.131
1214.69	449.45
1215.36	435.758
1216.03	422.504
1216.71	436.244
1217.38	412.232
1218.05	441.344
1218.72	437.084
1219.4	434.219
1220.07	440.765
1220.74	422.216
1221.41	425.94
1222.09	443.065
1222.76	456.738
1223.43	441.096
1224.1	458.998
1224.77	438.693
1225.45	471.394
1226.12	457.242
1226.79	463.222
1227.46	468.732
1228.13	459.813
1228.8	466.233
1229.47	489.415
1230.15	469.346
1230.82	481.391
1231.49	475.97
1232.16	484.892
1232.83	497.486
1233.5	498.628
1234.17	465.781
1234.84	485.591
1235.51	491.799
1235.59	492.297
1236.26	500.927
1236.94	512.556
1237.61	508.685
1238.28	474.815
1238.96	502.943
1239.63	511.572
1240.31	461.202
1240.98	497.831
1241.65	494.96
1242.33	518.59
1243	512.219
1243.67	512.847
1244.35	503.977
1245.02	518.606
1245.69	521.235
1246.36	524.365
1247.04	539.994
1247.71	540.123
1248.38	536.752
1249.06	520.381
1249.73	544.51
1250.4	530.64
1251.07	547.269
1251.75	560.898
1252.42	551.028
1253.09	570.157
1253.76	519.785
1254.43	556.915
1255.11	549.044
1255.78	551.173
1256.45	561.803
1257.12	539.432
1257.79	514.061
1258.46	572.19
1259.14	571.819
1259.81	542.448
1260.48	559.578
1261.15	555.207
1261.82	567.336
1262.49	553.966
1263.16	570.095
1263.83	564.723
1264.5	619.353
1265.17	604.982
1265.84	563.112
1266.52	569.241
1267.19	581.87
1267.86	579
1268.53	626.628
1269.2	610.257
1269.87	587.387
1270.54	607.516
1271.21	607.645
1271.88	575.775
1272.55	577.404
1273.21	578.033
1273.88	588.162
1274.55	616.291
1275.22	611.42
1275.89	641.05
1276.56	612.179
1277.23	608.808
1277.9	581.938
1278.57	592.566
1279.24	609.195
1279.91	617.325
1280.57	605.454
1281.24	602.583
1281.91	590.213
1282.58	626.342
1283.25	603.47
1283.92	592.6
1284.58	604.229
1285.25	624.358
1285.92	606.988
1286.59	578.117
1287.26	604.746
1287.92	595.876
1288.59	614.504
1289.26	621.633
1289.93	595.763
1290.59	600.892
1291.26	612.021
1291.93	631.651
1292.59	594.779
1293.26	602.408
1293.93	632.538
1294.6	623.667
1295.26	623.796
1295.93	614.926
1296.6	651.055
1297.26	620.684
1297.93	619.313
1298.6	621.942
1299.26	602.071
1299.93	619.201
1300.59	620.83
1301.26	615.959
1301.93	618.589
1302.59	607.718
1303.26	624.846
1303.92	623.976
1304.59	606.105
1305.25	658.234
1305.92	645.364
1306.58	649.493
1307.25	661.122
1307.92	639.751
1308.58	658.38
1309.24	661.009
1309.91	688.639
1310.57	682.768
1311.24	684.397
1311.9	694.527
1312.57	701.155
1313.23	710.784
1313.9	702.414
1314.56	704.043
1315.23	685.172
1315.89	681.302
1316.55	661.431
1317.22	670.06
1317.88	657.689
1318.55	668.818
1319.21	669.447
1319.87	660.077
1320.54	593.206
1321.2	653.335
1321.86	636.965
1322.53	615.093
1323.19	607.722
1323.85	629.852
1324.52	598.981
1325.18	649.611
1325.84	574.24
1326.5	594.369
1327.17	609.498
1327.83	586.627
1328.49	608.756
1329.15	613.386
1329.82	617.015
1330.48	617.644
1331.14	608.774
1331.8	582.903
1332.47	593.531
1333.13	620.161
1333.79	625.79
1334.45	632.919
1335.11	620.549
1335.77	636.178
1336.43	626.807
1337.1	625.436
1337.76	640.565
1338.42	644.694
1339.08	665.824
1339.74	639.953
1340.4	633.582
1341.06	635.212
1341.72	665.341
1342.38	656.469
1343.05	656.099
1343.71	658.228
1344.37	644.857
1345.03	674.487
1345.69	663.116
1346.35	678.745
1347.01	652.874
1347.67	682.003
1348.33	694.132
1348.99	676.762
1349.65	655.391
1350.31	713.52
1350.97	663.15
1351.63	702.278
1352.29	689.407
1352.94	650.037
1353.6	638.166
1354.26	668.295
1354.92	662.425
1355.58	635.554
1356.24	680.682
1356.9	659.812
1357.56	645.941
1358.22	645.07
1358.88	658.7
1359.53	669.829
1360.19	684.958
1360.85	683.088
1361.51	685.216
1362.17	674.345
1362.83	671.975
1363.48	697.104
1364.14	685.733
1364.8	675.363
1365.46	672.492
1366.11	689.62
1366.77	691.25
1367.43	704.879
1368.09	697.508
1368.74	694.638
1369.4	731.767
1370.06	750.896
1370.72	738.026
1371.37	745.154
1372.03	723.783
1372.69	780.413
1373.34	759.542
1374	758.671
1374.66	764.801
1375.31	754.43
1375.97	755.058
1376.63	768.688
1377.28	738.317
1377.94	726.446
1378.59	727.076
1379.25	723.205
1379.91	716.835
1380.56	682.964
1381.22	718.092
1381.87	674.221
1382.53	680.851
1383.19	642.98
1383.84	655.11
1384.5	639.239
1385.15	650.867
1385.81	663.497
1386.46	663.626
1387.12	651.255
1387.77	617.885
1388.43	634.514
1389.08	602.143
1389.74	599.273
1390.39	636.901
1391.04	606.53
1391.7	607.16
1392.35	614.289
1393.01	596.418
1393.66	612.548
1394.32	658.677
1394.97	608.306
1395.62	637.935
1396.28	626.564
1396.93	619.693
1397.59	592.323
1398.24	616.452
1398.89	616.081
1399.55	649.711
1400.2	622.339
1400.85	609.468
1401.51	642.098
1402.16	626.727
1402.81	643.356
1403.46	623.986
1404.12	633.115
1404.77	635.243
1405.42	599.373
1406.08	601.502
1406.73	597.631
1407.38	612.761
1408.03	642.39
1408.69	634.519
1409.34	608.648
1409.99	608.277
1410.64	619.406
1411.29	655.036
1411.95	601.165
1412.6	609.294
1413.25	632.424
1413.9	610.553
1414.55	615.181
1415.2	609.311
1415.85	584.44
1416.51	597.069
1417.16	595.699
1417.81	597.828
1418.46	566.957
1419.11	591.586
1419.76	586.215
1420.41	614.344
1421.06	544.474
1421.71	575.103
1422.36	569.232
1423.01	583.362
1423.67	576.49
1424.32	575.119
1424.97	545.249
1425.62	547.378
1426.27	544.507
1426.92	550.637
1427.57	552.766
1428.22	543.395
1428.86	569.524
1429.51	541.653
1430.16	547.782
1430.81	553.912
1431.46	588.541
1432.11	572.17
1432.76	575.3
1433.41	562.928
1434.06	560.057
1434.71	584.187
1435.36	565.816
1436.01	572.945
1436.66	566.075
1437.3	538.704
1437.95	578.833
1438.6	568.962
1439.25	564.591
1439.9	585.22
1440.55	575.85
1441.19	552.979
1441.84	583.608
1442.49	563.738
1443.14	570.366
1443.79	568.496
1444.43	568.625
1445.08	575.254
1445.73	576.884
1446.38	546.013
1447.02	575.642
1447.67	553.772
1448.32	556.9
1448.96	531.529
1449.61	551.659
1450.26	569.288
1450.91	565.417
1451.55	563.047
1452.2	571.676
1452.85	551.304
1453.49	549.934
1454.14	553.063
1454.79	575.692
1455.43	568.822
1456.08	564.951
1456.72	550.08
1457.37	550.209
1458.02	561.838
1458.66	575.967
1459.31	560.097
1459.95	578.726
1460.6	530.855
1461.25	551.985
1461.89	569.614
1462.54	531.742
1463.18	567.872
1463.83	539.501
1464.47	552.63
1465.12	527.26
1465.76	545.389
1466.41	546.017
1467.05	533.647
1467.7	560.276
1468.34	531.405
1468.99	493.035
1469.63	541.164
1470.28	521.293
1470.92	528.423
1471.56	534.051
1472.21	543.18
1472.85	513.81
1473.5	536.439
1474.14	558.068
1474.78	498.698
1475.43	525.827
1476.07	519.956
1476.72	504.085
1477.36	515.714
1478	516.843
1478.65	505.973
1479.29	524.602
1479.93	488.231
1480.58	489.861
1481.22	508.989
1481.86	509.618
1482.5	513.748
1483.15	494.377
1483.79	519.006
1484.43	495.636
1485.08	522.265
1485.72	482.393
1486.36	495.023
1487	497.652
1487.64	492.281
1488.29	509.411
1488.93	490.04
1489.57	501.669
1490.21	523.799
1490.85	519.927
1491.5	521.056
1492.14	531.186
1492.78	539.315
1493.42	518.444
1494.06	505.574
1494.7	536.203
1495.34	507.331
1495.99	494.461
1496.63	531.09
1497.27	532.219
1497.91	499.349
1498.55	491.478
1499.19	494.108
1499.83	509.236
1500.47	505.365
1501.11	485.495
1501.75	476.624
1502.39	497.753
1503.03	491.883
1503.67	486.012
1504.31	474.141
1504.95	468.27
1505.59	493.899
1506.23	484.028
1506.87	508.658
1507.51	478.787
1508.15	467.916
1508.79	485.546
1509.43	477.174
1510.07	471.803
1510.71	459.433
1511.35	501.062
1511.99	474.191
1512.63	480.821
1513.27	492.95
1513.91	463.078
1514.55	439.708
1515.19	464.337
1515.82	469.966
1516.46	475.096
1517.1	456.725
1517.74	477.354
1518.38	471.984
1519.02	474.612
1519.65	457.741
1520.29	506.871
1520.93	448
1521.57	481.629
1522.21	462.759
1522.84	469.388
1523.48	463.016
1524.12	494.146
1524.76	506.775
1525.39	493.404
1526.03	501.534
1526.67	479.163
1527.31	491.792
1527.94	509.421
1528.58	503.05
1529.22	464.679
1529.85	504.309
1530.49	503.438
1531.13	539.067
1531.76	512.197
1532.4	511.326
1533.04	511.954
1533.67	459.584
1534.31	492.713
1534.95	505.342
1535.58	525.472
1536.22	492.101
1536.85	525.73
1537.49	507.859
1538.13	525.988
1538.76	516.117
1539.4	513.247
1540.03	502.376
1540.67	534.505
1541.31	509.635
1541.94	511.264
1542.58	514.892
1543.21	511.022
1543.85	521.651
1544.48	517.28
1545.12	540.41
1545.75	527.039
1546.39	526.168
1547.02	545.797
1547.65	541.426
1548.29	523.055
1548.92	530.185
1549.56	532.814
1550.19	554.443
1550.83	570.073
1551.46	532.702
1552.1	549.831
1552.73	554.96
1553.36	544.089
1554	562.718
1554.63	584.348
1555.26	572.977
1555.9	562.105
1556.53	557.235
1557.17	568.364
1557.8	555.994
1558.43	560.623
1559.07	553.752
1559.7	569.882
1560.33	565.011
1560.96	582.139
1561.6	575.269
1562.23	588.398
1562.86	591.027
1563.5	557.657
1564.13	577.786
1564.76	571.415
1565.39	594.545
1566.03	573.673
1566.66	572.302
1567.29	583.432
1567.92	576.061
1568.55	544.69
1569.19	604.82
1569.82	585.449
1570.45	603.077
1571.08	589.707
1571.71	579.336
1572.34	601.965
1572.98	602.095
1573.61	617.724
1574.24	576.853
1574.87	598.482
1575.5	590.111
1576.13	615.74
1576.76	620.37
1577.39	603.499
1578.03	586.628
1578.66	645.258
1579.29	603.886
1579.92	601.015
1580.55	587.145
1581.18	609.274
1581.81	604.403
1582.44	616.033
1583.07	605.662
1583.7	623.791
1584.33	605.42
1584.96	613.549
1585.59	626.178
1586.22	569.808
1586.85	642.437
1587.48	614.066
1588.11	580.196
1588.74	617.824
1589.37	601.953
1590	635.583
1590.63	616.712
1591.25	611.341
1591.88	600.471
1592.51	649.6
1593.14	664.729
1593.77	635.858
1594.4	653.487
1595.03	664.116
1595.66	648.746
1596.29	692.375
1596.91	651.504
1597.54	689.134
1598.17	692.762
1598.8	680.891
1599.43	681.521
1600.05	673.65
1600.68	668.279
1601.31	688.409
1601.94	651.038
1602.57	677.167
1603.19	661.796
1603.82	634.425
1604.45	650.554
1605.08	614.684
1605.7	627.313
1606.33	617.942
1606.96	620.072
1607.59	577.2
1608.21	593.329
1608.84	583.459
1609.47	559.588
1610.09	554.717
1610.72	577.847
1611.35	535.976
1611.97	556.104
1612.6	535.234
1613.23	543.863
1613.85	568.993
1614.48	554.122
1615.1	540.751
1615.73	518.881
1616.36	516.009
1616.98	504.138
1617.61	519.768
1618.23	538.897
1618.86	506.026
1619.49	517.656
1620.11	524.785
1620.74	495.914
1621.36	500.543
1621.99	464.172
1622.61	486.301
1623.24	465.931
1623.86	494.06
1624.49	470.689
1625.11	490.819
1625.74	458.947
1626.36	473.576
1626.99	480.706
1627.61	480.835
1628.24	495.464
1628.86	488.594
1629.48	495.223
1630.11	476.352
1630.73	452.481
1631.36	488.61
1631.98	455.739
1632.61	449.869
1633.23	464.998
1633.85	442.127
1634.48	439.756
1635.1	408.385
1635.72	438.014
1636.35	427.144
1636.97	445.773
1637.59	416.402
1638.22	396.032
1638.84	414.661
1639.46	393.789
1640.09	385.919
1640.71	388.548
1641.33	397.677
1641.96	387.807
1642.58	400.936
1643.2	349.065
1643.82	403.195
1644.45	373.323
1645.07	384.452
1645.69	373.582
1646.31	366.211
1646.93	371.34
1647.56	377.97
1648.18	350.099
1648.8	355.227
1649.42	333.857
1650.04	344.486
1650.67	338.115
1651.29	365.745
1651.91	331.874
1652.53	341.503
1653.15	345.132
1653.77	302.261
1654.39	339.89
1655.02	329.52
1655.64	355.149
1656.26	346.278
1656.88	369.408
1657.5	344.037
1658.12	344.665
1658.74	338.295
1659.36	358.924
1659.98	356.553
1660.6	326.183
1661.22	349.812
1661.84	356.441
1662.46	311.07
1663.08	309.699
1663.7	320.329
1664.32	319.458
1664.94	316.587
1665.56	319.217
1666.18	320.346
1666.8	296.475
1667.42	329.604
1668.04	301.733
1668.66	295.362
1669.28	301.491
1669.9	291.621
1670.52	304.25
1671.14	263.88
1671.76	260.008
1672.38	283.137
1673	250.267
1673.61	259.896
1674.23	273.025
1674.85	267.655
1675.47	265.284
1676.09	275.412
1676.71	267.042
1677.33	258.171
1677.94	269.8
1678.56	261.93
1679.18	247.559
1679.8	255.188
1680.42	236.817
1681.03	247.446
1681.65	248.075
1682.27	256.205
1682.89	255.334
1683.51	242.463
1684.12	246.593
1684.74	226.722
1685.36	228.35
1685.97	248.48
1686.59	229.609
1687.21	256.738
1687.83	227.868
1688.44	244.997
1689.06	234.126
1689.68	243.255
1690.29	242.884
1690.91	235.513
1691.53	220.143
1692.14	230.772
1692.76	231.901
1693.38	227.531
1693.99	213.66
1694.61	211.288
1695.22	232.918
1695.84	210.047
1696.46	209.676
1697.07	213.806
1697.69	218.435
1698.3	219.064
1698.92	205.693
1699.54	209.322
1700.15	189.951
1700.77	229.581
1701.38	196.71
1702	205.839
1702.61	197.969
1703.23	199.097
1703.84	206.226
1704.46	205.856
1705.07	208.485
1705.69	208.614
1706.3	167.244
1706.92	173.873
1707.53	202.001
1708.15	191.131
1708.76	193.26
1709.37	183.889
1709.99	183.519
1710.6	210.648
1711.22	155.277
1711.83	177.906
1712.45	163.536
1713.06	185.664
1713.67	179.294
1714.29	185.923
1714.9	189.552
1715.51	171.181
1716.13	188.811
1716.74	183.94
1717.35	166.569
1717.97	178.198
1718.58	166.828
1719.19	180.957
1719.81	176.586
1720.42	146.715
1721.03	176.844
1721.65	156.974
1722.26	160.103
1722.87	156.732
1723.48	145.361
1724.1	159.99
1724.71	156.12
1725.32	175.249
1725.93	161.378
1726.55	151.507
1727.16	149.136
1727.77	142.266
1728.38	144.395
1728.99	149.524
1729.61	148.653
1730.22	130.282
1730.83	175.412
1731.44	162.041
1732.05	148.17
1732.66	119.799
1733.27	139.428
1733.89	139.058
1734.5	135.187
1735.11	139.816
1735.72	126.945
1736.33	133.074
1736.94	154.204
1737.55	123.333
1738.16	127.462
1738.77	137.591
1739.38	137.22
1739.99	139.85
1740.6	122.979
1741.22	115.108
1741.83	119.737
1742.44	144.366
1743.05	116.996
1743.66	116.125
1744.27	142.754
1744.88	123.383
1745.49	121.512
1746.1	109.642
1746.71	125.771
1747.31	132.9
1747.92	110.529
1748.53	103.658
1749.14	103.288
1749.75	126.917
1750.36	99.046
1750.97	128.175
1751.58	123.804
1752.19	115.434
1752.8	125.563
1753.41	93.192
1754.02	107.821
1754.62	96.9505
1755.23	101.58
1755.84	112.709
1756.45	89.3381
1757.06	88.4672
1757.67	116.097
1758.27	114.226
1758.88	85.8548
1759.49	86.9841
1760.1	86.6132
1760.71	94.7424
1761.31	95.3717
1761.92	96.0008
1762.53	85.6301
1763.14	78.2593
1763.75	64.8884
1764.35	77.5177
1764.96	62.6468
1765.57	87.7761
1766.17	97.9053
1766.78	70.5344
1767.39	90.1637
1768	82.7929
1768.6	65.9221
1769.21	79.5513
1769.82	76.6805
1770.42	63.3096
1771.03	93.9389
1771.64	62.068
1772.24	54.1973
1772.85	93.3265
1773.46	77.9557
1774.06	53.0849
1774.67	79.7141
1775.28	53.8433
1775.88	62.4725
1776.49	57.1017
1777.09	63.7308
1777.7	58.8601
1778.3	65.9893
1778.91	77.6185
1779.52	67.7477
1780.12	48.3768
1780.73	41.5061
1781.33	57.6353
1781.94	32.2644
1782.54	54.3937
1783.15	42.5229
1783.75	59.6521
1784.36	54.7813
1784.96	54.9105
1785.57	49.0397
1786.17	53.1689
1786.78	24.298
1787.38	53.9273
1787.99	42.0565
1788.59	53.1857
1789.19	36.8149
1789.8	35.4441
1790.4	55.5734
1791.01	36.2025
1791.61	16.3317
1792.22	41.9609
1792.82	31.5901
1793.42	9.7193
1794.03	19.8485
1794.63	28.4777
1795.23	19.107
1795.84	35.7361
1796.44	27.8653
1797.05	24.9946
1797.65	14.6237
1798.25	31.2529
1798.85	16.8821
1799.46	1.51132

## Sheet: RDX (10 pM)
Raman Shift	SERS intensity
501.297	187.688
502.065	136.688
502.833	172.688
503.601	169.688
504.368	156.188
505.136	186.188
505.903	165.188
506.67	160.688
507.437	180.188
508.205	177.188
508.972	153.188
509.739	189.188
510.506	195.188
511.272	153.188
512.039	186.188
512.805	166.688
513.571	166.688
514.338	174.188
515.104	159.188
515.87	154.688
516.636	150.188
517.402	129.188
518.167	157.688
518.933	154.688
519.698	154.688
520.464	156.188
521.229	138.188
521.995	141.188
522.76	148.688
523.525	139.688
524.29	123.188
525.055	156.188
525.819	121.688
526.584	130.688
527.349	136.688
528.113	130.688
528.878	156.188
529.642	135.188
530.406	117.188
531.169	136.71
531.933	145.733
532.697	127.757
533.461	138.28
534.225	112.803
534.988	147.326
535.751	145.849
536.515	141.372
537.278	121.895
538.041	150.418
538.804	133.941
539.566	132.464
540.329	138.487
541.092	126.51
541.855	123.533
542.617	111.556
543.379	152.079
544.142	135.602
544.903	113.126
545.666	140.148
546.428	134.171
547.189	132.695
547.951	125.218
548.713	132.741
549.474	125.264
550.236	137.287
550.997	134.31
551.758	138.833
552.519	137.356
553.281	129.879
554.041	120.902
554.802	143.425
555.562	150.948
556.323	135.971
557.083	147.994
557.844	142.017
558.605	112.04
559.365	148.064
560.125	146.586
560.884	122.609
561.645	136.132
562.404	115.156
563.164	134.679
563.923	142.202
564.683	139.225
565.442	154.248
566.201	145.271
566.961	146.794
567.719	158.817
568.479	145.34
569.237	134.863
569.996	136.386
570.755	149.909
571.513	133.432
572.272	137.955
573.03	128.978
573.789	112.501
574.546	132.024
575.304	118.547
576.063	120.07
576.82	123.094
577.578	144.117
578.336	118.64
579.093	112.663
579.85	139.686
580.607	123.209
581.365	138.232
582.122	112.755
582.879	138.278
583.635	130.801
584.393	127.824
585.149	135.347
585.906	100.87
586.662	130.893
587.419	111.416
588.175	130.94
588.931	114.462
589.687	118.985
590.443	123.508
591.199	110.032
591.955	120.555
592.711	113.078
593.466	132.601
594.221	116.124
594.977	120.647
595.732	110.17
596.487	114.693
597.242	111.716
597.997	117.739
598.752	122.262
599.507	114.785
600.262	110.308
601.016	143.331
601.771	123.854
602.525	135.877
603.279	138.9
604.033	137.423
604.787	123.947
605.541	119.47
606.295	135.993
607.049	122.516
607.803	131.539
608.555	124.062
609.309	127.085
610.062	110.608
610.815	155.631
611.569	119.654
612.322	125.677
613.075	124.2
613.828	100.223
614.58	116.746
615.333	128.769
616.085	121.292
616.837	121.315
617.59	125.838
618.342	128.861
619.094	137.885
619.847	125.908
620.598	124.431
621.35	127.454
622.102	109.477
622.853	121.5
623.604	117.023
624.356	123.046
625.107	133.569
625.859	118.592
626.609	127.615
627.36	135.138
628.112	123.161
628.863	123.184
629.613	127.707
630.364	115.73
631.114	136.753
631.864	135.276
632.615	115.799
633.365	133.822
634.115	133.846
634.865	144.369
635.614	112.891
636.364	136.915
637.115	108.438
637.864	120.461
638.613	132.484
639.362	119.007
640.112	128.03
640.861	131.053
641.61	111.576
642.359	141.599
643.108	128.122
643.857	120.645
644.605	114.668
645.354	126.691
646.102	113.214
646.85	101.237
647.599	116.26
648.347	113.284
649.095	125.307
649.843	126.829
650.591	123.853
651.338	119.376
652.087	123.899
652.834	114.922
653.581	113.445
654.329	114.968
655.076	122.491
655.823	110.514
656.57	109.037
657.317	109.06
658.064	124.083
658.811	110.606
659.557	127.129
660.303	122.652
661.05	107.675
661.796	133.198
662.542	112.222
663.289	127.245
664.035	130.268
664.781	121.291
665.526	113.814
666.273	124.337
667.018	130.36
667.764	134.883
668.509	125.906
669.254	116.929
670	119.952
670.745	107.975
671.49	109.498
672.235	129.021
672.979	124.544
673.724	135.067
674.469	106.59
675.214	106.613
675.958	108.136
676.702	120.16
677.446	139.682
678.19	123.206
678.935	99.2286
679.678	112.752
680.422	126.275
681.166	100.798
681.909	129.321
682.653	111.344
683.396	99.3669
684.14	136.89
684.883	105.413
685.626	114.436
686.369	127.959
687.112	117.482
687.855	144.505
688.598	119.028
689.34	138.551
690.083	132.575
690.826	119.098
691.568	105.62
692.31	111.644
693.052	134.167
693.795	131.19
694.537	99.7128
695.278	137.236
696.02	114.759
696.761	98.2818
697.503	135.805
698.245	101.328
698.986	126.851
699.727	129.874
700.468	108.897
701.209	125.42
701.95	129.943
702.691	138.966
703.431	120.989
704.172	119.513
704.913	124.036
705.654	125.558
706.393	122.582
707.134	115.105
707.874	113.628
708.614	106.151
709.354	133.174
710.094	134.697
710.833	112.22
711.573	109.243
712.313	109.266
713.052	119.789
713.792	119.812
714.531	137.835
715.27	112.358
716.009	103.381
716.748	139.404
717.487	107.927
718.226	122.951
718.964	116.974
719.703	130.496
720.441	102.019
721.18	109.543
721.918	112.566
722.656	115.589
723.394	123.112
724.132	124.635
724.87	130.658
725.608	123.181
726.345	111.204
727.083	100.727
727.82	111.25
728.558	123.273
729.295	100.796
730.032	112.819
730.77	109.842
731.506	106.865
732.244	115.888
732.98	112.911
733.716	94.9344
734.453	103.957
735.19	127.981
735.926	111.504
736.663	95.0268
737.399	144.55
738.134	96.5727
738.871	102.596
739.607	123.619
740.342	116.142
741.078	98.1651
741.814	110.188
742.549	119.211
743.284	131.234
744.02	93.7572
744.755	125.28
745.49	119.303
746.225	101.326
746.96	120.849
747.695	102.872
748.43	101.395
749.164	117.919
749.899	146.442
750.633	116.465
751.367	101.488
752.102	95.5107
752.836	94.0338
753.57	103.057
754.304	100.08
755.038	116.603
755.771	116.626
756.505	115.149
757.238	89.6721
757.972	85.1952
758.705	121.218
759.438	118.241
760.171	109.264
760.904	113.787
761.637	103.31
762.37	85.3335
763.103	115.357
763.835	106.38
764.568	110.903
765.3	106.426
766.033	110.949
766.765	100.472
767.497	121.495
768.229	114.018
768.962	120.041
769.693	123.064
770.425	115.587
771.157	121.61
771.888	115.633
772.62	126.156
773.351	150.179
774.082	102.203
774.814	115.725
775.545	111.248
776.275	117.272
777.006	112.795
777.737	126.318
778.468	124.841
779.199	114.364
779.929	132.387
780.659	142.91
781.39	141.433
782.12	118.956
782.85	112.979
783.58	119.002
784.31	101.025
785.039	137.048
785.769	107.071
786.499	125.094
787.228	123.617
787.958	138.641
788.688	96.6633
789.416	119.186
790.146	116.21
790.875	125.233
791.604	113.256
792.333	128.279
793.061	111.802
793.79	125.325
794.519	141.848
795.247	116.371
795.976	140.394
796.703	126.917
797.432	117.94
798.159	119.463
798.888	126.986
799.615	131.509
800.344	122.532
801.071	115.055
801.799	121.078
802.526	122.601
803.254	110.624
803.981	106.147
804.707	116.671
805.435	113.694
806.162	133.217
806.889	110.74
807.615	151.263
808.342	118.286
809.069	134.809
809.795	110.832
810.522	116.855
811.248	130.378
811.974	155.901
812.701	140.924
813.427	124.447
814.152	145.47
814.878	122.993
815.604	103.516
816.33	138.039
817.055	138.062
817.781	120.085
818.506	126.109
819.231	166.632
819.956	135.155
820.681	123.178
821.407	117.201
822.131	127.724
822.856	136.747
823.58	133.77
824.305	129.293
825.029	106.816
825.754	141.339
826.478	130.862
827.202	127.885
827.926	108.408
828.65	129.431
829.374	111.454
830.098	144.477
830.821	144.5
831.545	134.024
832.268	134.047
832.992	132.57
833.716	138.593
834.439	120.616
835.162	126.639
835.885	120.662
836.608	111.685
837.331	129.708
838.054	129.731
838.776	137.254
839.498	134.277
840.221	119.3
840.943	120.823
841.665	116.346
842.388	137.369
843.11	111.892
843.832	117.915
844.554	131.438
845.276	152.462
845.998	110.485
846.718	122.508
847.44	122.531
848.161	133.054
848.883	140.577
849.604	155.6
850.326	161.623
851.046	164.646
851.767	181.169
852.488	193.192
853.209	166.215
853.929	209.738
854.65	211.261
855.37	196.284
856.091	211.307
856.81	233.83
857.531	233.853
858.251	250.376
858.971	211.399
859.691	184.423
860.411	167.946
861.13	175.469
861.85	152.992
862.569	141.015
863.288	144.038
864.008	136.561
864.727	126.084
865.446	126.107
866.165	100.63
866.884	108.153
867.603	121.676
868.321	115.699
869.04	103.722
869.758	126.245
870.477	115.768
871.195	127.791
871.914	97.8144
872.631	124.838
873.35	120.361
874.067	105.383
874.786	109.906
875.503	121.93
876.221	124.953
876.938	109.976
877.656	106.999
878.373	104.022
879.09	128.045
879.808	140.068
880.525	125.091
881.242	125.114
881.959	119.137
882.675	132.66
883.392	132.683
884.109	128.206
884.825	117.729
885.542	125.252
886.258	122.275
886.974	134.299
887.69	135.821
888.407	128.345
889.122	137.368
889.838	144.891
890.553	143.414
891.27	126.937
891.985	116.46
892.7	143.483
893.416	145.006
894.131	125.529
894.847	122.552
895.562	115.075
896.276	109.098
896.991	115.121
897.706	86.6442
898.42	100.167
899.135	137.69
899.85	122.713
900.565	127.237
901.279	98.7594
901.993	131.782
902.707	106.306
903.421	94.3287
904.135	142.352
904.849	103.375
905.563	106.398
906.276	115.421
906.99	134.944
907.703	127.467
908.417	106.49
909.13	117.013
909.843	117.036
910.556	99.0591
911.269	97.5822
911.982	109.605
912.695	100.628
913.408	109.651
914.121	130.675
914.832	103.697
915.545	120.221
916.257	112.744
916.97	94.7667
917.682	103.79
918.394	106.813
919.106	105.336
919.817	84.3588
920.529	97.8819
921.241	91.905
921.953	100.928
922.665	115.951
923.375	99.474
924.087	100.997
924.798	86.0202
925.51	101.043
926.22	89.0664
926.931	123.59
927.642	105.612
928.352	110.135
929.063	111.659
929.774	117.682
930.484	117.705
931.195	116.228
931.905	92.2509
932.615	101.274
933.325	122.297
934.035	123.82
934.745	113.343
935.455	108.866
936.164	92.3892
936.874	114.912
937.584	101.435
938.293	104.458
939.003	96.9813
939.711	113.504
940.421	88.0275
941.13	110.55
941.839	92.5734
942.547	112.097
943.257	104.62
943.965	95.6427
944.674	125.666
945.382	100.189
946.09	95.7117
946.799	83.7348
947.507	107.758
948.215	83.781
948.923	103.304
949.63	121.327
950.339	97.35
951.046	98.8731
951.754	101.896
952.462	122.919
953.169	103.442
953.877	127.466
954.584	109.488
955.291	94.5114
955.997	114.034
956.705	93.0576
957.412	103.581
958.118	118.604
958.826	91.6266
959.532	97.6497
960.238	117.173
960.944	108.196
961.651	111.219
962.357	97.7421
963.063	112.765
963.769	123.288
964.475	118.811
965.181	99.3342
965.886	102.357
966.593	123.38
967.298	115.903
968.004	105.426
968.709	118.949
969.414	108.472
970.119	114.496
970.824	108.519
971.529	108.542
972.234	92.0646
972.939	111.588
973.644	110.111
974.348	122.134
975.053	132.657
975.757	104.18
976.462	128.203
977.166	129.726
977.87	144.749
978.574	132.772
979.278	143.295
979.982	171.818
980.686	149.341
981.39	138.864
982.094	143.387
982.797	135.911
983.501	119.434
984.204	105.957
984.907	122.48
985.61	128.503
986.313	124.026
987.016	106.049
987.719	112.072
988.422	124.095
989.124	118.118
989.827	118.141
990.53	146.664
991.232	119.687
991.934	116.71
992.636	95.7333
993.339	131.756
994.041	146.779
994.742	118.302
995.444	136.325
996.146	127.349
996.848	128.872
997.549	137.895
998.251	170.917
998.952	148.441
999.654	142.464
1000.36	151.487
1001.06	142.51
1001.76	129.033
1002.46	147.056
1003.16	130.579
1003.86	133.602
1004.56	126.125
1005.26	142.648
1005.96	135.171
1006.66	111.194
1007.36	124.717
1008.06	103.74
1008.76	117.263
1009.46	117.287
1010.16	114.31
1010.86	117.333
1011.56	120.356
1012.26	117.379
1012.96	136.902
1013.66	118.925
1014.36	117.448
1015.06	108.471
1015.76	120.494
1016.46	113.017
1017.16	117.54
1017.85	111.563
1018.55	123.586
1019.25	137.109
1019.95	146.132
1020.65	96.6552
1021.35	135.678
1022.05	141.701
1022.74	126.725
1023.44	141.748
1024.14	123.771
1024.84	126.793
1025.54	143.317
1026.23	131.34
1026.93	122.363
1027.63	114.886
1028.33	170.409
1029.02	150.932
1029.72	153.955
1030.42	123.978
1031.12	122.501
1031.81	157.024
1032.51	154.047
1033.21	140.57
1033.9	137.593
1034.6	125.616
1035.3	130.139
1035.99	142.162
1036.69	112.186
1037.39	127.209
1038.08	124.231
1038.78	131.755
1039.47	137.778
1040.17	140.801
1040.87	109.324
1041.56	128.847
1042.26	124.37
1042.95	109.393
1043.65	116.916
1044.34	109.439
1045.04	113.962
1045.74	109.485
1046.43	84.0081
1047.13	106.531
1047.82	106.554
1048.52	144.077
1049.21	111.1
1049.9	111.124
1050.6	124.646
1051.29	99.1695
1051.99	87.1926
1052.68	105.216
1053.38	97.7388
1054.07	108.262
1054.76	94.785
1055.46	117.308
1056.15	109.831
1056.85	111.354
1057.54	106.877
1058.23	111.4
1058.93	106.923
1059.62	103.946
1060.31	108.469
1061.01	123.492
1061.7	119.015
1062.39	104.038
1063.09	113.062
1063.78	116.084
1064.47	111.608
1065.16	114.631
1065.86	114.654
1066.55	119.177
1067.24	111.7
1067.93	114.723
1068.63	137.246
1069.32	123.769
1070.01	101.292
1070.7	116.315
1071.39	107.338
1072.09	119.361
1072.78	128.384
1073.47	135.907
1074.16	99.9303
1074.85	122.453
1075.54	111.977
1076.23	113.5
1076.93	113.522
1077.62	106.046
1078.31	119.569
1079	128.592
1079.69	103.115
1080.38	106.138
1081.07	140.661
1081.76	121.184
1082.45	110.707
1083.14	109.23
1083.83	106.253
1084.52	122.776
1085.21	91.2993
1085.9	94.3221
1086.59	106.345
1087.28	118.368
1087.97	107.891
1088.66	94.4145
1089.35	107.938
1090.04	110.96
1090.73	107.984
1091.42	120.007
1092.11	103.53
1092.8	103.553
1093.48	129.076
1094.17	106.599
1094.86	85.6218
1095.55	96.1449
1096.24	108.168
1096.93	114.191
1097.62	94.7142
1098.3	102.237
1098.99	114.26
1099.68	102.283
1100.37	117.306
1101.06	90.3294
1101.75	112.853
1102.43	108.376
1103.12	127.898
1103.81	105.421
1104.5	106.945
1105.18	108.468
1105.87	97.9908
1106.56	116.014
1107.24	110.037
1107.93	101.06
1108.62	110.083
1109.31	122.106
1109.99	113.129
1110.68	119.152
1111.37	129.675
1112.05	122.198
1112.74	120.721
1113.42	117.744
1114.11	108.767
1114.8	105.79
1115.48	135.813
1116.17	116.336
1116.85	123.859
1117.54	122.383
1118.23	135.906
1118.91	126.929
1119.6	108.952
1120.28	128.475
1120.97	144.998
1121.65	146.521
1122.34	127.044
1123.02	152.567
1123.71	161.59
1124.39	172.113
1125.08	193.136
1125.76	176.659
1126.45	212.682
1127.13	188.705
1127.82	206.728
1128.5	182.751
1129.19	203.774
1129.87	190.298
1130.55	194.821
1131.24	178.344
1131.92	185.867
1132.61	184.39
1133.29	163.413
1133.97	184.436
1134.66	194.959
1135.34	169.482
1136.02	189.005
1136.71	210.028
1137.39	153.051
1138.07	184.574
1138.76	174.097
1139.44	159.12
1140.12	136.643
1140.8	168.167
1141.49	133.689
1142.17	142.712
1142.85	151.736
1143.53	142.759
1144.22	150.282
1144.9	127.805
1145.58	132.328
1146.26	144.351
1146.94	135.374
1147.63	133.897
1148.31	109.92
1148.99	148.943
1149.67	118.966
1150.35	132.489
1151.03	119.012
1151.72	119.035
1152.4	150.558
1153.08	108.581
1153.76	138.605
1154.44	144.627
1155.12	129.65
1155.8	123.674
1156.48	150.697
1157.16	125.22
1157.84	140.243
1158.52	129.766
1159.2	128.289
1159.88	146.312
1160.56	156.835
1161.24	159.858
1161.92	161.381
1162.6	158.404
1163.28	164.427
1163.96	147.95
1164.64	174.973
1165.32	153.996
1166	172.019
1166.68	148.042
1167.36	163.065
1168.04	148.116
1168.72	140.475
1169.4	141.977
1170.08	129.231
1170.76	155.389
1171.43	143.922
1172.11	146.026
1172.79	132.181
1173.47	150.787
1174.15	126.295
1174.83	147.108
1175.5	155.49
1176.18	129.411
1176.86	151.593
1177.54	124.597
1178.22	124.441
1178.89	149.498
1179.57	118.703
1180.25	131.112
1180.93	130.44
1181.6	133.54
1182.28	128.365
1182.96	137.869
1183.64	122.275
1184.31	119.177
1184.99	137.468
1185.67	124.57
1186.34	121.461
1187.02	133.162
1187.7	142.978
1188.37	134.3
1189.05	133.185
1189.73	131.733
1190.4	132.429
1191.08	129.592
1191.75	128.584
1192.43	134.323
1193.11	136.475
1193.78	136.584
1194.46	136.055
1195.13	135.543
1195.81	138.577
1196.48	136.048
1197.16	129.924
1197.84	139.59
1198.51	140.77
1199.19	141.521
1199.86	139.336
1200.54	130.349
1201.21	140.685
1201.89	148.261
1202.56	146.73
1203.23	144.786
1203.91	146.106
1204.58	136.261
1205.26	131.148
1205.93	142.132
1206.61	135.644
1207.28	139.121
1207.95	143.728
1208.63	148.55
1209.3	121.371
1209.98	154.571
1210.65	153.963
1211.32	138.453
1212	135.459
1212.67	127.354
1213.34	145.588
1214.02	157.338
1214.69	138.977
1215.36	139.344
1216.03	134.905
1216.71	146.004
1217.38	173.28
1218.05	145.365
1218.72	162.697
1219.4	153.261
1220.07	179.702
1220.74	165.522
1221.41	143.485
1222.09	161.076
1222.76	192.344
1223.43	206.353
1224.1	207.624
1224.77	203.965
1225.45	205.82
1226.12	173.567
1226.79	181.996
1227.46	176.876
1228.13	147.869
1228.8	153.965
1229.47	171.274
1230.15	154.145
1230.82	151.217
1231.49	166.483
1232.16	163.916
1232.83	164.001
1233.5	189.101
1234.17	162.125
1234.84	195.557
1235.51	148.254
1235.59	141.638
1236.26	213.649
1236.94	149.16
1237.61	192.671
1238.28	149.183
1238.96	164.194
1239.63	192.705
1240.31	161.216
1240.98	174.727
1241.65	177.738
1242.33	188.249
1243	179.261
1243.67	189.772
1244.35	194.283
1245.02	168.794
1245.69	153.805
1246.36	171.816
1247.04	174.828
1247.71	171.839
1248.38	173.35
1249.06	155.361
1249.73	183.872
1250.4	185.383
1251.07	165.895
1251.75	153.906
1252.42	161.417
1253.09	185.428
1253.76	161.439
1254.43	192.95
1255.11	186.962
1255.78	182.473
1256.45	173.484
1257.12	162.995
1257.79	166.006
1258.46	163.017
1259.14	191.528
1259.81	188.54
1260.48	178.051
1261.15	190.062
1261.82	181.073
1262.49	173.584
1263.16	199.095
1263.83	173.606
1264.5	173.618
1265.17	196.129
1265.84	194.64
1266.52	161.651
1267.19	200.662
1267.86	164.673
1268.53	181.184
1269.2	196.196
1269.87	176.707
1270.54	190.218
1271.21	179.729
1271.88	185.74
1272.55	172.252
1273.21	211.263
1273.88	191.774
1274.55	214.285
1275.22	193.296
1275.89	193.307
1276.56	199.319
1277.23	220.33
1277.9	182.841
1278.57	184.352
1279.24	197.863
1279.91	202.374
1280.57	185.885
1281.24	223.397
1281.91	188.908
1282.58	206.919
1283.25	172.43
1283.92	170.941
1284.58	206.952
1285.25	203.963
1285.92	184.475
1286.59	196.486
1287.26	208.497
1287.92	174.008
1288.59	189.019
1289.26	180.03
1289.93	163.542
1290.59	190.553
1291.26	178.564
1291.93	193.575
1292.59	183.086
1293.26	192.097
1293.93	174.109
1294.6	178.62
1295.26	213.131
1295.93	202.642
1296.6	196.653
1297.26	195.164
1297.93	192.175
1298.6	210.187
1299.26	198.198
1299.93	175.709
1300.59	162.22
1301.26	190.731
1301.93	211.742
1302.59	183.254
1303.26	177.265
1303.92	198.276
1304.59	186.287
1305.25	156.298
1305.92	189.309
1306.58	172.82
1307.25	213.332
1307.92	154.843
1308.58	187.854
1309.24	180.365
1309.91	201.376
1310.57	195.387
1311.24	195.399
1311.9	216.41
1312.57	208.921
1313.23	210.432
1313.9	213.443
1314.56	213.454
1315.23	207.466
1315.89	219.477
1316.55	234.488
1317.22	204.499
1317.88	216.51
1318.55	206.021
1319.21	197.032
1319.87	210.544
1320.54	255.555
1321.2	260.066
1321.86	267.577
1322.53	299.088
1323.19	321.6
1323.85	312.612
1324.52	249.622
1325.18	279.633
1325.84	233.144
1326.5	212.155
1327.17	192.666
1327.83	185.177
1328.49	224.189
1329.15	188.2
1329.82	185.211
1330.48	194.222
1331.14	174.733
1331.8	161.244
1332.47	185.256
1333.13	161.267
1333.79	161.278
1334.45	185.289
1335.11	174.8
1335.77	155.311
1336.43	177.823
1337.1	168.834
1337.76	162.845
1338.42	174.856
1339.08	167.367
1339.74	147.878
1340.4	173.389
1341.06	165.901
1341.72	182.412
1342.38	177.923
1343.05	198.934
1343.71	162.945
1344.37	188.456
1345.03	183.968
1345.69	189.979
1346.35	191.49
1347.01	176.501
1347.67	205.012
1348.33	206.523
1348.99	179.534
1349.65	161.546
1350.31	179.557
1350.97	191.568
1351.63	175.079
1352.29	173.59
1352.94	191.601
1353.6	202.112
1354.26	184.124
1354.92	196.135
1355.58	197.646
1356.24	194.657
1356.9	208.168
1357.56	169.18
1358.22	190.191
1358.88	181.202
1359.53	208.213
1360.19	187.224
1360.85	193.235
1361.51	200.746
1362.17	181.258
1362.83	179.769
1363.48	181.28
1364.14	194.791
1364.8	179.802
1365.46	200.813
1366.11	176.825
1366.77	200.836
1367.43	218.847
1368.09	194.858
1368.74	229.369
1369.4	233.88
1370.06	254.891
1370.72	247.403
1371.37	227.914
1372.03	265.425
1372.69	263.936
1373.34	263.947
1374	269.958
1374.66	239.97
1375.31	268.481
1375.97	271.492
1376.63	289.503
1377.28	283.514
1377.94	316.524
1378.59	313.536
1379.25	306.048
1379.91	327.06
1380.56	292.57
1381.22	283.581
1381.87	277.592
1382.53	250.603
1383.19	229.615
1383.84	267.126
1384.5	213.137
1385.15	237.148
1385.81	237.159
1386.46	228.17
1387.12	228.181
1387.77	247.693
1388.43	210.204
1389.08	240.215
1389.74	237.226
1390.39	228.237
1391.04	220.748
1391.7	204.26
1392.35	244.771
1393.01	250.782
1393.66	235.793
1394.32	240.304
1394.97	234.315
1395.62	226.827
1396.28	199.838
1396.93	192.349
1397.59	208.86
1398.24	201.371
1398.89	199.882
1399.55	183.394
1400.2	216.405
1400.85	232.916
1401.51	207.427
1402.16	183.438
1402.81	195.449
1403.46	208.96
1404.12	204.472
1404.77	199.983
1405.42	174.494
1406.08	203.005
1406.73	179.016
1407.38	167.027
1408.03	186.538
1408.69	206.05
1409.34	156.561
1409.99	180.572
1410.64	147.583
1411.29	149.094
1411.95	171.605
1412.6	186.617
1413.25	159.628
1413.9	153.639
1414.55	170.15
1415.2	156.661
1415.85	173.172
1416.51	156.684
1417.16	176.195
1417.81	152.206
1418.46	143.217
1419.11	156.728
1419.76	177.739
1420.41	146.251
1421.06	153.762
1421.71	165.773
1422.36	144.784
1423.01	138.795
1423.67	152.306
1424.32	125.317
1424.97	134.329
1425.62	146.34
1426.27	129.851
1426.92	143.362
1427.57	152.373
1428.22	143.384
1428.86	143.395
1429.51	131.407
1430.16	158.418
1430.81	123.929
1431.46	123.94
1432.11	129.951
1432.76	128.462
1433.41	132.974
1434.06	123.985
1434.71	131.496
1435.36	134.507
1436.01	142.018
1436.66	134.529
1437.3	130.041
1437.95	137.552
1438.6	154.063
1439.25	127.074
1439.9	122.585
1440.55	151.096
1441.19	131.608
1441.84	134.619
1442.49	157.13
1443.14	160.141
1443.79	133.152
1444.43	118.163
1445.08	128.674
1445.73	146.686
1446.38	166.197
1447.02	118.208
1447.67	130.219
1448.32	158.73
1448.96	115.241
1449.61	125.752
1450.26	148.264
1450.91	130.275
1451.55	119.786
1452.2	116.797
1452.85	143.808
1453.49	157.319
1454.14	143.831
1454.79	139.342
1455.43	145.353
1456.08	127.364
1456.72	122.875
1457.37	146.886
1458.02	124.397
1458.66	134.909
1459.31	121.42
1459.95	136.431
1460.6	128.942
1461.25	152.953
1461.89	109.465
1462.54	136.476
1463.18	131.987
1463.83	133.498
1464.47	138.009
1465.12	132.02
1465.76	118.531
1466.41	156.043
1467.05	147.054
1467.7	132.065
1468.34	132.076
1468.99	148.587
1469.63	121.598
1470.28	165.109
1470.92	154.621
1471.56	135.132
1472.21	133.643
1472.85	151.654
1473.5	132.165
1474.14	133.676
1474.78	133.688
1475.43	127.699
1476.07	114.21
1476.72	121.721
1477.36	118.732
1478	136.743
1478.65	111.255
1479.29	115.766
1479.93	115.777
1480.58	117.288
1481.22	127.799
1481.86	127.81
1482.5	121.822
1483.15	120.333
1483.79	108.344
1484.43	124.855
1485.08	138.366
1485.72	123.377
1486.36	136.888
1487	127.9
1487.64	123.411
1488.29	123.422
1488.93	123.433
1489.57	157.944
1490.21	127.955
1490.85	132.466
1491.5	126.478
1492.14	120.489
1492.78	126.5
1493.42	128.011
1494.06	140.022
1494.7	128.033
1495.34	141.544
1495.99	140.056
1496.63	119.067
1497.27	135.578
1497.91	131.089
1498.55	116.1
1499.19	120.612
1499.83	141.623
1500.47	123.634
1501.11	128.145
1501.75	119.156
1502.39	122.167
1503.03	135.679
1503.67	117.69
1504.31	123.701
1504.95	128.212
1505.59	137.223
1506.23	146.234
1506.87	114.746
1507.51	117.757
1508.15	135.768
1508.79	146.279
1509.43	114.79
1510.07	128.301
1510.71	138.812
1511.35	107.323
1511.99	140.335
1512.63	116.346
1513.27	126.857
1513.91	134.368
1514.55	125.379
1515.19	99.8904
1515.82	131.401
1516.46	131.413
1517.1	126.924
1517.74	104.435
1518.38	98.4462
1519.02	131.457
1519.65	113.468
1520.29	141.98
1520.93	117.991
1521.57	121.002
1522.21	107.513
1522.84	106.024
1523.48	103.036
1524.12	112.047
1524.76	122.558
1525.39	148.069
1526.03	104.58
1526.67	146.591
1527.31	100.103
1527.94	121.114
1528.58	133.125
1529.22	107.636
1529.85	107.647
1530.49	136.158
1531.13	136.169
1531.76	175.18
1532.4	151.192
1533.04	173.703
1533.67	131.714
1534.31	164.725
1534.95	172.236
1535.58	145.247
1536.22	175.258
1536.85	134.77
1537.49	158.781
1538.13	161.792
1538.76	143.803
1539.4	137.814
1540.03	148.325
1540.67	155.837
1541.31	137.848
1541.94	136.359
1542.58	146.87
1543.21	155.881
1543.85	142.393
1544.48	127.404
1545.12	112.415
1545.75	145.426
1546.39	121.437
1547.02	137.948
1547.65	151.459
1548.29	143.971
1548.92	127.482
1549.56	145.493
1550.19	150.004
1550.83	151.515
1551.46	132.026
1552.1	138.037
1552.73	141.049
1553.36	160.56
1554	150.071
1554.63	130.582
1555.26	168.093
1555.9	180.104
1556.53	159.115
1557.17	154.627
1557.8	162.138
1558.43	151.649
1559.07	162.16
1559.7	144.171
1560.33	154.682
1560.96	157.694
1561.6	145.705
1562.23	154.716
1562.86	174.227
1563.5	171.238
1564.13	159.25
1564.76	160.761
1565.39	186.272
1566.03	195.283
1566.66	205.794
1567.29	234.305
1567.92	226.816
1568.55	222.328
1569.19	238.839
1569.82	244.85
1570.45	252.361
1571.08	247.872
1571.71	259.883
1572.34	240.394
1572.98	255.406
1573.61	216.417
1574.24	204.428
1574.87	192.439
1575.5	186.45
1576.13	174.461
1576.76	202.972
1577.39	186.484
1578.03	187.995
1578.66	201.506
1579.29	191.017
1579.92	189.528
1580.55	201.54
1581.18	197.051
1581.81	176.062
1582.44	191.073
1583.07	189.584
1583.7	204.595
1584.33	218.107
1584.96	176.118
1585.59	212.129
1586.22	219.64
1586.85	215.151
1587.48	210.662
1588.11	210.673
1588.74	198.685
1589.37	209.196
1590	195.707
1590.63	171.718
1591.25	197.229
1591.88	191.24
1592.51	185.251
1593.14	183.763
1593.77	195.774
1594.4	173.285
1595.03	161.296
1595.66	168.807
1596.29	171.818
1596.91	146.329
1597.54	153.841
1598.17	173.352
1598.8	165.863
1599.43	188.374
1600.05	194.385
1600.68	192.896
1601.31	207.908
1601.94	198.919
1602.57	194.43
1603.19	209.441
1603.82	213.952
1604.45	224.464
1605.08	245.475
1605.7	245.486
1606.33	269.497
1606.96	254.508
1607.59	256.019
1608.21	227.53
1608.84	229.042
1609.47	224.553
1610.09	241.064
1610.72	200.575
1611.35	203.586
1611.97	215.597
1612.6	194.608
1613.23	194.62
1613.85	187.131
1614.48	206.642
1615.1	175.153
1615.73	166.164
1616.36	209.675
1616.98	163.186
1617.61	143.698
1618.23	160.209
1618.86	163.22
1619.49	166.231
1620.11	130.242
1620.74	152.754
1621.36	146.765
1621.99	151.276
1622.61	145.287
1623.24	160.298
1623.86	152.809
1624.49	161.821
1625.11	131.832
1625.74	151.343
1626.36	131.854
1626.99	134.865
1627.61	118.376
1628.24	134.887
1628.86	131.899
1629.48	125.91
1630.11	131.921
1630.73	134.932
1631.36	137.943
1631.98	122.954
1632.61	130.465
1633.23	145.477
1633.85	140.988
1634.48	124.499
1635.1	139.51
1635.72	136.521
1636.35	130.532
1636.97	121.543
1637.59	129.055
1638.22	124.566
1638.84	123.077
1639.46	105.088
1640.09	115.599
1640.71	124.61
1641.33	111.122
1641.96	124.633
1642.58	108.144
1643.2	93.1551
1643.82	96.1662
1644.45	108.178
1645.07	94.6887
1645.69	88.6998
1646.31	102.211
1646.93	111.222
1647.56	117.233
1648.18	109.745
1648.8	100.756
1649.42	97.7667
1650.04	97.7778
1650.67	93.2889
1651.29	115.8
1651.91	117.311
1652.53	87.3225
1653.15	93.3336
1653.77	82.8447
1654.39	108.356
1655.02	93.3672
1655.64	97.8783
1656.26	103.889
1656.88	84.4005
1657.5	111.412
1658.12	91.923
1658.74	93.4341
1659.36	79.9452
1659.98	78.4563
1660.6	99.4674
1661.22	82.9788
1661.84	85.9899
1662.46	83.001
1663.08	86.0121
1663.7	75.5232
1664.32	81.5346
1664.94	86.0457
1665.56	96.5568
1666.18	69.5679
1666.8	80.079
1667.42	63.5904
1668.04	72.6015
1668.66	57.6126
1669.28	78.6237
1669.9	77.1348
1670.52	53.1459
1671.14	84.6573
1671.76	72.6684
1672.38	56.1795
1673	59.1906
1673.61	54.7017
1674.23	63.7131
1674.85	69.7242
1675.47	90.7353
1676.09	56.2464
1676.71	45.7575
1677.33	81.7689
1677.94	69.78
1678.56	50.2911
1679.18	80.3022
1679.8	50.3133
1680.42	60.8244
1681.03	54.8358
1681.65	65.3469
1682.27	53.358
1682.89	47.3691
1683.51	87.8802
1684.12	53.3916
1684.74	48.9027
1685.36	57.9138
1685.97	51.9249
1686.59	75.936
1687.21	83.4474
1687.83	53.4585
1688.44	57.9696
1689.06	68.4807
1689.68	62.4918
1690.29	55.0029
1690.91	74.5143
1691.53	55.0254
1692.14	46.0365
1692.76	46.0476
1693.38	52.0587
1693.99	58.0701
1694.61	62.5812
1695.22	59.5923
1695.84	67.1034
1696.46	62.6145
1697.07	50.6259
1697.69	52.137
1698.3	59.6481
1698.92	46.1592
1699.54	68.6703
1700.15	44.6814
1700.77	50.6928
1701.38	49.2039
1702	52.215
1702.61	34.2261
1703.23	44.7372
1703.84	62.7486
1704.46	49.2597
1705.07	41.7708
1705.69	49.2819
1706.3	67.293
1706.92	43.3041
1707.53	53.8155
1708.15	31.3266
1708.76	49.3377
1709.37	34.3488
1709.99	55.3599
1710.6	38.8713
1711.22	37.3824
1711.83	55.3935
1712.45	52.4046
1713.06	55.4157
1713.67	26.9271
1714.29	49.4382
1714.9	38.9493
1715.51	65.9604
1716.13	58.4715
1716.74	62.9829
1717.35	40.494
1717.97	48.0051
1718.58	42.0162
1719.19	36.0273
1719.81	40.5384
1720.42	57.0498
1721.03	37.5609
1721.65	43.572
1722.26	36.0831
1722.87	64.5942
1723.48	27.1056
1724.1	28.6167
1724.71	12.1278
1725.32	34.6389
1725.93	48.15
1726.55	39.1614
1727.16	16.6725
1727.77	33.1836
1728.38	51.1947
1728.99	31.7058
1729.61	37.7169
1730.22	52.7283
1730.83	43.7394
1731.44	18.2505
1732.05	33.2616
1732.66	49.7727
1733.27	33.2841
1733.89	28.7952
1734.5	45.3063
1735.11	19.8174
1735.72	46.8285
1736.33	49.8399
1736.94	46.851
1737.55	19.8621
1738.16	25.8732
1738.77	63.3843
1739.38	30.3954
1739.99	36.4068
1740.6	36.4179
1741.22	42.429
1741.83	40.9401
1742.44	31.9512
1743.05	33.4626
1743.66	28.9737
1744.27	18.4848
1744.88	43.9959
1745.49	14.007
1746.1	35.0181
1746.71	36.5295
1747.31	38.0406
1747.92	30.5517
1748.53	32.0628
1749.14	18.5739
1749.75	29.0853
1750.36	17.0964
1750.97	23.1075
1751.58	32.1186
1752.19	23.1297
1752.8	21.6411
1753.41	27.6522
1754.02	50.1633
1754.62	29.1744
1755.23	38.1855
1755.84	33.6969
1756.45	27.708
1757.06	24.7191
1757.67	39.7302
1758.27	23.2413
1758.88	42.7524
1759.49	14.2638
1760.1	27.7749
1760.71	17.286
1761.31	29.2971
1761.92	32.3082
1762.53	35.3196
1763.14	18.8307
1763.75	17.3418
1764.35	9.8529
1764.96	18.864
1765.57	36.8754
1766.17	27.8865
1766.78	32.3976
1767.39	24.9087
1768	30.9198
1768.6	21.9309
1769.21	24.9423
1769.82	26.4534
1770.42	26.4645
1771.03	27.9756
1771.64	21.9867
1772.24	32.4981
1772.85	29.5092
1773.46	32.5203
1774.06	31.0314
1774.67	16.0425
1775.28	31.0536
1775.88	20.565
1776.49	20.5761
1777.09	28.0872
1777.7	22.0983
1778.3	26.6094
1778.91	11.6208
1779.52	29.6319
1780.12	29.643
1780.73	8.6541
1781.33	19.1652
1781.94	22.1763
1782.54	16.1877
1783.15	43.1988
1783.75	25.2099
1784.36	16.221
1784.96	20.7321
1785.57	35.7435
1786.17	16.2546
1786.78	16.2657
1787.38	35.7768
1787.99	25.2879
1788.59	17.7993
1789.19	19.3104
1789.8	22.3215
1790.4	14.8326
1791.01	28.3437
1791.61	17.8551
1792.22	10.3662
1792.82	19.3773
1793.42	5.8884
1794.03	29.8995
1794.63	7.4106
1795.23	11.922
1795.84	19.4331
1796.44	20.9442
1797.05	23.9553
1797.65	10.4664
1798.25	2.9778
1798.85	31.4889
1799.46	0
