# Supplementary material for: Detection of Explosives by SERS Platform Using Metal Nanogap Substrates
Source: Sensors (Basel). 2021 Aug 18;21(16):5567. doi: 10.3390/s21165567 (PMC8402271; doi:10.3390/s21165567)
Supplement: Supplementary file 1 [file sensors-21-05567-s001.zip › Table 3 (TNT).xlsx]

## Sheet: (TNT) 100 nM
Raman Shift	SERS Intensity (a.u.)
700.882	107.32
701.624	86.8199
702.366	81.3199
703.107	102.82
703.849	93.8199
704.591	96.3199
705.332	78.8199
706.074	94.3199
706.815	81.8199
707.556	89.8199
708.298	92.8199
709.039	98.3199
709.779	89.8199
710.52	111.82
711.261	97.3199
712.002	96.3199
712.742	101.82
713.482	113.32
714.223	112.32
714.963	102.82
715.703	87.8199
716.444	107.32
717.183	98.8199
717.923	90.3199
718.663	91.8199
719.403	99.3199
720.142	86.3199
720.881	101.32
721.621	103.82
722.359	93.3199
723.099	104.82
723.838	100.32
724.577	100.32
725.316	115.32
726.055	104.32
726.793	115.82
727.532	105.82
728.271	91.8199
729.008	106.32
729.747	96.8199
730.485	93.3199
731.223	90.3199
731.961	104.82
732.699	96.3199
733.437	92.3199
734.174	95.3199
734.912	93.3199
735.649	99.8199
736.387	114.82
737.124	80.8199
737.861	105.32
738.598	94.8199
739.335	88.8199
740.072	102.82
740.809	92.8199
741.545	96.3199
742.282	100.32
743.018	80.3199
743.755	101.32
744.491	90.8199
745.227	84.3199
745.964	95.3199
746.699	80.8199
747.436	76.8199
748.171	85.8199
748.906	86.8199
749.643	83.3199
750.378	72.3199
751.113	76.8199
751.849	79.3199
752.584	78.8199
753.319	87.3199
754.054	83.8199
754.789	90.8199
755.523	96.8199
756.259	88.8199
756.993	75.3199
757.727	87.3199
758.462	85.8199
759.197	90.3199
759.931	87.8199
760.665	86.8199
761.398	76.3199
762.132	95.3199
762.867	82.3199
763.6	85.8199
764.334	92.3199
765.067	93.3199
765.8	95.8199
766.535	98.8199
767.268	86.8199
768.001	92.3199
768.734	94.3199
769.466	105.82
770.199	87.3199
770.932	94.8199
771.664	88.8199
772.397	88.8199
773.129	91.8199
773.863	73.3199
774.595	83.8199
775.327	93.8199
776.059	88.8199
776.791	89.3199
777.523	72.3199
778.255	84.8199
778.986	74.8199
779.718	76.3199
780.449	91.8199
781.181	92.3199
781.912	89.3199
782.643	87.3199
783.375	91.8199
784.105	89.3199
784.836	83.3199
785.567	87.8199
786.297	92.3199
787.028	93.3199
787.759	87.8199
788.489	89.8199
789.22	91.8199
789.95	111.32
790.679	93.3199
791.41	111.82
792.14	116.82
792.87	98.3199
793.6	103.32
794.329	117.32
795.058	108.82
795.788	108.82
796.517	105.82
797.247	103.32
797.975	115.32
798.705	128.82
799.434	122.82
800.163	113.82
800.891	102.32
801.62	108.82
802.349	114.32
803.077	106.82
803.805	119.32
804.534	117.82
805.262	113.32
805.99	104.82
806.718	108.32
807.446	118.82
808.174	129.32
808.902	102.82
809.629	110.32
810.357	104.32
811.084	100.32
811.811	108.82
812.539	102.82
813.266	99.3199
813.993	116.32
814.719	106.82
815.447	118.32
816.173	96.3199
816.9	106.32
817.626	114.32
818.353	111.32
819.079	136.32
819.806	115.32
820.531	125.32
821.258	135.32
821.984	146.32
822.71	160.82
823.435	158.32
824.161	156.32
824.887	130.82
825.612	165.82
826.338	121.82
827.063	105.82
827.788	102.32
828.513	111.82
829.238	114.82
829.963	92.8199
830.688	95.3199
831.412	82.3199
832.138	81.8199
832.862	97.3199
833.586	78.8199
834.31	91.8199
835.035	86.3199
835.759	87.3199
836.483	81.3199
837.206	84.3199
837.931	89.8199
838.654	82.3199
839.378	82.3199
840.101	72.3199
840.825	70.8199
841.549	82.3199
842.272	75.8199
842.995	80.8199
843.718	81.8199
844.441	78.3199
845.164	82.3199
845.887	75.8199
846.609	71.8199
847.332	65.8199
848.054	67.3199
848.777	61.3199
849.499	84.3199
850.221	90.3199
850.944	71.3199
851.666	70.3199
852.388	75.8199
853.109	69.3199
853.831	84.8199
854.553	89.3199
855.274	67.3199
855.996	67.3199
856.717	77.3199
857.438	72.8199
858.16	72.8199
858.881	77.3199
859.602	85.8199
860.323	81.8199
861.043	97.8199
861.764	97.3199
862.484	80.8199
863.205	105.32
863.925	110.82
864.645	102.82
865.366	106.82
866.086	96.8199
866.806	97.8199
867.526	86.3199
868.246	89.8199
868.965	102.82
869.685	94.3199
870.405	102.82
871.124	109.32
871.844	94.8199
872.562	83.8199
873.282	95.8199
874.001	98.8199
874.72	97.8199
875.438	91.8199
876.157	95.8199
876.876	89.3199
877.595	96.8199
878.313	106.32
879.032	90.8199
879.75	85.3199
880.468	89.8199
881.186	88.3199
881.904	84.8199
882.623	79.3199
883.34	89.3199
884.058	89.3199
884.775	85.3199
885.493	69.8199
886.211	83.3199
886.928	85.8199
887.645	80.3199
888.362	76.3199
889.079	80.3199
889.797	85.3199
890.513	77.8199
891.23	80.3199
891.947	89.8199
892.664	84.8199
893.38	105.32
894.096	98.8199
894.812	100.82
895.529	112.32
896.245	96.3199
896.961	93.3199
897.677	86.8199
898.393	82.3199
899.108	88.8199
899.824	96.8199
900.54	83.3199
901.255	79.8199
901.971	90.8199
902.686	94.8199
903.4	74.8199
904.116	83.3199
904.831	104.82
905.546	89.3199
906.261	90.8199
906.975	86.8199
907.69	90.8199
908.405	95.8199
909.119	80.3199
909.833	95.3199
910.548	87.3199
911.262	90.8199
911.975	81.3199
912.689	87.3199
913.404	94.8199
914.117	84.3199
914.831	85.8199
915.544	96.3199
916.258	93.3199
916.971	98.3199
917.685	89.3199
918.398	78.3199
919.11	106.32
919.824	100.82
920.537	103.82
921.25	109.369
921.962	105.918
922.675	98.4676
923.387	116.517
924.1	103.566
924.812	101.115
925.524	97.1645
926.237	121.214
926.949	108.263
927.661	108.812
928.373	113.361
929.085	124.411
929.796	129.46
930.508	132.009
931.219	128.558
931.931	141.107
932.642	139.157
933.353	133.206
934.064	128.755
934.776	152.804
935.487	161.854
936.197	160.403
936.907	145.952
937.618	173.501
938.329	166.55
939.039	163.1
939.75	175.149
940.46	176.198
941.17	165.747
941.881	167.297
942.59	157.346
943.3	169.895
944.01	163.944
944.72	149.993
945.43	167.043
946.139	158.592
946.848	147.641
947.558	159.19
948.267	154.24
948.976	147.289
949.685	148.338
950.394	152.387
951.103	173.936
951.812	171.986
952.52	167.035
953.229	167.584
953.938	163.633
954.646	170.683
955.354	168.732
956.063	167.281
956.77	155.33
957.479	157.379
958.187	165.429
958.894	171.978
959.602	146.027
960.31	158.076
961.017	164.126
961.725	176.175
962.432	158.724
963.14	165.773
963.846	166.322
964.554	174.372
965.261	179.421
965.968	169.97
966.674	170.019
967.381	170.569
968.088	176.618
968.795	175.667
969.501	164.216
970.207	179.765
970.913	164.815
971.62	172.364
972.326	163.913
973.032	168.462
973.738	167.512
974.443	162.561
975.149	165.11
975.855	162.159
976.561	166.208
977.266	170.258
977.971	162.307
978.677	147.856
979.382	173.405
980.086	157.955
980.792	135.004
981.496	152.053
982.201	151.602
982.905	147.151
983.611	164.701
984.315	147.25
985.019	134.299
985.724	162.348
986.428	151.398
987.132	142.947
987.836	145.996
988.54	153.045
989.244	144.094
989.948	145.144
990.651	154.193
991.355	145.242
992.058	148.291
992.761	134.841
993.465	151.89
994.168	158.939
994.871	148.488
995.574	156.037
996.277	150.587
996.98	157.636
997.683	161.185
998.385	152.734
999.088	155.784
999.79	151.333
1000.49	140.382
1001.19	157.431
1001.9	136.98
1002.6	128.03
1003.3	120.079
1004	123.628
1004.7	115.177
1005.41	123.727
1006.11	115.276
1006.81	117.825
1007.51	103.874
1008.21	108.923
1008.91	103.473
1009.62	103.522
1010.32	97.0711
1011.02	106.12
1011.72	110.169
1012.42	87.2187
1013.12	107.268
1013.82	106.817
1014.52	113.366
1015.22	107.916
1015.92	105.465
1016.62	107.014
1017.32	98.5633
1018.02	100.612
1018.72	92.1617
1019.42	96.7109
1020.12	106.76
1020.82	95.3094
1021.52	101.859
1022.22	102.908
1022.92	88.4571
1023.62	94.0063
1024.32	105.555
1025.02	96.6047
1025.72	106.154
1026.42	105.203
1027.11	93.7524
1027.81	109.802
1028.51	98.3508
1029.21	103.4
1029.91	94.4492
1030.61	89.9985
1031.31	100.048
1032	95.5969
1032.7	82.1461
1033.4	100.195
1034.1	109.245
1034.8	91.7938
1035.49	92.343
1036.19	95.8922
1036.89	105.941
1037.59	82.9907
1038.28	92.5399
1038.98	88.0891
1039.68	96.1384
1040.38	94.6876
1041.07	87.2368
1041.77	83.786
1042.47	79.8353
1043.16	94.3845
1043.86	87.9337
1044.56	98.4829
1045.25	104.032
1045.95	84.5813
1046.65	87.6306
1047.34	78.1798
1048.04	98.229
1048.73	87.2782
1049.43	91.8275
1050.13	80.8767
1050.82	102.926
1051.52	93.9751
1052.21	94.5244
1052.91	98.0736
1053.6	84.1228
1054.3	94.672
1054.99	89.2212
1055.69	87.2704
1056.38	95.3197
1057.08	110.369
1057.77	101.418
1058.47	110.967
1059.16	105.517
1059.86	119.066
1060.55	96.615
1061.25	111.164
1061.94	114.213
1062.64	100.763
1063.33	110.812
1064.02	131.361
1064.72	124.91
1065.41	138.96
1066.11	164.009
1066.8	163.058
1067.49	174.107
1068.19	177.656
1068.88	180.206
1069.57	170.255
1070.27	192.804
1070.96	168.353
1071.65	155.903
1072.35	158.952
1073.04	143.001
1073.73	138.05
1074.42	128.599
1075.12	140.649
1075.81	122.198
1076.5	147.247
1077.19	128.296
1077.89	137.346
1078.58	160.395
1079.27	158.444
1079.96	133.493
1080.65	138.542
1081.35	138.592
1082.04	156.641
1082.73	160.19
1083.42	169.739
1084.11	150.289
1084.8	155.838
1085.49	155.887
1086.19	163.936
1086.88	151.485
1087.57	154.035
1088.26	154.584
1088.95	159.133
1089.64	143.682
1090.33	155.732
1091.02	157.281
1091.71	140.33
1092.4	141.379
1093.09	141.928
1093.78	146.978
1094.47	142.027
1095.16	138.076
1095.85	139.625
1096.54	147.674
1097.23	138.224
1097.92	118.773
1098.61	147.322
1099.3	116.871
1099.99	113.921
1100.68	120.97
1101.37	136.019
1102.06	124.068
1102.75	116.617
1103.43	136.167
1104.12	135.216
1104.81	134.265
1105.5	132.314
1106.19	135.364
1106.88	131.913
1107.57	137.462
1108.25	120.511
1108.94	118.06
1109.63	129.11
1110.32	129.159
1111.01	139.708
1111.69	124.757
1112.38	140.307
1113.07	123.856
1113.76	127.905
1114.44	143.454
1115.13	140.003
1115.82	150.053
1116.51	142.102
1117.19	138.151
1117.88	148.7
1118.57	146.25
1119.25	134.799
1119.94	139.848
1120.63	130.897
1121.31	137.446
1122	142.496
1122.69	135.545
1123.37	133.594
1124.06	132.643
1124.74	132.693
1125.43	119.242
1126.12	126.291
1126.8	127.34
1127.49	121.889
1128.17	115.439
1128.86	115.488
1129.54	122.037
1130.23	123.586
1130.92	119.136
1131.6	119.685
1132.29	131.234
1132.97	133.283
1133.66	114.832
1134.34	120.382
1135.02	118.431
1135.71	132.98
1136.39	138.529
1137.08	124.079
1137.76	103.628
1138.45	122.177
1139.13	120.226
1139.82	124.775
1140.5	127.825
1141.18	119.374
1141.87	122.923
1142.55	126.972
1143.23	113.522
1143.92	125.071
1144.6	125.62
1145.29	122.669
1145.97	118.218
1146.65	112.768
1147.33	131.317
1148.02	122.866
1148.7	131.415
1149.38	130.965
1150.07	118.514
1150.75	109.063
1151.43	123.112
1152.11	128.661
1152.8	119.211
1153.48	138.26
1154.16	137.809
1154.84	133.358
1155.53	127.408
1156.21	146.457
1156.89	147.506
1157.57	146.055
1158.25	152.604
1158.93	148.654
1159.62	150.703
1160.3	147.752
1160.98	156.301
1161.66	144.851
1162.34	154.9
1163.02	151.949
1163.7	176.998
1164.38	173.047
1165.07	158.597
1165.75	154.146
1166.43	148.695
1167.11	159.244
1167.79	160.294
1168.47	161.343
1169.15	172.892
1169.83	162.941
1170.51	165.99
1171.19	162.54
1171.87	168.589
1172.55	164.638
1173.23	179.687
1173.91	168.237
1174.59	176.286
1175.27	182.335
1175.95	185.384
1176.63	174.933
1177.31	186.983
1177.98	174.032
1178.66	180.581
1179.34	197.13
1180.02	197.68
1180.7	188.229
1181.38	196.778
1182.06	198.827
1182.74	194.876
1183.41	206.426
1184.09	205.975
1184.77	200.024
1185.45	201.573
1186.13	213.623
1186.8	202.672
1187.48	215.721
1188.16	200.27
1188.84	214.819
1189.52	222.869
1190.19	247.918
1190.87	238.967
1191.55	240.516
1192.23	246.066
1192.9	245.615
1193.58	243.664
1194.26	261.213
1194.93	234.762
1195.61	259.812
1196.29	275.861
1196.96	254.41
1197.64	277.959
1198.32	265.508
1198.99	261.558
1199.67	284.107
1200.35	265.656
1201.02	252.205
1201.7	266.755
1202.37	255.804
1203.05	259.853
1203.73	240.402
1204.4	254.951
1205.08	260.001
1205.75	235.05
1206.43	249.099
1207.1	240.648
1207.78	249.198
1208.45	259.247
1209.13	229.296
1209.8	271.345
1210.48	244.894
1211.15	248.944
1211.83	242.993
1212.5	266.542
1213.18	228.091
1213.85	250.641
1214.53	235.69
1215.2	253.239
1215.88	227.788
1216.55	232.837
1217.22	226.387
1217.9	240.436
1218.57	228.485
1219.25	226.534
1219.92	239.084
1220.59	229.133
1221.27	212.182
1221.94	222.231
1222.61	224.78
1223.29	214.83
1223.96	228.379
1224.63	215.928
1225.31	211.477
1225.98	224.527
1226.65	222.576
1227.32	210.625
1228	195.674
1228.67	236.723
1229.34	221.773
1230.01	236.822
1230.69	231.871
1231.36	204.42
1232.03	214.47
1232.7	228.519
1233.37	213.068
1234.05	210.117
1234.72	216.666
1235.39	219.716
1236.06	216.265
1236.73	212.314
1237.4	229.363
1238.08	225.913
1238.75	226.962
1239.42	230.011
1240.09	214.06
1240.76	238.109
1241.43	241.659
1242.1	237.208
1242.77	237.257
1243.44	254.806
1244.11	253.856
1244.78	244.405
1245.45	256.454
1246.12	239.003
1246.8	262.552
1247.47	229.102
1248.14	245.151
1248.81	229.2
1249.48	232.749
1250.15	229.799
1250.81	227.348
1251.48	239.897
1252.15	236.946
1252.82	226.995
1253.49	238.045
1254.16	236.094
1254.83	234.643
1255.5	228.192
1256.17	222.742
1256.84	237.791
1257.51	236.84
1258.18	251.889
1258.84	253.938
1259.51	250.488
1260.18	249.037
1260.85	242.586
1261.52	243.635
1262.19	244.685
1262.85	256.734
1263.52	241.783
1264.19	242.832
1264.86	252.881
1265.53	251.431
1266.19	254.48
1266.86	255.529
1267.53	254.578
1268.2	271.128
1268.86	253.177
1269.53	256.226
1270.2	273.275
1270.86	262.324
1271.53	252.374
1272.2	260.423
1272.87	258.472
1273.53	262.021
1274.2	274.571
1274.87	255.62
1275.53	265.169
1276.2	285.218
1276.86	277.267
1277.53	276.317
1278.2	282.866
1278.86	266.915
1279.53	274.464
1280.2	287.514
1280.86	275.063
1281.53	255.612
1282.19	280.661
1282.86	288.21
1283.52	286.76
1284.19	288.809
1284.85	292.358
1285.52	274.407
1286.18	280.957
1286.85	295.506
1287.51	298.555
1288.18	296.104
1288.84	298.653
1289.51	301.203
1290.17	299.252
1290.84	291.801
1291.5	310.35
1292.17	312.4
1292.83	309.449
1293.49	321.498
1294.16	309.547
1294.82	321.096
1295.49	314.646
1296.15	326.695
1296.81	325.244
1297.48	327.293
1298.14	334.342
1298.8	317.392
1299.47	357.941
1300.13	332.49
1300.79	366.539
1301.46	355.089
1302.12	374.638
1302.78	348.687
1303.45	372.736
1304.11	406.285
1304.77	395.335
1305.43	411.384
1306.1	422.433
1306.76	447.982
1307.42	429.532
1308.08	446.081
1308.75	444.13
1309.41	428.179
1310.07	442.228
1310.73	433.278
1311.39	462.827
1312.06	427.376
1312.72	445.925
1313.38	441.975
1314.04	442.524
1314.7	456.073
1315.36	450.622
1316.03	458.171
1316.69	461.221
1317.35	476.27
1318.01	504.819
1318.67	514.368
1319.33	503.418
1319.99	507.967
1320.65	553.016
1321.31	529.565
1321.97	562.114
1322.63	544.164
1323.29	569.713
1323.95	579.262
1324.61	577.311
1325.27	570.361
1325.93	596.91
1326.59	600.959
1327.25	606.008
1327.91	614.057
1328.57	613.107
1329.23	622.656
1329.89	615.205
1330.55	594.754
1331.21	619.804
1331.87	617.353
1332.53	598.902
1333.19	596.951
1333.85	592.5
1334.51	589.05
1335.16	606.599
1335.82	598.648
1336.48	600.197
1337.14	589.747
1337.8	592.296
1338.46	610.845
1339.11	595.394
1339.77	609.443
1340.43	595.993
1341.09	598.542
1341.75	609.591
1342.4	622.64
1343.06	632.69
1343.72	619.239
1344.38	618.602
1345.04	619.397
1345.69	633.328
1346.35	650.969
1347.01	652.16
1347.66	652.841
1348.32	670.736
1348.98	670.057
1349.64	664.833
1350.29	657.85
1350.95	683.697
1351.61	660.88
1352.26	667.138
1352.92	665.273
1353.57	671.742
1354.23	679.972
1354.89	661.311
1355.54	658.369
1356.2	639.959
1356.86	660.755
1357.51	630.727
1358.17	616.445
1358.82	621.605
1359.48	619.64
1360.13	598.272
1360.79	591.941
1361.44	585.418
1362.1	573.036
1362.76	578.703
1363.41	551.515
1364.07	536.955
1364.72	520.561
1365.38	518.176
1366.03	498.118
1366.69	487.286
1367.34	462.779
1367.99	468.474
1368.65	459.604
1369.3	456.148
1369.96	434.503
1370.61	418.403
1371.27	417.417
1371.92	396.554
1372.57	397.958
1373.23	391.578
1373.88	366.238
1374.54	366.951
1375.19	365.113
1375.84	365.564
1376.5	364.173
1377.15	351.488
1377.8	357.589
1378.46	337.76
1379.11	346.72
1379.76	334.978
1380.41	310.85
1381.07	323.305
1381.72	316.825
1382.37	312.592
1383.03	307.29
1383.68	302.658
1384.33	298.804
1384.98	282.811
1385.63	283.847
1386.29	284.436
1386.94	292.16
1387.59	286.122
1388.24	287.625
1388.9	294.036
1389.55	276.649
1390.2	270.894
1390.85	268.661
1391.5	267.642
1392.15	264.921
1392.8	274.13
1393.46	274.586
1394.11	257.861
1394.76	259.538
1395.41	253.861
1396.06	263.211
1396.71	255.484
1397.36	250.225
1398.01	254.008
1398.66	245.276
1399.31	240.387
1399.96	252.746
1400.61	256.522
1401.26	253.707
1401.91	253.072
1402.56	249.366
1403.21	243.772
1403.86	241.494
1404.51	242.238
1405.16	249.122
1405.81	244.181
1406.46	243.956
1407.11	234.076
1407.76	222.881
1408.41	223.952
1409.06	229.36
1409.71	222.317
1410.36	219.746
1411.01	224.538
1411.59	217.827
1412.25	207.413
1412.9	212.499
1413.55	224.084
1414.2	217.17
1414.86	203.256
1415.51	196.842
1416.16	201.427
1416.81	215.513
1417.47	226.099
1418.12	214.685
1418.77	209.77
1419.42	209.356
1420.07	212.442
1420.73	212.028
1421.38	197.113
1422.03	208.199
1422.68	207.785
1423.33	222.371
1423.98	212.456
1424.64	211.542
1425.29	230.628
1425.94	219.214
1426.59	216.299
1427.24	230.385
1427.89	219.471
1428.54	216.056
1429.19	217.642
1429.84	222.728
1430.49	205.814
1431.14	227.399
1431.79	212.985
1432.44	209.571
1433.09	209.157
1433.74	207.742
1434.39	204.828
1435.04	221.914
1435.69	211.5
1436.34	201.585
1436.99	226.671
1437.64	226.757
1438.29	226.343
1438.94	202.428
1439.59	229.014
1440.24	225.6
1440.89	227.686
1441.54	213.771
1442.19	212.357
1442.84	220.943
1443.49	209.529
1444.13	230.114
1444.78	223.2
1445.43	217.786
1446.08	228.872
1446.73	238.957
1447.38	226.043
1448.02	228.129
1448.67	232.214
1449.32	203.8
1449.97	216.386
1450.62	219.972
1451.27	236.057
1451.91	214.143
1452.56	199.729
1453.21	213.815
1453.86	219.4
1454.5	236.986
1455.15	210.572
1455.8	213.658
1456.45	211.743
1457.09	219.829
1457.74	214.915
1458.39	200.501
1459.03	209.586
1459.68	225.172
1460.33	224.758
1460.97	207.844
1461.62	223.429
1462.27	212.515
1462.91	233.601
1463.56	232.687
1464.21	222.772
1464.85	218.858
1465.5	225.444
1466.14	222.53
1466.79	233.115
1467.44	212.701
1468.08	212.287
1468.73	200.372
1469.37	199.958
1470.02	213.044
1470.66	201.63
1471.31	210.715
1471.95	216.301
1472.6	205.887
1473.24	204.973
1473.89	206.058
1474.53	204.144
1475.18	210.73
1475.82	233.816
1476.47	235.401
1477.11	209.487
1477.76	240.073
1478.4	223.159
1479.05	222.744
1479.69	216.33
1480.33	230.416
1480.98	219.002
1481.62	236.587
1482.27	231.173
1482.91	226.259
1483.56	237.845
1484.2	226.93
1484.84	219.016
1485.49	234.102
1486.13	253.688
1486.77	228.773
1487.42	248.859
1488.06	231.945
1488.7	234.031
1489.35	222.616
1489.99	242.702
1490.63	237.288
1491.27	234.874
1491.92	243.459
1492.56	245.045
1493.2	229.631
1493.84	232.216
1494.49	225.802
1495.13	214.388
1495.77	221.474
1496.41	224.059
1497.06	220.645
1497.7	228.731
1498.34	238.317
1498.98	227.402
1499.62	226.488
1500.27	220.574
1500.91	224.66
1501.55	217.745
1502.19	212.831
1502.83	228.917
1503.47	233.503
1504.11	223.088
1504.76	208.674
1505.4	223.76
1506.04	222.846
1506.68	226.931
1507.32	213.017
1507.96	205.103
1508.6	216.189
1509.24	210.274
1509.88	213.86
1510.52	209.946
1511.16	206.531
1511.8	214.617
1512.44	214.203
1513.08	200.789
1513.72	184.374
1514.36	210.96
1515	196.046
1515.64	203.132
1516.28	222.717
1516.92	216.303
1517.56	210.389
1518.2	212.475
1518.84	191.56
1519.48	216.146
1520.12	220.732
1520.76	232.318
1521.4	215.403
1522.04	194.489
1522.67	220.075
1523.31	219.661
1523.95	212.246
1524.59	211.332
1525.23	222.418
1525.87	224.004
1526.51	211.589
1527.14	199.675
1527.78	207.261
1528.42	215.347
1529.06	222.432
1529.7	218.518
1530.33	218.104
1530.97	222.69
1531.61	217.775
1532.25	237.861
1532.89	224.447
1533.52	219.533
1534.16	235.118
1534.8	234.204
1535.44	218.29
1536.07	222.375
1536.71	226.961
1537.35	210.047
1537.98	213.133
1538.62	235.218
1539.26	243.304
1539.89	219.39
1540.53	212.476
1541.17	230.061
1541.8	224.647
1542.44	231.233
1543.08	229.319
1543.71	244.904
1544.35	237.99
1544.98	224.076
1545.62	234.162
1546.26	229.247
1546.89	252.833
1547.53	243.919
1548.16	234.505
1548.8	237.59
1549.43	224.676
1550.07	228.262
1550.71	223.348
1551.34	223.933
1551.98	235.019
1552.61	235.105
1553.25	239.19
1553.88	223.776
1554.52	229.862
1555.15	213.948
1555.79	239.533
1556.42	214.119
1557.05	241.205
1557.69	230.791
1558.32	220.876
1558.96	227.962
1559.59	217.048
1560.23	225.634
1560.86	226.219
1561.49	205.805
1562.13	206.891
1562.76	202.977
1563.4	192.562
1564.03	220.148
1564.66	220.234
1565.3	209.82
1565.93	195.905
1566.56	219.991
1567.2	207.577
1567.83	186.163
1568.46	204.248
1569.1	197.334
1569.73	221.42
1570.36	203.006
1570.99	212.091
1571.63	225.177
1572.26	227.763
1572.89	215.349
1573.53	236.934
1574.16	220.52
1574.79	228.606
1575.42	213.191
1576.05	221.277
1576.69	220.363
1577.32	229.949
1577.95	251.034
1578.58	210.12
1579.21	234.206
1579.85	231.792
1580.48	252.377
1581.11	244.963
1581.74	259.049
1582.37	267.135
1583	280.72
1583.63	280.306
1584.27	263.392
1584.9	277.478
1585.53	287.063
1586.16	302.149
1586.79	278.235
1587.42	284.321
1588.05	306.406
1588.68	292.992
1589.31	291.078
1589.94	288.664
1590.57	302.249
1591.2	288.835
1591.83	307.421
1592.46	298.507
1593.09	292.092
1593.72	297.678
1594.35	285.764
1594.98	291.85
1595.61	300.435
1596.24	300.521
1596.87	305.607
1597.5	296.192
1598.13	300.278
1598.76	286.864
1599.39	293.45
1600.02	278.535
1600.65	301.621
1601.28	281.707
1601.91	291.793
1602.53	292.378
1603.16	292.964
1603.79	281.55
1604.42	276.136
1605.05	297.221
1605.68	286.307
1606.31	275.893
1606.93	272.479
1607.56	278.564
1608.19	272.65
1608.82	283.236
1609.45	278.822
1610.07	275.907
1610.7	274.993
1611.33	269.079
1611.96	260.165
1612.59	262.25
1613.21	279.836
1613.84	266.422
1614.47	256.008
1615.09	264.093
1615.72	266.679
1616.35	261.765
1616.98	248.351
1617.6	258.936
1618.23	254.022
1618.86	268.608
1619.48	253.693
1620.11	229.279
1620.74	244.865
1621.36	247.451
1621.99	236.536
1622.62	222.122
1623.24	206.708
1623.87	216.294
1624.49	199.879
1625.12	199.965
1625.75	198.051
1626.37	188.137
1627	194.722
1627.62	191.808
1628.25	164.394
1628.87	185.98
1629.5	162.565
1630.13	169.151
1630.75	165.737
1631.38	143.823
1632	140.908
1632.63	163.994
1633.25	130.58
1633.88	138.666
1634.5	140.251
1635.13	137.837
1635.75	129.923
1636.38	119.509
1637	130.594
1637.62	125.68
1638.25	122.766
1638.87	127.852
1639.5	115.937
1640.12	106.023
1640.75	104.609
1641.37	98.1945
1641.99	127.28
1642.62	106.366
1643.24	108.952
1643.86	96.0374
1644.49	97.1232
1645.11	93.7089
1645.74	112.795
1646.36	98.3804
1646.98	111.966
1647.61	106.552
1648.23	104.638
1648.85	93.7234
1649.47	82.3091
1650.1	92.3948
1650.72	103.981
1651.34	102.066
1651.97	99.1521
1652.59	88.2378
1653.21	101.824
1653.83	94.9093
1654.46	97.4951
1655.08	89.0808
1655.7	86.1666
1656.32	75.7523
1656.94	87.338
1657.57	92.4238
1658.19	77.5095
1658.81	88.5952
1659.43	92.681
1660.05	89.2667
1660.67	85.8525
1661.3	79.4382
1661.92	81.024
1662.54	79.1097
1663.16	89.1954
1663.78	89.7812
1664.4	76.8669
1665.02	86.9527
1665.64	70.5384
1666.27	69.6242
1666.89	101.21
1667.51	84.2957
1668.13	73.3814
1668.75	70.9671
1669.37	82.5529
1669.99	74.1386
1670.61	72.7244
1671.23	76.8101
1671.85	91.3958
1672.47	74.4816
1673.09	78.5673
1673.71	62.1531
1674.33	68.7388
1674.95	72.8246
1675.57	75.9103
1676.19	72.996
1676.81	55.5818
1677.43	60.6675
1678.05	55.2533
1678.67	60.339
1679.29	60.4248
1679.91	58.0105
1680.52	57.0963
1681.14	51.682
1681.76	51.2677
1682.38	57.8535
1683	58.9392
1683.62	55.525
1684.24	51.6107
1684.86	55.6964
1685.47	54.7822
1686.09	46.8679
1686.71	43.9537
1687.33	50.0394
1687.95	56.1252
1688.57	36.2109
1689.18	43.2966
1689.8	54.3824
1690.42	54.4681
1691.04	47.0539
1691.65	46.1396
1692.27	43.2253
1692.89	47.8111
1693.51	47.3968
1694.13	54.9826
1694.74	48.5683
1695.36	45.1541
1695.98	49.2398
1696.59	54.8255
1697.21	39.4113
1697.83	46.497
1698.44	50.0828
1699.06	45.6685
1699.68	52.2543
1700.29	38.84
1700.91	37.9258
1701.53	56.0115
1702.14	54.0972
1702.76	36.683
1703.38	35.7687
1703.99	39.3545
1704.61	59.4402
1705.23	58.5259
1705.84	41.1117
1706.46	42.1974
1707.07	45.2832
1707.69	34.8689
1708.3	33.9547
1708.92	44.0404
1709.54	49.1261
1710.15	39.7119
1710.77	33.7976
1711.38	36.8834
1712	43.9691
1712.61	31.5549
1713.23	41.1406
1713.84	38.2263
1714.46	31.8121
1715.07	34.8978
1715.69	37.9836
1716.3	41.5693
1716.92	37.1551
1717.53	41.7408
1718.14	30.8265
1718.76	31.4123
1719.37	38.998
1719.99	36.0838
1720.6	36.6695
1721.21	34.7552
1721.83	29.841
1722.44	32.9267
1723.06	37.0125
1723.67	33.5982
1724.28	38.684
1724.9	34.7697
1725.51	28.3554
1726.12	23.9412
1726.74	26.0269
1727.35	36.6127
1727.96	40.1984
1728.58	36.7842
1729.19	21.3699
1729.8	32.4556
1730.42	27.0414
1731.03	36.6271
1731.64	30.7129
1732.25	25.2986
1732.87	23.3844
1733.48	28.9701
1734.09	33.5558
1734.7	12.6416
1735.32	14.2273
1735.93	37.8131
1736.54	36.3988
1737.15	25.4846
1737.76	29.5703
1738.38	36.656
1738.99	23.2418
1739.6	21.8275
1740.21	27.9133
1740.82	33.999
1741.43	26.5847
1742.05	17.1705
1742.66	20.2562
1743.27	18.342
1743.88	23.4277
1744.49	10.5135
1745.1	26.5992
1745.71	32.6849
1746.32	23.7707
1746.94	21.3564
1747.55	15.4422
1748.16	22.0279
1748.77	26.1137
1749.38	19.6994
1749.99	38.7852
1750.6	26.8709
1751.21	22.9566
1751.82	18.0424
1752.43	28.6281
1753.04	24.7139
1753.65	19.7996
1754.26	26.8853
1754.87	22.4711
1755.48	36.5568
1756.09	16.6426
1756.7	26.7283
1757.31	15.8141
1757.92	17.3998
1758.53	20.9855
1759.14	19.0713
1759.75	27.657
1760.35	18.7428
1760.96	16.3285
1761.57	19.9142
1762.18	0
1762.79	16.5857
1763.4	14.6715
1764.01	14.2572
1764.62	17.843
1765.22	22.4287
1765.83	28.5145
1766.44	25.6002
1767.05	19.1859
1767.66	11.2717
1768.27	22.8574
1768.88	25.4432
1769.48	17.5289
1770.09	10.1147
1770.7	20.2004
1771.31	13.7861
1771.91	27.8719
1772.52	13.9576
1773.13	15.0434
1773.74	18.1291
1774.34	16.2148
1774.95	23.8006
1775.56	19.3863
1776.17	12.9721
1776.77	29.0578
1777.38	12.6436
1777.99	13.7293
1778.59	23.815
1779.2	22.4008
1779.81	12.9865
1780.41	8.07227
1781.02	18.158
1781.63	15.7438
1782.23	23.8295
1782.84	10.9153
1783.45	14.001
1784.05	1.08673
1784.66	10.1725
1785.27	24.2582
1785.87	7.84396
1786.48	17.9297
1787.08	3.51544
1787.69	23.1012
1788.29	2.18692
1788.9	15.2727
1789.51	20.3584
1790.11	17.9442
1790.72	20.5299
1791.32	14.6156
1791.93	17.2014
1792.53	13.7871
1793.14	9.37286
1793.74	16.9586
1794.35	16.5443
1794.95	11.6301
1795.56	12.2158
1796.16	16.8016
1796.77	9.38733
1797.37	13.9731
1797.98	8.05881
1798.58	21.6446
1799.18	12.2303
1799.79	3.31604

## Sheet: (TNT) 10 nM
Raman Shift	SERS Intensity (a.u.)
700.882	117.279
701.624	104.404
702.366	111.154
703.107	113.029
703.849	106.904
704.591	111.029
705.332	115.529
706.074	114.779
706.815	107.154
707.556	116.279
708.298	116.654
709.039	103.404
709.779	105.279
710.52	109.904
711.261	110.029
712.002	106.529
712.742	106.904
713.482	103.779
714.223	106.904
714.963	109.654
715.703	100.154
716.444	109.529
717.183	108.904
717.923	109.279
718.663	109.779
719.403	105.404
720.142	109.904
720.881	106.529
721.621	113.529
722.359	109.654
723.099	107.029
723.838	109.904
724.577	105.029
725.316	110.779
726.055	106.529
726.793	107.279
727.532	111.654
728.271	106.029
729.008	107.654
729.747	102.529
730.485	107.779
731.223	109.779
731.961	112.779
732.699	109.654
733.437	110.654
734.174	104.029
734.912	111.904
735.649	106.279
736.387	107.529
737.124	107.779
737.861	108.029
738.598	96.7789
739.335	104.404
740.072	110.154
740.809	114.904
741.545	115.654
742.282	110.154
743.018	113.279
743.755	102.904
744.491	109.779
745.227	107.904
745.964	99.1539
746.699	106.279
747.436	104.154
748.171	101.654
748.906	94.4039
749.643	108.029
750.378	106.529
751.113	97.6539
751.849	99.0289
752.584	111.654
753.319	103.529
754.054	104.779
754.789	103.779
755.523	111.529
756.259	108.529
756.993	96.2789
757.727	106.904
758.462	108.404
759.197	102.529
759.931	110.904
760.665	100.529
761.398	113.654
762.132	109.654
762.867	116.779
763.6	110.779
764.334	115.529
765.067	113.904
765.8	112.779
766.535	108.654
767.268	112.279
768.001	114.154
768.734	114.404
769.466	114.154
770.199	117.404
770.932	113.154
771.664	115.404
772.397	114.779
773.129	109.779
773.863	112.029
774.595	113.279
775.327	114.404
776.059	116.154
776.791	117.529
777.523	119.029
778.255	107.654
778.986	112.029
779.718	114.779
780.449	109.029
781.181	114.654
781.912	114.779
782.643	114.404
783.375	117.029
784.105	118.904
784.836	116.279
785.567	116.779
786.297	111.029
787.028	113.779
787.759	111.779
788.489	114.279
789.22	113.779
789.95	119.779
790.679	113.654
791.41	118.154
792.14	113.654
792.87	117.779
793.6	114.279
794.329	118.029
795.058	124.404
795.788	117.029
796.517	115.904
797.247	119.029
797.975	123.279
798.705	123.529
799.434	116.529
800.163	123.404
800.891	128.654
801.62	125.779
802.349	123.154
803.077	130.279
803.805	127.404
804.534	127.404
805.262	128.404
805.99	124.029
806.718	133.279
807.446	126.529
808.174	131.404
808.902	132.904
809.629	126.779
810.357	128.779
811.084	129.154
811.811	130.404
812.539	117.154
813.266	125.279
813.993	114.904
814.719	131.279
815.447	121.154
816.173	114.529
816.9	119.779
817.626	115.154
818.353	119.529
819.079	123.404
819.806	115.779
820.531	124.404
821.258	114.029
821.984	116.404
822.71	123.529
823.435	117.529
824.161	121.029
824.887	125.654
825.612	116.529
826.338	120.779
827.063	120.904
827.788	117.529
828.513	117.154
829.238	117.404
829.963	109.904
830.688	114.279
831.412	117.779
832.138	119.404
832.862	114.154
833.586	117.404
834.31	114.904
835.035	113.029
835.759	118.654
836.483	112.904
837.206	110.904
837.931	107.529
838.654	111.654
839.378	111.154
840.101	116.779
840.825	116.279
841.549	114.154
842.272	112.654
842.995	114.654
843.718	116.904
844.441	105.279
845.164	113.029
845.887	118.404
846.609	107.779
847.332	107.404
848.054	106.029
848.777	106.154
849.499	112.779
850.221	103.904
850.944	109.529
851.666	109.154
852.388	109.654
853.109	108.529
853.831	104.779
854.553	105.404
855.274	112.029
855.996	103.779
856.717	110.404
857.438	108.279
858.16	107.404
858.881	109.654
859.602	96.7789
860.323	101.279
861.043	104.654
861.764	99.1539
862.484	93.9039
863.205	92.4039
863.925	89.7789
864.645	93.5289
865.366	97.6539
866.086	105.154
866.806	91.2789
867.526	90.1539
868.246	97.9039
868.965	91.7789
869.685	95.6539
870.405	87.9039
871.124	92.7789
871.844	98.7789
872.562	98.7789
873.282	92.9039
874.001	93.9039
874.72	94.9039
875.438	95.9039
876.157	91.1539
876.876	97.2789
877.595	95.2789
878.313	90.6539
879.032	102.279
879.75	99.4039
880.468	98.7789
881.186	103.279
881.904	100.654
882.623	96.4039
883.34	100.904
884.058	102.404
884.775	99.6539
885.493	101.404
886.211	104.154
886.928	102.779
887.645	105.654
888.362	96.9039
889.079	101.404
889.797	98.4039
890.513	101.279
891.23	96.1539
891.947	97.9039
892.664	98.9039
893.38	97.5289
894.096	96.2789
894.812	104.529
895.529	97.9039
896.245	99.7789
896.961	94.6539
897.677	95.4039
898.393	92.6539
899.108	95.9039
899.824	98.0289
900.54	97.6539
901.255	97.5289
901.971	102.779
902.686	98.6539
903.4	99.1539
904.116	94.2789
904.831	94.6539
905.546	101.404
906.261	101.529
906.975	105.779
907.69	108.404
908.405	99.6539
909.119	98.4039
909.833	107.154
910.548	106.029
911.262	104.779
911.975	111.904
912.689	98.7789
913.404	107.779
914.117	107.404
914.831	105.154
915.544	102.529
916.258	110.404
916.971	105.029
917.685	101.529
918.398	107.904
919.11	112.654
919.824	108.779
920.537	108.779
921.25	115.537
921.962	110.295
922.675	106.177
923.387	115.686
924.1	115.568
924.812	109.326
925.524	114.084
926.237	113.342
926.949	115.974
927.661	116.482
928.373	122.24
929.085	122.498
929.796	114.256
930.508	125.889
931.219	121.272
931.931	122.529
932.642	127.287
933.353	131.045
934.064	119.678
934.776	134.561
935.487	128.069
936.197	133.326
936.907	126.334
937.618	129.092
938.329	137.35
939.039	125.983
939.75	120.491
940.46	129.373
941.17	129.256
941.881	130.639
942.59	132.647
943.3	134.28
944.01	135.288
944.72	135.795
945.43	137.928
946.139	144.186
946.848	141.569
947.558	132.702
948.267	133.085
948.976	135.092
949.685	135.475
950.394	139.858
951.103	141.366
951.812	143.124
952.52	141.257
953.229	148.64
953.938	140.772
954.646	145.03
955.354	146.913
956.063	153.921
956.77	147.678
957.479	148.562
958.187	153.944
958.894	137.577
959.602	151.835
960.31	147.468
961.017	146.601
961.725	152.233
962.432	155.116
963.14	153.874
963.846	152.882
964.554	150.015
965.261	145.898
965.968	154.78
966.674	149.163
967.381	153.171
968.088	151.429
968.795	148.437
969.501	157.57
970.207	147.578
970.913	159.46
971.62	158.218
972.326	157.601
973.032	163.859
973.738	166.367
974.443	162.125
975.149	160.133
975.855	165.015
976.561	157.898
977.266	162.656
977.971	151.664
978.677	164.172
979.382	151.929
980.086	154.187
980.792	156.07
981.496	155.828
982.201	157.711
982.905	151.844
983.611	157.351
984.315	150.859
985.019	147.742
985.724	151.25
986.428	145.633
987.132	150.016
987.836	140.148
988.54	142.906
989.244	149.539
989.948	143.797
990.651	152.055
991.355	151.563
992.058	150.946
992.761	152.203
993.465	160.462
994.168	149.719
994.871	144.852
995.574	150.734
996.277	147.743
996.98	147.25
997.683	144.258
998.385	140.391
999.088	141.399
999.79	139.907
1000.49	137.29
1001.19	131.548
1001.9	131.93
1002.6	123.313
1003.3	129.696
1004	125.079
1004.7	131.087
1005.41	125.345
1006.11	121.477
1006.81	122.985
1007.51	124.118
1008.21	132.251
1008.91	127.759
1009.62	125.017
1010.32	121.149
1011.02	123.407
1011.72	120.415
1012.42	120.423
1013.12	115.931
1013.82	123.314
1014.52	122.321
1015.22	118.329
1015.92	122.712
1016.62	122.845
1017.32	121.728
1018.02	121.986
1018.72	121.868
1019.42	124.751
1020.12	124.509
1020.82	125.517
1021.52	113.65
1022.22	118.033
1022.92	122.915
1023.62	115.798
1024.32	122.681
1025.02	119.564
1025.72	125.322
1026.42	121.83
1027.11	121.712
1027.81	122.345
1028.51	117.228
1029.21	117.361
1029.91	119.369
1030.61	118.877
1031.31	113.26
1032	120.017
1032.7	122.4
1033.4	119.283
1034.1	119.166
1034.8	116.674
1035.49	127.807
1036.19	119.065
1036.89	124.447
1037.59	129.08
1038.28	120.338
1038.98	113.096
1039.68	117.854
1040.38	124.361
1041.07	116.244
1041.77	122.502
1042.47	114.01
1043.16	118.143
1043.86	114.651
1044.56	117.783
1045.25	123.541
1045.95	109.924
1046.65	122.182
1047.34	114.565
1048.04	112.448
1048.73	117.706
1049.43	115.713
1050.13	118.096
1050.82	122.104
1051.52	121.487
1052.21	117.62
1052.91	121.503
1053.6	120.76
1054.3	124.893
1054.99	127.651
1055.69	118.284
1056.38	127.292
1057.08	122.799
1057.77	130.057
1058.47	128.19
1059.16	116.698
1059.86	120.831
1060.55	117.464
1061.25	122.847
1061.94	116.729
1062.64	115.362
1063.33	121.495
1064.02	125.503
1064.72	128.636
1065.41	128.019
1066.11	124.026
1066.8	122.159
1067.49	113.167
1068.19	123.175
1068.88	124.183
1069.57	121.816
1070.27	122.449
1070.96	125.581
1071.65	123.589
1072.35	116.472
1073.04	124.855
1073.73	127.612
1074.42	127.246
1075.12	128.378
1075.81	120.386
1076.5	123.144
1077.19	127.402
1077.89	130.785
1078.58	127.417
1079.27	129.55
1079.96	126.308
1080.65	131.816
1081.35	129.699
1082.04	132.457
1082.73	127.089
1083.42	130.847
1084.11	126.855
1084.8	134.863
1085.49	132.246
1086.19	126.879
1086.88	127.262
1087.57	131.269
1088.26	124.152
1088.95	126.91
1089.64	127.293
1090.33	122.926
1091.02	120.434
1091.71	127.692
1092.4	123.449
1093.09	123.707
1093.78	123.84
1094.47	125.723
1095.16	117.355
1095.85	125.863
1096.54	117.996
1097.23	121.004
1097.92	125.637
1098.61	121.645
1099.3	119.778
1099.99	120.285
1100.68	123.043
1101.37	123.926
1102.06	124.434
1102.75	122.692
1103.43	120.075
1104.12	121.707
1104.81	122.715
1105.5	116.598
1106.19	125.481
1106.88	114.989
1107.57	121.997
1108.25	120.38
1108.94	122.387
1109.63	127.145
1110.32	120.903
1111.01	126.786
1111.69	122.918
1112.38	125.801
1113.07	123.809
1113.76	127.817
1114.44	123.825
1115.13	126.708
1115.82	123.091
1116.51	125.849
1117.19	120.106
1117.88	130.739
1118.57	128.747
1119.25	128.38
1119.94	125.388
1120.63	129.146
1121.31	130.154
1122	132.036
1122.69	131.044
1123.37	128.927
1124.06	129.31
1124.74	128.193
1125.43	134.075
1126.12	129.333
1126.8	133.841
1127.49	133.474
1128.17	124.482
1128.86	124.74
1129.54	133.998
1130.23	135.255
1130.92	126.013
1131.6	133.146
1132.29	134.904
1132.97	129.161
1133.66	130.919
1134.34	135.802
1135.02	137.31
1135.71	135.818
1136.39	145.701
1137.08	143.209
1137.76	141.217
1138.45	146.599
1139.13	135.482
1139.82	143.99
1140.5	141.498
1141.18	135.006
1141.87	140.013
1142.55	135.396
1143.23	146.904
1143.92	138.412
1144.6	143.795
1145.29	147.678
1145.97	140.186
1146.65	137.819
1147.33	139.326
1148.02	140.334
1148.7	136.967
1149.38	142.225
1150.07	146.233
1150.75	140.49
1151.43	136.749
1152.11	145.381
1152.8	135.639
1153.48	144.147
1154.16	142.155
1154.84	150.038
1155.53	146.795
1156.21	136.553
1156.89	147.061
1157.57	151.319
1158.25	154.702
1158.93	145.71
1159.62	153.342
1160.3	143.475
1160.98	151.983
1161.66	145.491
1162.34	148.499
1163.02	149.882
1163.7	143.889
1164.38	148.647
1165.07	152.53
1165.75	154.788
1166.43	151.921
1167.11	145.303
1167.79	153.187
1168.47	159.319
1169.15	159.077
1169.83	160.21
1170.51	160.718
1171.19	157.226
1171.87	158.358
1172.55	157.241
1173.23	153.749
1173.91	166.007
1174.59	155.89
1175.27	161.898
1175.95	159.28
1176.63	170.038
1177.31	163.796
1177.98	167.804
1178.66	170.062
1179.34	161.32
1180.02	166.827
1180.7	167.585
1181.38	168.718
1182.06	170.726
1182.74	165.484
1183.41	164.242
1184.09	175.75
1184.77	163.632
1185.45	168.89
1186.13	169.523
1186.8	173.906
1187.48	176.914
1188.16	169.797
1188.84	173.429
1189.52	172.562
1190.19	173.07
1190.87	177.453
1191.55	183.461
1192.23	185.844
1192.9	178.601
1193.58	182.484
1194.26	190.117
1194.93	184.125
1195.61	188.133
1196.29	182.141
1196.96	186.649
1197.64	191.281
1198.32	195.164
1198.99	199.047
1199.67	188.805
1200.35	199.313
1201.02	199.446
1201.7	204.703
1202.37	192.836
1203.05	203.094
1203.73	198.227
1204.4	205.734
1205.08	204.993
1205.75	203.125
1206.43	200.508
1207.1	201.141
1207.78	194.524
1208.45	195.781
1209.13	199.914
1209.8	199.547
1210.48	193.18
1211.15	203.563
1211.83	203.571
1212.5	204.329
1213.18	210.087
1213.85	202.22
1214.53	206.477
1215.2	202.485
1215.88	199.743
1216.55	199.126
1217.22	204.384
1217.9	192.391
1218.57	204.774
1219.25	204.532
1219.92	201.415
1220.59	200.048
1221.27	200.806
1221.94	207.064
1222.61	197.071
1223.29	207.079
1223.96	197.837
1224.63	202.72
1225.31	200.352
1225.98	204.111
1226.65	206.619
1227.32	202.376
1228	202.634
1228.67	203.392
1229.34	205.525
1230.01	200.657
1230.69	204.165
1231.36	211.798
1232.03	209.931
1232.7	210.939
1233.37	207.822
1234.05	203.079
1234.72	207.588
1235.39	202.72
1236.06	205.228
1236.73	217.736
1237.4	208.619
1238.08	214.376
1238.75	213.884
1239.42	214.267
1240.09	210.4
1240.76	204.283
1241.43	210.541
1242.1	215.548
1242.77	222.931
1243.44	214.94
1244.11	210.697
1244.78	214.83
1245.45	216.588
1246.12	221.845
1246.8	216.228
1247.47	218.736
1248.14	222.744
1248.81	219.127
1249.48	222.76
1250.15	220.393
1250.81	215.276
1251.48	219.533
1252.15	227.916
1252.82	233.049
1253.49	218.682
1254.16	223.315
1254.83	211.447
1255.5	224.581
1256.17	223.088
1256.84	218.596
1257.51	224.104
1258.18	224.862
1258.84	226.495
1259.51	215.502
1260.18	222.01
1260.85	222.518
1261.52	230.901
1262.19	227.034
1262.85	221.917
1263.52	232.799
1264.19	229.683
1264.86	233.315
1265.53	225.948
1266.19	228.956
1266.86	231.089
1267.53	242.471
1268.2	232.354
1268.86	249.112
1269.53	246.745
1270.2	243.878
1270.86	235.761
1271.53	241.393
1272.2	239.776
1272.87	252.159
1273.53	241.792
1274.2	251.175
1274.87	246.933
1275.53	246.19
1276.2	246.573
1276.86	250.331
1277.53	254.464
1278.2	251.972
1278.86	249.105
1279.53	251.738
1280.2	240.496
1280.86	249.753
1281.53	252.136
1282.19	254.144
1282.86	256.276
1283.52	254.285
1284.19	252.917
1284.85	257.425
1285.52	253.433
1286.18	255.941
1286.85	259.699
1287.51	261.082
1288.18	251.589
1288.84	262.348
1289.51	258.23
1290.17	254.488
1290.84	248.746
1291.5	261.503
1292.17	257.887
1292.83	264.519
1293.49	261.027
1294.16	263.035
1294.82	261.668
1295.49	262.925
1296.15	265.309
1296.81	267.191
1297.48	269.074
1298.14	267.582
1298.8	273.84
1299.47	276.098
1300.13	274.73
1300.79	283.363
1301.46	287.121
1302.12	286.254
1302.78	298.512
1303.45	296.52
1304.11	295.027
1304.77	295.16
1305.43	300.543
1306.1	299.426
1306.76	305.559
1307.42	314.567
1308.08	301.45
1308.75	306.957
1309.41	317.965
1310.07	320.098
1310.73	314.856
1311.39	317.238
1312.06	320.997
1312.72	318.755
1313.38	321.387
1314.04	326.645
1314.7	318.153
1315.36	338.411
1316.03	333.793
1316.69	333.551
1317.35	336.685
1318.01	333.442
1318.67	342.2
1319.33	331.582
1319.99	347.966
1320.65	344.848
1321.31	342.356
1321.97	335.614
1322.63	351.122
1323.29	350.38
1323.95	346.888
1324.61	351.896
1325.27	354.529
1325.93	348.411
1326.59	347.919
1327.25	363.302
1327.91	355.81
1328.57	361.567
1329.23	367.825
1329.89	373.458
1330.55	371.966
1331.21	366.474
1331.87	368.857
1332.53	362.865
1333.19	379.873
1333.85	372.38
1334.51	377.763
1335.16	379.146
1335.82	384.779
1336.48	383.286
1337.14	384.42
1337.8	384.177
1338.46	390.81
1339.11	391.318
1339.77	397.951
1340.43	403.834
1341.09	393.591
1341.75	394.224
1342.4	398.107
1343.06	407.365
1343.72	396.873
1344.38	395.248
1345.04	399.394
1345.69	386.353
1346.35	401.451
1347.01	397.103
1347.66	396.547
1348.32	391.194
1348.98	397.574
1349.64	392.086
1350.29	387.404
1350.95	382.852
1351.61	383.454
1352.26	376.761
1352.92	383.438
1353.57	378.036
1354.23	375.698
1354.89	375.351
1355.54	375.377
1356.2	371.279
1356.86	367.61
1357.51	357.742
1358.17	358.202
1358.82	356.639
1359.48	351.001
1360.13	350.221
1360.79	344.861
1361.44	339.965
1362.1	341.38
1362.76	330.685
1363.41	331.113
1364.07	328.094
1364.72	320.55
1365.38	324.993
1366.03	318.423
1366.69	312.689
1367.34	306.187
1367.99	308.036
1368.65	304.555
1369.3	304.816
1369.96	295.341
1370.61	300.497
1371.27	294.174
1371.92	290.625
1372.57	285.369
1373.23	284.776
1373.88	281.736
1374.54	282.206
1375.19	276.83
1375.84	277.981
1376.5	277.131
1377.15	270.822
1377.8	268.525
1378.46	272.099
1379.11	269.145
1379.76	271.844
1380.41	264.651
1381.07	264.453
1381.72	264.359
1382.37	261.216
1383.03	257.084
1383.68	259.993
1384.33	255.794
1384.98	259.411
1385.63	256.543
1386.29	254.046
1386.94	252.403
1387.59	251.766
1388.24	249.515
1388.9	246.606
1389.55	242.374
1390.2	246.882
1390.85	248.228
1391.5	247.674
1392.15	240.177
1392.8	244.237
1393.46	240.807
1394.11	236.122
1394.76	234.212
1395.41	230.176
1396.06	232.842
1396.71	226.557
1397.36	229.354
1398.01	229.836
1398.66	231.344
1399.31	229.099
1399.96	225.003
1400.61	222.46
1401.26	225.622
1401.91	230.087
1402.56	225.384
1403.21	229.6
1403.86	223.823
1404.51	219.862
1405.16	218.88
1405.81	218.225
1406.46	221.035
1407.11	218.727
1407.76	209.306
1408.41	209.909
1409.06	215.27
1409.71	215.095
1410.36	208.506
1411.01	208.981
1411.59	209.753
1412.25	215.127
1412.9	212.875
1413.55	217.874
1414.2	211.497
1414.86	217.371
1415.51	214.744
1416.16	209.993
1416.81	209.116
1417.47	204.364
1418.12	203.613
1418.77	201.112
1419.42	205.861
1420.07	197.358
1420.73	202.982
1421.38	204.356
1422.03	209.354
1422.68	204.103
1423.33	201.601
1423.98	204.35
1424.64	201.973
1425.29	204.096
1425.94	203.72
1426.59	202.469
1427.24	202.342
1427.89	209.091
1428.54	215.089
1429.19	208.963
1429.84	212.211
1430.49	209.334
1431.14	213.208
1431.79	209.582
1432.44	216.455
1433.09	216.829
1433.74	204.202
1434.39	215.826
1435.04	220.699
1435.69	218.323
1436.34	216.696
1436.99	222.57
1437.64	220.818
1438.29	213.442
1438.94	216.94
1439.59	214.314
1440.24	214.312
1440.89	218.561
1441.54	217.559
1442.19	213.808
1442.84	209.556
1443.49	225.68
1444.13	220.303
1444.78	212.802
1445.43	219.05
1446.08	218.549
1446.73	219.047
1447.38	216.546
1448.02	213.044
1448.67	221.793
1449.32	211.166
1449.97	220.665
1450.62	212.163
1451.27	211.912
1451.91	216.41
1452.56	219.534
1453.21	206.032
1453.86	212.531
1454.5	206.904
1455.15	209.403
1455.8	215.026
1456.45	213.65
1457.09	211.273
1457.74	204.272
1458.39	211.52
1459.03	205.644
1459.68	214.642
1460.33	208.391
1460.97	209.139
1461.62	210.513
1462.27	215.261
1462.91	207.51
1463.56	216.508
1464.21	214.507
1464.85	216.256
1465.5	207.254
1466.14	210.877
1466.79	221.751
1467.44	211.874
1468.08	215.248
1468.73	214.746
1469.37	214.12
1470.02	213.243
1470.66	212.492
1471.31	212.615
1471.95	222.488
1472.6	218.737
1473.24	211.861
1473.89	214.359
1474.53	222.358
1475.18	216.981
1475.82	213.105
1476.47	225.228
1477.11	203.102
1477.76	218.725
1478.4	217.349
1479.05	207.722
1479.69	218.471
1480.33	220.72
1480.98	220.843
1481.62	221.091
1482.27	216.34
1482.91	208.588
1483.56	213.462
1484.2	221.085
1484.84	215.459
1485.49	222.832
1486.13	212.706
1486.77	214.204
1487.42	207.327
1488.06	217.327
1488.7	211.825
1489.35	212.198
1489.99	218.197
1490.63	213.195
1491.27	210.444
1491.92	204.067
1492.56	204.94
1493.2	208.189
1493.84	205.688
1494.49	208.811
1495.13	212.31
1495.77	206.183
1496.41	205.807
1497.06	200.805
1497.7	197.179
1498.34	201.677
1498.98	207.426
1499.62	205.799
1500.27	201.298
1500.91	204.046
1501.55	198.67
1502.19	203.918
1502.83	198.667
1503.47	208.04
1504.11	212.164
1504.76	210.662
1505.4	198.661
1506.04	196.534
1506.68	196.033
1507.32	211.531
1507.96	205.405
1508.6	211.028
1509.24	205.027
1509.88	206.65
1510.52	205.399
1511.16	213.272
1511.8	215.271
1512.44	210.644
1513.08	204.143
1513.72	205.641
1514.36	199.515
1515	213.763
1515.64	207.387
1516.28	205.885
1516.92	207.634
1517.56	210.382
1518.2	210.131
1518.84	204.504
1519.48	213.003
1520.12	200.126
1520.76	199.5
1521.4	206.874
1522.04	212.747
1522.67	211.62
1523.31	210.369
1523.95	204.992
1524.59	208.991
1525.23	211.864
1525.87	204.363
1526.51	204.612
1527.14	211.734
1527.78	210.108
1528.42	209.857
1529.06	209.855
1529.7	204.229
1530.33	208.477
1530.97	219.101
1531.61	214.1
1532.25	205.723
1532.89	205.346
1533.52	212.095
1534.16	213.969
1534.8	209.342
1535.44	214.59
1536.07	219.964
1536.71	224.837
1537.35	209.711
1537.98	218.834
1538.62	220.208
1539.26	227.581
1539.89	234.08
1540.53	233.703
1541.17	231.202
1541.8	221.95
1542.44	232.324
1543.08	229.947
1543.71	238.571
1544.35	232.694
1544.98	227.443
1545.62	226.816
1546.26	229.19
1546.89	226.438
1547.53	236.936
1548.16	224.06
1548.8	231.059
1549.43	224.557
1550.07	233.181
1550.71	228.304
1551.34	228.428
1551.98	234.801
1552.61	233.425
1553.25	227.923
1553.88	234.047
1554.52	222.296
1555.15	230.294
1555.79	228.792
1556.42	235.666
1557.05	243.039
1557.69	239.913
1558.32	232.661
1558.96	232.035
1559.59	228.158
1560.23	227.907
1560.86	234.155
1561.49	237.529
1562.13	232.528
1562.76	228.276
1563.4	231.524
1564.03	235.648
1564.66	227.896
1565.3	229.395
1565.93	228.893
1566.56	215.892
1567.2	220.14
1567.83	227.639
1568.46	217.637
1569.1	225.136
1569.73	222.134
1570.36	222.258
1570.99	220.006
1571.63	224.88
1572.26	224.878
1572.89	216.627
1573.53	227.625
1574.16	226.999
1574.79	219.247
1575.42	222.746
1576.05	220.244
1576.69	221.993
1577.32	225.242
1577.95	210.49
1578.58	219.613
1579.21	218.862
1579.85	218.236
1580.48	210.484
1581.11	214.607
1581.74	220.731
1582.37	211.73
1583	221.103
1583.63	219.976
1584.27	218.725
1584.9	215.224
1585.53	219.722
1586.16	220.845
1586.79	212.844
1587.42	225.342
1588.05	226.591
1588.68	219.839
1589.31	221.838
1589.94	218.211
1590.57	218.21
1591.2	220.333
1591.83	223.332
1592.46	227.205
1593.09	225.453
1593.72	224.327
1594.35	221.701
1594.98	239.825
1595.61	234.198
1596.24	232.446
1596.87	225.57
1597.5	232.568
1598.13	224.567
1598.76	223.44
1599.39	234.189
1600.02	227.188
1600.65	241.935
1601.28	230.434
1601.91	238.433
1602.53	247.306
1603.16	237.305
1603.79	246.178
1604.42	247.802
1605.05	238.8
1605.68	235.174
1606.31	238.922
1606.93	244.046
1607.56	247.794
1608.19	236.293
1608.82	240.167
1609.45	226.915
1610.07	235.413
1610.7	229.412
1611.33	232.535
1611.96	223.659
1612.59	218.282
1613.21	224.156
1613.84	220.779
1614.47	216.153
1615.09	212.901
1615.72	210.65
1616.35	214.898
1616.98	216.772
1617.6	198.895
1618.23	202.019
1618.86	205.642
1619.48	202.391
1620.11	196.514
1620.74	197.763
1621.36	195.011
1621.99	197.135
1622.62	188.383
1623.24	192.007
1623.87	183.63
1624.49	191.129
1625.12	185.627
1625.75	188.626
1626.37	183.374
1627	181.748
1627.62	176.121
1628.25	177.37
1628.87	173.493
1629.5	177.492
1630.13	170.74
1630.75	171.614
1631.38	160.488
1632	168.861
1632.63	169.359
1633.25	160.358
1633.88	164.357
1634.5	164.355
1635.13	152.478
1635.75	161.227
1636.38	153.851
1637	153.474
1637.62	148.597
1638.25	145.596
1638.87	147.22
1639.5	137.093
1640.12	138.091
1640.75	133.34
1641.37	133.964
1641.99	134.462
1642.62	133.586
1643.24	130.084
1643.86	133.207
1644.49	125.081
1645.11	126.954
1645.74	116.453
1646.36	117.201
1646.98	116.075
1647.61	120.198
1648.23	112.947
1648.85	122.57
1649.47	111.194
1650.1	114.067
1650.72	118.441
1651.34	112.939
1651.97	101.063
1652.59	105.936
1653.21	102.435
1653.83	111.683
1654.46	119.057
1655.08	109.68
1655.7	105.429
1656.32	98.8023
1656.94	101.801
1657.57	92.0493
1658.19	101.923
1658.81	95.0463
1659.43	94.6698
1660.05	88.7934
1660.67	90.4169
1661.3	87.9154
1661.92	88.2889
1662.54	81.5374
1663.16	89.9109
1663.78	84.7844
1664.4	83.6578
1665.02	87.6563
1665.64	76.0298
1666.27	80.5283
1666.89	77.2768
1667.51	83.7753
1668.13	79.2738
1668.75	73.7724
1669.37	74.0208
1669.99	77.6442
1670.61	76.0179
1671.23	85.1413
1671.85	78.5148
1672.47	72.6383
1673.09	77.8869
1673.71	77.8854
1674.33	77.2589
1674.95	81.6324
1675.57	73.8808
1676.19	71.8794
1676.81	70.3778
1677.43	70.8764
1678.05	75.9999
1678.67	72.9984
1679.29	78.2468
1679.91	70.9954
1680.52	75.9939
1681.14	70.9924
1681.76	68.9909
1682.38	70.4894
1683	62.3629
1683.62	68.8614
1684.24	69.9849
1684.86	72.2334
1685.47	68.8569
1686.09	67.9804
1686.71	64.4789
1687.33	61.9774
1687.95	74.7258
1688.57	62.0994
1689.18	68.7228
1689.8	65.7214
1690.42	62.4699
1691.04	60.5934
1691.65	57.8419
1692.27	60.3404
1692.89	55.7139
1693.51	54.9624
1694.13	62.4609
1694.74	66.8344
1695.36	54.3329
1695.98	53.3314
1696.59	57.2049
1697.21	51.2034
1697.83	57.2019
1698.44	52.5754
1699.06	55.3239
1699.68	52.4474
1700.29	56.8209
1700.91	52.5694
1701.53	53.8179
1702.14	49.8163
1702.76	50.0649
1703.38	49.4384
1703.99	53.9369
1704.61	43.3104
1705.23	51.6839
1705.84	52.6824
1706.46	50.4309
1707.07	49.1794
1707.69	42.3029
1708.3	49.4264
1708.92	45.6749
1709.54	49.1734
1710.15	45.1718
1710.77	44.9204
1711.38	44.2939
1712	39.2924
1712.61	48.9159
1713.23	44.1644
1713.84	46.1629
1714.46	45.6614
1715.07	39.7849
1715.69	46.7834
1716.3	40.1569
1716.92	46.6554
1717.53	42.2789
1718.14	35.6524
1718.76	49.2759
1719.37	38.5244
1719.99	39.5229
1720.6	39.2714
1721.21	43.2699
1721.83	42.6434
1722.44	33.7669
1723.06	36.3904
1723.67	43.2639
1724.28	37.7624
1724.9	37.5109
1725.51	37.7594
1726.12	39.8829
1726.74	35.2564
1727.35	31.8799
1727.96	35.2534
1728.58	37.3769
1729.19	36.5004
1729.8	28.3739
1730.42	37.2474
1731.03	31.9959
1731.64	28.2444
1732.25	34.1179
1732.87	29.4914
1733.48	34.4899
1734.09	28.4884
1734.7	34.1119
1735.32	37.3604
1735.93	28.1089
1736.54	30.2324
1737.15	28.6059
1737.76	31.3544
1738.38	29.6029
1738.99	28.2264
1739.6	32.5999
1740.21	34.7234
1740.82	25.5969
1741.43	24.2204
1742.05	24.8439
1742.66	21.8424
1743.27	28.3409
1743.88	30.7144
1744.49	23.3379
1745.1	23.7114
1745.71	21.5849
1746.32	29.4584
1746.94	27.9569
1747.55	26.2054
1748.16	20.8289
1748.77	18.0774
1749.38	26.3259
1749.99	27.6994
1750.6	18.6979
1751.21	18.8214
1751.82	33.3199
1752.43	20.1934
1753.04	25.3169
1753.65	21.8154
1754.26	23.8139
1754.87	19.1874
1755.48	24.3109
1756.09	18.8094
1756.7	11.8079
1757.31	25.1814
1757.92	20.0549
1758.53	22.5534
1759.14	22.9269
1759.75	23.4254
1760.35	21.1739
1760.96	12.5474
1761.57	16.9209
1762.18	17.1694
1762.79	17.1679
1763.4	23.1664
1764.01	23.2899
1764.62	17.4134
1765.22	20.4119
1765.83	21.4104
1766.44	26.0339
1767.05	15.7825
1767.66	16.9059
1768.27	20.9044
1768.88	17.9029
1769.48	13.2764
1770.09	22.4
1770.7	16.3984
1771.31	23.1469
1771.91	21.0205
1772.52	13.7689
1773.13	18.8924
1773.74	15.5159
1774.34	17.5144
1774.95	14.1379
1775.56	17.2614
1776.17	12.8849
1776.77	14.3834
1777.38	10.5069
1777.99	14.5054
1778.59	14.5039
1779.2	15.1274
1779.81	16.7509
1780.41	14.2494
1781.02	8.49793
1781.63	14.8714
1782.23	13.1199
1782.84	8.74344
1783.45	14.6169
1784.05	14.8654
1784.66	17.1139
1785.27	7.61242
1785.87	7.86094
1786.48	8.23442
1787.08	11.8579
1787.69	17.6064
1788.29	18.2299
1788.9	13.2284
1789.51	8.85191
1790.11	12.1005
1790.72	7.84893
1791.32	6.72243
1791.93	12.7209
1792.53	7.84442
1793.14	11.843
1793.74	7.71644
1794.35	5.08994
1794.95	11.7134
1795.56	11.3369
1796.16	8.83543
1796.77	16.3339
1797.37	12.9574
1797.98	7.95593
1798.58	7.70443
1799.18	8.70294
1799.79	8.82644

## Sheet: (TNT) 1 nM
Raman Shift	SERS Intensity (a.u.)
700.882	48.4618
701.624	29.2118
702.366	30.7118
703.107	32.2118
703.849	31.4618
704.591	25.4618
705.332	24.4618
706.074	30.7118
706.815	28.7118
707.556	25.9618
708.298	23.9618
709.039	32.2118
709.779	29.4618
710.52	30.4618
711.261	25.2118
712.002	27.9618
712.742	26.2118
713.482	27.9618
714.223	29.2118
714.963	25.2118
715.703	29.7118
716.444	31.4618
717.183	33.2118
717.923	36.7118
718.663	29.4618
719.403	28.2118
720.142	25.7118
720.881	31.9618
721.621	28.9618
722.359	30.7118
723.099	27.2118
723.838	30.4618
724.577	31.2118
725.316	26.7118
726.055	30.7118
726.793	30.4618
727.532	31.7118
728.271	28.7118
729.008	33.4618
729.747	26.9618
730.485	31.9618
731.223	29.2118
731.961	24.4618
732.699	25.9618
733.437	32.7118
734.174	26.4618
734.912	32.2118
735.649	27.9618
736.387	31.4618
737.124	20.4618
737.861	32.2118
738.598	32.2118
739.335	28.7118
740.072	26.9618
740.809	35.2118
741.545	33.9618
742.282	32.9618
743.018	27.7118
743.755	31.2118
744.491	24.9618
745.227	28.2118
745.964	24.9618
746.699	25.7118
747.436	23.2118
748.171	27.7118
748.906	25.4618
749.643	27.4618
750.378	29.2118
751.113	34.4618
751.849	26.4618
752.584	28.9618
753.319	28.2118
754.054	25.2118
754.789	29.9618
755.523	31.2118
756.259	31.4618
756.993	32.2118
757.727	24.9618
758.462	32.9618
759.197	33.4618
759.931	29.9618
760.665	36.9618
761.398	32.2118
762.132	35.7118
762.867	36.9618
763.6	31.9618
764.334	28.2118
765.067	39.7118
765.8	29.7118
766.535	35.9618
767.268	39.9618
768.001	33.2118
768.734	32.7118
769.466	32.7118
770.199	34.2118
770.932	34.7118
771.664	37.2118
772.397	32.4618
773.129	36.4618
773.863	33.7118
774.595	32.2118
775.327	31.9618
776.059	36.7118
776.791	32.2118
777.523	44.2118
778.255	36.2118
778.986	36.7118
779.718	34.7118
780.449	41.7118
781.181	41.7118
781.912	41.4618
782.643	32.9618
783.375	40.4618
784.105	48.7118
784.836	44.4618
785.567	43.2118
786.297	47.9618
787.028	47.4618
787.759	43.4618
788.489	48.2118
789.22	44.9618
789.95	49.9618
790.679	47.9618
791.41	54.7118
792.14	42.4618
792.87	42.9618
793.6	39.9618
794.329	48.7118
795.058	38.9618
795.788	46.9618
796.517	41.7118
797.247	37.9618
797.975	40.2118
798.705	48.4618
799.434	44.9618
800.163	45.7118
800.891	50.4618
801.62	44.7118
802.349	39.7118
803.077	47.2118
803.805	47.2118
804.534	42.9618
805.262	45.7118
805.99	43.7118
806.718	55.4618
807.446	50.9618
808.174	48.9618
808.902	47.9618
809.629	46.9618
810.357	48.7118
811.084	44.7118
811.811	48.4618
812.539	49.4618
813.266	37.2118
813.993	41.9618
814.719	38.7118
815.447	45.4618
816.173	32.2118
816.9	43.2118
817.626	35.2118
818.353	37.9618
819.079	36.9618
819.806	37.4618
820.531	38.7118
821.258	39.7118
821.984	35.4618
822.71	39.9618
823.435	40.2118
824.161	39.4618
824.887	38.7118
825.612	35.4618
826.338	39.4618
827.063	38.2118
827.788	35.4618
828.513	31.2118
829.238	37.2118
829.963	31.2118
830.688	35.9618
831.412	32.4618
832.138	29.2118
832.862	34.7118
833.586	28.7118
834.31	27.2118
835.035	27.4618
835.759	31.9618
836.483	38.9618
837.206	45.4618
837.931	34.9618
838.654	37.2118
839.378	35.7118
840.101	39.9618
840.825	34.2118
841.549	30.2118
842.272	32.7118
842.995	32.4618
843.718	26.9618
844.441	37.9618
845.164	35.2118
845.887	38.7118
846.609	40.9618
847.332	31.9618
848.054	37.2118
848.777	38.2118
849.499	39.9618
850.221	29.2118
850.944	30.7118
851.666	32.2118
852.388	34.4618
853.109	34.2118
853.831	30.2118
854.553	29.7118
855.274	35.7118
855.996	34.7118
856.717	31.7118
857.438	33.7118
858.16	29.4618
858.881	30.4618
859.602	29.2118
860.323	29.2118
861.043	25.2118
861.764	21.9618
862.484	30.7118
863.205	31.4618
863.925	24.7118
864.645	26.7118
865.366	24.9618
866.086	14.9618
866.806	31.7118
867.526	25.7118
868.246	22.9618
868.965	23.7118
869.685	31.2118
870.405	21.9618
871.124	17.4618
871.844	23.4618
872.562	23.2118
873.282	21.7118
874.001	25.2118
874.72	24.2118
875.438	26.9618
876.157	26.9618
876.876	30.7118
877.595	24.2118
878.313	21.9618
879.032	23.2118
879.75	20.2118
880.468	21.4618
881.186	23.7118
881.904	28.7118
882.623	24.7118
883.34	26.7118
884.058	18.7118
884.775	20.7118
885.493	26.4618
886.211	22.2118
886.928	25.7118
887.645	28.7118
888.362	27.7118
889.079	23.2118
889.797	32.9618
890.513	23.2118
891.23	24.4618
891.947	27.4618
892.664	28.4618
893.38	29.9618
894.096	30.9618
894.812	22.2118
895.529	30.9618
896.245	27.7118
896.961	29.9618
897.677	27.9618
898.393	33.7118
899.108	31.4618
899.824	27.9618
900.54	26.4618
901.255	39.7118
901.971	35.9618
902.686	26.2118
903.4	29.2118
904.116	32.9618
904.831	27.9618
905.546	33.4618
906.261	39.9618
906.975	38.2118
907.69	30.2118
908.405	37.9618
909.119	37.2118
909.833	40.2118
910.548	48.9618
911.262	32.7118
911.975	32.4618
912.689	30.2118
913.404	38.7118
914.117	37.9618
914.831	29.2118
915.544	36.2118
916.258	33.4618
916.971	38.2118
917.685	34.7118
918.398	38.9618
919.11	29.7118
919.824	25.2118
920.537	24.7118
921.25	36.4774
921.962	34.493
922.675	33.5087
923.387	27.7743
924.1	31.29
924.812	35.0556
925.524	30.0712
926.237	27.5869
926.949	35.8526
927.661	33.1181
928.373	31.1337
929.085	33.1494
929.796	34.6651
930.508	40.1807
931.219	34.1963
931.931	35.462
932.642	32.9776
933.353	35.7433
934.064	35.5089
934.776	37.2745
935.487	38.7901
936.197	44.0558
936.907	34.8214
937.618	30.587
938.329	39.1026
939.039	34.8683
939.75	36.3839
940.46	34.8995
941.17	33.6652
941.881	39.1808
942.59	35.1965
943.3	42.7122
944.01	39.2277
944.72	39.2433
945.43	36.009
946.139	41.5247
946.848	35.0403
947.558	34.0559
948.267	39.5716
948.976	47.0872
949.685	41.6028
950.394	43.3685
951.103	41.3841
951.812	42.1497
952.52	47.1653
953.229	38.681
953.938	44.6966
954.646	39.9622
955.354	39.2279
956.063	37.9935
956.77	45.2591
957.479	40.5248
958.187	43.5404
958.894	45.8061
959.602	43.8216
960.31	44.8373
961.017	41.1029
961.725	45.8686
962.432	49.6343
963.14	49.8999
963.846	43.1655
964.554	41.4312
965.261	39.6968
965.968	40.2124
966.674	49.2281
967.381	41.7437
968.088	50.0093
968.795	43.0249
969.501	41.2906
970.207	42.3062
970.913	43.3218
971.62	36.0875
972.326	44.6031
973.032	37.6187
973.738	46.6344
974.443	38.6501
975.149	34.6656
975.855	41.4312
976.561	34.9469
977.266	35.9626
977.971	39.7282
978.677	36.9938
979.382	35.0095
980.086	38.5251
980.792	34.2908
981.496	35.8064
982.201	34.322
982.905	36.0876
983.611	40.3533
984.315	41.1189
985.019	35.8845
985.724	39.9001
986.428	34.1658
987.132	35.1814
987.836	30.9471
988.54	34.4627
989.244	32.4783
989.948	38.744
990.651	34.0097
991.355	36.7752
992.058	35.0408
992.761	34.0565
993.465	34.0722
994.168	34.8378
994.871	33.1034
995.574	36.1191
996.277	39.1347
996.98	37.9004
997.683	50.166
998.385	41.1816
999.088	48.6972
999.79	37.7129
1000.49	43.4785
1001.19	36.7441
1001.9	39.7597
1002.6	45.5254
1003.3	46.291
1004	46.8067
1004.7	45.8223
1005.41	46.0879
1006.11	47.3536
1006.81	40.3692
1007.51	53.3849
1008.21	41.9004
1008.91	36.9161
1009.62	37.4318
1010.32	31.9474
1011.02	32.963
1011.72	31.9786
1012.42	35.9943
1013.12	34.01
1013.82	33.2756
1014.52	29.7911
1015.22	33.8068
1015.92	37.0725
1016.62	34.8381
1017.32	39.1037
1018.02	28.6194
1018.72	29.635
1019.42	34.4006
1020.12	35.4162
1020.82	34.6819
1021.52	37.4475
1022.22	37.2131
1022.92	29.7288
1023.62	38.9944
1024.32	36.01
1025.02	35.2757
1025.72	38.2914
1026.42	34.057
1027.11	31.0726
1027.81	35.8383
1028.51	37.1039
1029.21	38.8695
1029.91	35.1351
1030.61	36.6508
1031.31	41.1664
1032	35.432
1032.7	37.6977
1033.4	39.2133
1034.1	42.4789
1034.8	35.9946
1035.49	37.2602
1036.19	39.2758
1036.89	38.2914
1037.59	37.0571
1038.28	29.3227
1038.98	42.0883
1039.68	38.354
1040.38	33.6197
1041.07	41.3853
1041.77	34.401
1042.47	37.4166
1043.16	32.1822
1043.86	38.9479
1044.56	36.7135
1045.25	35.2291
1045.95	37.7447
1046.65	40.2604
1047.34	31.026
1048.04	22.2917
1048.73	30.5572
1049.43	31.8229
1050.13	31.0886
1050.82	30.1042
1051.52	25.8698
1052.21	29.6354
1052.91	24.6511
1053.6	28.6667
1054.3	34.9323
1054.99	30.9479
1055.69	36.4636
1056.38	33.9793
1057.08	28.9949
1057.77	32.0105
1058.47	30.2762
1059.16	29.2918
1059.86	27.3074
1060.55	29.323
1061.25	30.5887
1061.94	25.8543
1062.64	24.8699
1063.33	28.1356
1064.02	29.4012
1064.72	30.1669
1065.41	29.4325
1066.11	37.6981
1066.8	33.2138
1067.49	39.7293
1068.19	30.495
1068.88	33.5106
1069.57	28.0263
1070.27	34.5419
1070.96	28.5575
1071.65	36.3232
1072.35	38.8389
1073.04	34.8545
1073.73	39.3701
1074.42	25.6358
1075.12	32.6514
1075.81	39.167
1076.5	35.6827
1077.19	36.6983
1077.89	37.4639
1078.58	34.9796
1079.27	38.4952
1079.96	39.2608
1080.65	30.0265
1081.35	35.5421
1082.04	32.8077
1082.73	43.5733
1083.42	38.5889
1084.11	40.1046
1084.8	40.1202
1085.49	39.8859
1086.19	41.9015
1086.88	36.6671
1087.57	37.9328
1088.26	37.6985
1088.95	40.9641
1089.64	37.9797
1090.33	41.2454
1091.02	33.011
1091.71	38.0266
1092.4	34.5422
1093.09	40.5579
1093.78	33.3235
1094.47	38.3391
1095.16	37.1048
1095.85	39.3704
1096.54	36.886
1097.23	34.4017
1097.92	35.9173
1098.61	28.1829
1099.3	30.9486
1099.99	34.9642
1100.68	33.2298
1101.37	31.7455
1102.06	30.5111
1102.75	34.7767
1103.43	26.5424
1104.12	29.5581
1104.81	28.3237
1105.5	28.0892
1106.19	29.8549
1106.88	25.1206
1107.57	27.6362
1108.25	29.4018
1108.94	31.4174
1109.63	33.1831
1110.32	33.1987
1111.01	26.2143
1111.69	31.48
1112.38	28.7457
1113.07	32.7613
1113.76	31.5269
1114.44	34.2925
1115.13	31.8082
1115.82	27.5738
1116.51	29.8394
1117.19	31.3551
1117.88	28.6207
1118.57	30.8864
1119.25	31.402
1119.94	32.4177
1120.63	26.4333
1121.31	34.6989
1122	32.4645
1122.69	27.2301
1123.37	24.4958
1124.06	34.5114
1124.74	31.277
1125.43	25.7927
1126.12	33.0583
1126.8	32.324
1127.49	31.0896
1128.17	33.6052
1128.86	30.6209
1129.54	32.6365
1130.23	31.4021
1130.92	29.6678
1131.6	30.1834
1132.29	30.949
1132.97	33.4646
1133.66	37.4803
1134.34	41.746
1135.02	43.5116
1135.71	37.0272
1136.39	41.7928
1137.08	36.8085
1137.76	41.8241
1138.45	38.0898
1139.13	34.8554
1139.82	36.621
1140.5	35.6367
1141.18	41.1523
1141.87	32.9179
1142.55	42.1835
1143.23	47.1992
1143.92	43.9648
1144.6	33.7304
1145.29	34.246
1145.97	37.7617
1146.65	29.2773
1147.33	40.293
1148.02	35.8087
1148.7	31.0742
1149.38	32.0899
1150.07	33.6056
1150.75	41.1212
1151.43	30.1367
1152.11	34.6524
1152.8	26.1681
1153.48	31.4337
1154.16	36.4494
1154.84	30.965
1155.53	36.2306
1156.21	32.2463
1156.89	36.5119
1157.57	34.7775
1158.25	31.5431
1158.93	38.8088
1159.62	34.5744
1160.3	35.09
1160.98	39.8556
1161.66	37.3713
1162.34	37.1369
1163.02	43.9026
1163.7	46.9182
1164.38	38.4338
1165.07	36.1995
1165.75	35.9651
1166.43	37.4808
1167.11	44.2463
1167.79	41.512
1168.47	38.0277
1169.15	39.5433
1169.83	39.5589
1170.51	44.0746
1171.19	40.8402
1171.87	40.8558
1172.55	35.8715
1173.23	44.8871
1173.91	41.6527
1174.59	46.6683
1175.27	48.184
1175.95	47.6996
1176.63	47.2152
1177.31	41.4809
1177.98	42.4965
1178.66	45.5122
1179.34	49.0278
1180.02	50.7934
1180.7	47.309
1181.38	48.3247
1182.06	41.0904
1182.74	47.6059
1183.41	44.3716
1184.09	51.1373
1184.77	44.1529
1185.45	47.6685
1186.13	49.1842
1186.8	42.1998
1187.48	56.4654
1188.16	50.4811
1188.84	47.9967
1189.52	54.7623
1190.19	47.7779
1190.87	50.7936
1191.55	48.0592
1192.23	52.5748
1192.9	50.5905
1193.58	52.8561
1194.26	52.1218
1194.93	53.3873
1195.61	57.403
1196.29	56.6686
1196.96	52.1843
1197.64	56.1999
1198.32	65.2155
1198.99	63.2312
1199.67	71.9968
1200.35	64.0125
1201.02	67.5281
1201.7	62.2938
1202.37	64.0593
1203.05	62.575
1203.73	69.5906
1204.4	65.1063
1205.08	65.3719
1205.75	59.6375
1206.43	52.1532
1207.1	62.1688
1207.78	64.1844
1208.45	59.4501
1209.13	61.4657
1209.8	65.4813
1210.48	51.4969
1211.15	59.2626
1211.83	52.7782
1212.5	54.0439
1213.18	56.8095
1213.85	60.8252
1214.53	55.8408
1215.2	63.3565
1215.88	61.3721
1216.55	64.3877
1217.22	58.4033
1217.9	55.169
1218.57	61.1846
1219.25	58.4502
1219.92	53.9659
1220.59	59.2315
1221.27	60.7471
1221.94	53.2627
1222.61	62.2784
1223.29	60.794
1223.96	58.3097
1224.63	57.8254
1225.31	57.5909
1225.98	63.6065
1226.65	62.6222
1227.32	64.3879
1228	53.9034
1228.67	63.9191
1229.34	50.9348
1230.01	62.9504
1230.69	60.716
1231.36	66.4817
1232.03	65.2473
1232.7	75.0129
1233.37	69.7785
1234.05	63.0442
1234.72	62.0598
1235.39	69.3255
1236.06	69.5911
1236.73	61.3567
1237.4	70.6223
1238.08	71.388
1238.75	61.1536
1239.42	67.9193
1240.09	61.4348
1240.76	64.7005
1241.43	73.7161
1242.1	67.4818
1242.77	59.4975
1243.44	61.013
1244.11	62.0287
1244.78	71.0443
1245.45	65.06
1246.12	73.8256
1246.8	62.8413
1247.47	71.1068
1248.14	64.3725
1248.81	71.8881
1249.48	69.4038
1250.15	63.1694
1250.81	68.9351
1251.48	65.9507
1252.15	72.4663
1252.82	67.9819
1253.49	71.2476
1254.16	69.7632
1254.83	76.0289
1255.5	75.5444
1256.17	74.3101
1256.84	69.8257
1257.51	75.0914
1258.18	71.6071
1258.84	76.6226
1259.51	76.3883
1260.18	78.4039
1260.85	72.9196
1261.52	70.4352
1262.19	80.7008
1262.85	75.4664
1263.52	69.9821
1264.19	73.9977
1264.86	72.2634
1265.53	76.529
1266.19	72.0447
1266.86	75.5603
1267.53	69.5759
1268.2	74.3415
1268.86	73.1072
1269.53	68.1228
1270.2	75.1385
1270.86	73.904
1271.53	80.1697
1272.2	76.4353
1272.87	82.701
1273.53	73.4666
1274.2	76.2322
1274.87	80.9979
1275.53	78.0135
1276.2	81.0292
1276.86	80.0447
1277.53	79.0604
1278.2	77.826
1278.86	75.0917
1279.53	83.6073
1280.2	75.123
1280.86	74.6386
1281.53	76.9043
1282.19	77.1699
1282.86	74.4355
1283.52	74.7011
1284.19	75.4668
1284.85	68.2324
1285.52	86.748
1286.18	86.2636
1286.85	84.2793
1287.51	72.045
1288.18	76.3106
1288.84	77.5762
1289.51	74.3418
1290.17	81.6075
1290.84	77.3731
1291.5	85.3888
1292.17	85.9043
1292.83	82.92
1293.49	87.4356
1294.16	85.4513
1294.82	84.2169
1295.49	78.9826
1296.15	89.2482
1296.81	80.7639
1297.48	86.2795
1298.14	85.5451
1298.8	80.0607
1299.47	85.3264
1300.13	86.592
1300.79	85.8576
1301.46	92.6234
1302.12	94.8889
1302.78	87.9046
1303.45	86.9202
1304.11	91.6858
1304.77	92.4515
1305.43	92.2171
1306.1	89.9827
1306.76	88.9983
1307.42	93.2639
1308.08	89.0296
1308.75	87.7952
1309.41	92.3109
1310.07	83.3265
1310.73	83.5922
1311.39	99.858
1312.06	95.6235
1312.72	95.3888
1313.38	89.9047
1314.04	97.1702
1314.7	92.186
1315.36	100.702
1316.03	99.967
1316.69	91.9828
1317.35	91.7485
1318.01	98.0143
1318.67	101.03
1319.33	100.295
1319.99	107.311
1320.65	94.8266
1321.31	98.5926
1321.97	101.858
1322.63	101.373
1323.29	94.1393
1323.95	103.655
1324.61	102.42
1325.27	102.186
1325.93	110.702
1326.59	108.218
1327.25	112.233
1327.91	117.499
1328.57	111.014
1329.23	117.78
1329.89	121.046
1330.55	120.311
1331.21	124.076
1331.87	120.093
1332.53	124.108
1333.19	122.124
1333.85	130.889
1334.51	126.155
1335.16	121.171
1335.82	124.686
1336.48	138.202
1337.14	142.968
1337.8	130.233
1338.46	132.249
1339.11	130.514
1339.77	130.28
1340.43	142.546
1341.09	137.561
1341.75	142.077
1342.4	143.343
1343.06	141.358
1343.72	140.124
1344.38	145.774
1345.04	139.167
1345.69	147.895
1346.35	144.009
1347.01	149.84
1347.66	146.659
1348.32	148.256
1348.98	156.06
1349.64	145.69
1350.29	148.397
1350.95	153.367
1351.61	142.601
1352.26	158.382
1352.92	155.992
1353.57	141.985
1354.23	146.496
1354.89	151.956
1355.54	141.137
1356.2	147.917
1356.86	147.508
1357.51	137.824
1358.17	138.151
1358.82	141.107
1359.48	139.195
1360.13	138.779
1360.79	130.654
1361.44	129.612
1362.1	132.734
1362.76	132.409
1363.41	132.895
1364.07	124.493
1364.72	125.566
1365.38	124.808
1366.03	119.057
1366.69	116.897
1367.34	110.171
1367.99	117.984
1368.65	113.461
1369.3	112.286
1369.96	110.942
1370.61	112.185
1371.27	106.988
1371.92	110.156
1372.57	104.158
1373.23	105.861
1373.88	104.763
1374.54	100.721
1375.19	101.257
1375.84	100.639
1376.5	98.0931
1377.15	97.5457
1377.8	100.26
1378.46	98.6798
1379.11	89.93
1379.76	88.9895
1380.41	91.7182
1381.07	89.166
1381.72	91.3717
1382.37	88.2685
1383.03	87.312
1383.68	88.6946
1384.33	81.63
1384.98	84.2139
1385.63	82.0681
1386.29	79.3925
1386.94	81.3042
1387.59	76.7936
1388.24	77.2913
1388.9	77.3756
1389.55	74.8521
1390.2	76.5311
1390.85	76.9047
1391.5	73.199
1392.15	74.4839
1392.8	73.9751
1393.46	72.3982
1394.11	63.5266
1394.76	67.9789
1395.41	70.3202
1396.06	68.5957
1396.71	64.4934
1397.36	65.8684
1398.01	65.1589
1398.66	65.5987
1399.31	67.1681
1399.96	62.0669
1400.61	65.2477
1401.26	63.4818
1401.91	62.4489
1402.56	66.0028
1403.21	64.4981
1403.86	65.6234
1404.51	63.2583
1405.16	63.2258
1405.81	63.6403
1406.46	59.0106
1407.11	60.1966
1407.76	59.3758
1408.41	56.6634
1409.06	59.8462
1409.71	62.5981
1410.36	61.0476
1411.01	59.2991
1411.59	55.4978
1412.25	60.0149
1412.9	57.2819
1413.55	58.7989
1414.2	54.566
1414.86	54.583
1415.51	55.8501
1416.16	54.117
1416.81	53.6341
1417.47	57.4012
1418.12	59.4182
1418.77	63.1853
1419.42	53.2023
1420.07	55.4693
1420.73	57.9864
1421.38	53.0034
1422.03	51.2704
1422.68	49.7875
1423.33	56.3045
1423.98	50.3216
1424.64	55.0886
1425.29	55.1056
1425.94	58.3727
1426.59	52.3897
1427.24	48.9068
1427.89	51.1738
1428.54	47.9408
1429.19	46.7079
1429.84	59.9749
1430.49	50.492
1431.14	57.259
1431.79	56.776
1432.44	62.2931
1433.09	50.8101
1433.74	63.3272
1434.39	55.5942
1435.04	57.1112
1435.69	58.8783
1436.34	56.8953
1436.99	60.4124
1437.64	55.4294
1438.29	53.4464
1438.94	63.9635
1439.59	52.7306
1440.24	59.4975
1440.89	63.2646
1441.54	50.2816
1442.19	59.2987
1442.84	59.3157
1443.49	49.0827
1444.13	55.0998
1444.78	64.6168
1445.43	53.8839
1446.08	57.1509
1446.73	55.1679
1447.38	57.435
1448.02	67.452
1448.67	56.2191
1449.32	55.4861
1449.97	56.0031
1450.62	55.0202
1451.27	62.2872
1451.91	55.8043
1452.56	56.8213
1453.21	47.8383
1453.86	56.3554
1454.5	51.3725
1455.15	49.8894
1455.8	58.9065
1456.45	54.1735
1457.09	56.6906
1457.74	57.7077
1458.39	52.7246
1459.03	58.7417
1459.68	56.2587
1460.33	54.5258
1460.97	54.2928
1461.62	44.8098
1462.27	60.5769
1462.91	58.8439
1463.56	60.611
1464.21	60.628
1464.85	56.895
1465.5	56.4121
1466.14	51.1791
1466.79	55.6962
1467.44	59.2133
1468.08	56.9802
1468.73	60.9973
1469.37	55.7643
1470.02	58.5314
1470.66	66.0484
1471.31	59.0654
1471.95	50.8325
1472.6	54.0996
1473.24	52.8665
1473.89	52.8836
1474.53	52.6506
1475.18	57.9177
1475.82	55.4348
1476.47	53.2017
1477.11	56.4689
1477.76	49.7358
1478.4	54.7529
1479.05	53.7699
1479.69	60.287
1480.33	56.054
1480.98	61.321
1481.62	56.0881
1482.27	52.8552
1482.91	53.8722
1483.56	54.3892
1484.2	55.4062
1484.84	66.6732
1485.49	65.1903
1486.13	59.4573
1486.77	53.4744
1487.42	56.7414
1488.06	52.2585
1488.7	54.2755
1489.35	68.2926
1489.99	66.8096
1490.63	62.5767
1491.27	63.8436
1491.92	59.8607
1492.56	66.1278
1493.2	71.6448
1493.84	71.1618
1494.49	64.9288
1495.13	63.696
1495.77	67.463
1496.41	64.98
1497.06	69.997
1497.7	66.5141
1498.34	67.5311
1498.98	59.0481
1499.62	68.5652
1500.27	66.8323
1500.91	62.8492
1501.55	62.6163
1502.19	67.1333
1502.83	67.9004
1503.47	65.4175
1504.11	66.4344
1504.76	65.2015
1505.4	68.4685
1506.04	61.9856
1506.68	68.7526
1507.32	59.2697
1507.96	63.5367
1508.6	62.5538
1509.24	58.5707
1509.88	61.8378
1510.52	63.1048
1511.16	62.3719
1511.8	59.3889
1512.44	65.156
1513.08	64.1731
1513.72	63.19
1514.36	60.4571
1515	61.7242
1515.64	62.9912
1516.28	63.2582
1516.92	63.5252
1517.56	59.5423
1518.2	68.0593
1518.84	67.3264
1519.48	61.5934
1520.12	61.1105
1520.76	69.3775
1521.4	63.8945
1522.04	64.4116
1522.67	67.4286
1523.31	66.6957
1523.95	71.9627
1524.59	69.2297
1525.23	75.2468
1525.87	72.0138
1526.51	67.0309
1527.14	69.7978
1527.78	68.5649
1528.42	72.832
1529.06	65.849
1529.7	68.616
1530.33	67.3831
1530.97	74.6501
1531.61	71.6672
1532.25	76.1842
1532.89	69.2013
1533.52	72.2183
1534.16	80.9853
1534.8	69.7524
1535.44	78.2694
1536.07	79.0365
1536.71	86.8034
1537.35	89.3205
1537.98	92.3375
1538.62	93.6046
1539.26	90.8716
1539.89	97.1389
1540.53	94.1557
1541.17	90.1727
1541.8	105.44
1542.44	93.707
1543.08	101.724
1543.71	101.991
1544.35	95.7579
1544.98	103.775
1545.62	104.292
1546.26	108.559
1546.89	107.076
1547.53	103.343
1548.16	106.36
1548.8	103.127
1549.43	107.644
1550.07	90.4115
1550.71	94.1786
1551.34	93.6953
1551.98	90.9624
1552.61	82.9796
1553.25	78.9965
1553.88	88.2635
1554.52	70.7806
1555.15	82.5477
1555.79	77.3147
1556.42	72.0817
1557.05	71.8487
1557.69	79.8658
1558.32	73.3828
1558.96	65.1499
1559.59	82.1668
1560.23	71.6839
1560.86	73.951
1561.49	68.718
1562.13	69.9851
1562.76	86.0021
1563.4	75.2691
1564.03	68.2862
1564.66	69.3033
1565.3	61.5703
1565.93	63.5873
1566.56	76.6043
1567.2	77.3714
1567.83	73.1384
1568.46	63.1555
1569.1	67.6724
1569.73	64.1895
1570.36	64.2065
1570.99	64.9736
1571.63	61.2407
1572.26	68.2577
1572.89	64.5247
1573.53	60.5418
1574.16	71.8088
1574.79	69.5759
1575.42	67.8429
1576.05	66.1099
1576.69	67.3769
1577.32	64.894
1577.95	63.1611
1578.58	73.4281
1579.21	76.9451
1579.85	65.9622
1580.48	67.2292
1581.11	67.7463
1581.74	72.2633
1582.37	68.0303
1583	69.0473
1583.63	62.5644
1584.27	70.5814
1584.9	72.0985
1585.53	71.6155
1586.16	76.8825
1586.79	73.1496
1587.42	66.1667
1588.05	77.1837
1588.68	80.2007
1589.31	75.2177
1589.94	84.9848
1590.57	84.7519
1591.2	74.5189
1591.83	86.7859
1592.46	81.0529
1593.09	83.82
1593.72	89.837
1594.35	83.3541
1594.98	85.8711
1595.61	99.388
1596.24	84.9052
1596.87	87.4223
1597.5	84.9393
1598.13	90.7063
1598.76	89.7233
1599.39	93.4904
1600.02	88.7575
1600.65	97.5245
1601.28	93.2915
1601.91	98.0585
1602.53	99.0756
1603.16	104.593
1603.79	99.8599
1604.42	104.627
1605.05	110.644
1605.68	110.661
1606.31	103.678
1606.93	113.945
1607.56	114.962
1608.19	112.229
1608.82	112.246
1609.45	98.0128
1610.07	102.28
1610.7	95.297
1611.33	97.5639
1611.96	89.0812
1612.59	95.3482
1613.21	84.365
1613.84	91.3823
1614.47	78.6493
1615.09	76.6663
1615.72	81.6834
1616.35	68.4505
1616.98	79.4675
1617.6	73.4845
1618.23	75.0015
1618.86	75.0186
1619.48	79.0357
1620.11	73.8027
1620.74	75.3197
1621.36	82.3368
1621.99	77.8538
1622.62	71.6209
1623.24	74.6379
1623.87	72.1549
1624.49	80.6719
1625.12	74.939
1625.75	66.7061
1626.37	58.4731
1627	71.7401
1627.62	61.0072
1628.25	56.2742
1628.87	60.7912
1629.5	67.5583
1630.13	63.8253
1630.75	58.0924
1631.38	58.8594
1632	53.6264
1632.63	57.1435
1633.25	51.4105
1633.88	58.1775
1634.5	54.6946
1635.13	54.7116
1635.75	56.9787
1636.38	61.7458
1637	57.2627
1637.62	51.2798
1638.25	47.7968
1638.87	49.8139
1639.5	54.5809
1640.12	46.8479
1640.75	49.365
1641.37	44.632
1641.99	48.8991
1642.62	49.4161
1643.24	50.4331
1643.86	44.9502
1644.49	41.9672
1645.11	41.2343
1645.74	43.0014
1646.36	44.0183
1646.98	48.5354
1647.61	43.3024
1648.23	47.3195
1648.85	44.0865
1649.47	47.1035
1650.1	42.6206
1650.72	48.8877
1651.34	37.9046
1651.97	37.4217
1652.59	38.6887
1653.21	35.4558
1653.83	37.4729
1654.46	39.7398
1655.08	35.0069
1655.7	40.0239
1656.32	38.041
1656.94	30.808
1657.57	37.825
1658.19	41.5921
1658.81	36.6091
1659.43	36.1262
1660.05	37.6433
1660.67	41.6602
1661.3	38.6773
1661.92	32.9443
1662.54	30.7114
1663.16	31.4784
1663.78	35.7454
1664.4	32.0125
1665.02	31.7796
1665.64	29.0466
1666.27	27.8136
1666.89	32.8306
1667.51	32.5977
1668.13	35.8648
1668.75	34.6317
1669.37	41.8988
1669.99	37.9158
1670.61	35.4329
1671.23	38.4499
1671.85	35.4669
1672.47	35.4841
1673.09	29.251
1673.71	33.2681
1674.33	32.2851
1674.95	29.8022
1675.57	35.0692
1676.19	38.0862
1676.81	41.1033
1677.43	37.1204
1678.05	34.1373
1678.67	38.6544
1679.29	41.9214
1679.91	41.1885
1680.52	41.7055
1681.14	45.2225
1681.76	40.4896
1682.38	50.5067
1683	57.7737
1683.62	50.5407
1684.24	44.3078
1684.86	44.0748
1685.47	43.8419
1686.09	47.1088
1686.71	39.8759
1687.33	35.6429
1687.95	41.41
1688.57	40.177
1689.18	34.4441
1689.8	36.4612
1690.42	38.7281
1691.04	41.7452
1691.65	31.0123
1692.27	29.7793
1692.89	30.2963
1693.51	29.3133
1694.13	34.0804
1694.74	31.3474
1695.36	23.6145
1695.98	34.1315
1696.59	33.1486
1697.21	26.6656
1697.83	26.4326
1698.44	31.1996
1699.06	21.2168
1699.68	27.4838
1700.29	22.5008
1700.91	24.5178
1701.53	22.5349
1702.14	18.8019
1702.76	22.319
1703.38	28.586
1703.99	18.853
1704.61	21.87
1705.23	16.6371
1705.84	21.9041
1706.46	26.4212
1707.07	19.1882
1707.69	17.2052
1708.3	19.4722
1708.92	16.2394
1709.54	14.2564
1710.15	19.0234
1710.77	19.0405
1711.38	21.8075
1712	21.3245
1712.61	23.0916
1713.23	11.3586
1713.84	16.8757
1714.46	22.3927
1715.07	13.1597
1715.69	17.9268
1716.3	21.4438
1716.92	20.9609
1717.53	14.7279
1718.14	26.2449
1718.76	10.762
1719.37	20.779
1719.99	16.5461
1720.6	20.0631
1721.21	16.5801
1721.83	14.5971
1722.44	17.3642
1723.06	12.1312
1723.67	14.3983
1724.28	10.6653
1724.9	11.6823
1725.51	11.6994
1726.12	16.9664
1726.74	14.7335
1727.35	13.2505
1727.96	13.7676
1728.58	11.7846
1729.19	13.0517
1729.8	15.0686
1730.42	17.0858
1731.03	13.1028
1731.64	15.8698
1732.25	20.8868
1732.87	12.4039
1733.48	12.9209
1734.09	13.188
1734.7	14.955
1735.32	16.722
1735.93	16.4891
1736.54	13.0061
1737.15	13.5232
1737.76	17.2902
1738.38	14.0572
1738.99	15.5743
1739.6	12.5913
1740.21	14.3583
1740.82	12.8754
1741.43	12.6424
1742.05	10.1595
1742.66	15.1765
1743.27	19.1935
1743.88	14.9605
1744.49	14.2277
1745.1	14.9947
1745.71	14.2617
1746.32	6.27875
1746.94	14.2958
1747.55	13.8128
1748.16	6.82987
1748.77	14.0969
1749.38	14.114
1749.99	13.631
1750.6	13.398
1751.21	11.915
1751.82	11.1821
1752.43	11.9491
1753.04	11.9662
1753.65	15.4832
1754.26	12.0003
1754.87	14.0173
1755.48	10.5344
1756.09	15.3014
1756.7	16.3184
1757.31	15.8354
1757.92	15.8525
1758.53	15.1195
1759.14	13.3866
1759.75	16.4036
1760.35	11.9207
1760.96	12.6877
1761.57	10.9548
1762.18	10.9718
1762.79	11.4888
1763.4	13.7559
1764.01	10.7729
1764.62	10.04
1765.22	14.057
1765.83	10.324
1766.44	16.591
1767.05	13.1081
1767.66	13.3751
1768.27	13.6422
1768.88	5.15921
1769.48	14.4262
1770.09	11.4433
1770.7	7.46033
1771.31	13.7273
1771.91	10.4944
1772.52	9.76143
1773.13	12.7785
1773.74	12.5456
1774.34	8.06257
1774.95	9.57958
1775.56	10.3467
1776.17	7.36368
1776.77	14.8807
1777.38	10.1477
1777.99	7.4148
1778.59	11.4319
1779.2	11.4489
1779.81	15.4659
1780.41	13.983
1781.02	0
1781.63	9.51703
1782.23	13.7841
1782.84	8.55111
1783.45	7.31816
1784.05	11.3352
1784.66	8.10226
1785.27	4.11928
1785.87	9.8863
1786.48	9.65335
1787.08	5.9204
1787.69	12.1875
1788.29	5.20447
1788.9	10.7215
1789.51	8.98857
1790.11	10.5056
1790.72	9.27263
1791.32	4.03967
1791.93	16.0567
1792.53	14.5738
1793.14	10.8408
1793.74	11.6078
1794.35	5.87488
1794.95	9.64189
1795.56	8.15895
1796.16	9.42599
1796.77	8.44304
1797.37	7.21005
1797.98	10.9771
1798.58	7.74413
1799.18	8.7612
1799.79	9.27824

## Sheet: (TNT) 100 pM
Raman Shift	SERS Intensity (a.u.)
700.882	46.3218
701.624	17.3219
702.366	20.3218
703.107	19.3219
703.849	13.3219
704.591	24.3218
705.332	14.3219
706.074	24.3218
706.815	22.3218
707.556	25.3218
708.298	15.3219
709.039	22.3218
709.779	20.3218
710.52	16.3219
711.261	21.3218
712.002	21.3218
712.742	27.3218
713.482	26.3218
714.223	25.3218
714.963	21.3218
715.703	23.3218
716.444	18.3219
717.183	16.3219
717.923	12.3219
718.663	31.3218
719.403	25.3218
720.142	26.3218
720.881	22.3218
721.621	22.3218
722.359	25.3218
723.099	33.3218
723.838	21.3218
724.577	33.3218
725.316	27.3218
726.055	28.3218
726.793	25.3218
727.532	18.3219
728.271	28.3218
729.008	17.3219
729.747	23.3218
730.485	20.3218
731.223	28.3218
731.961	30.3218
732.699	25.3218
733.437	25.3218
734.174	20.3218
734.912	27.3218
735.649	24.3218
736.387	9.3219
737.124	34.3218
737.861	27.3218
738.598	16.3219
739.335	15.3219
740.072	20.3218
740.809	25.3218
741.545	26.3218
742.282	18.3219
743.018	36.3218
743.755	24.3218
744.491	18.3219
745.227	19.3219
745.964	24.3218
746.699	13.3219
747.436	20.3218
748.171	18.3219
748.906	27.3218
749.643	21.3218
750.378	14.3219
751.113	28.3218
751.849	15.3219
752.584	22.3218
753.319	14.3219
754.054	20.3218
754.789	21.3218
755.523	12.3219
756.259	12.3219
756.993	25.3218
757.727	18.3219
758.462	26.3218
759.197	22.3218
759.931	24.3218
760.665	21.3218
761.398	22.3218
762.132	19.3219
762.867	24.3218
763.6	22.3218
764.334	17.3219
765.067	18.3219
765.8	32.3218
766.535	24.3218
767.268	33.3218
768.001	21.3218
768.734	24.3218
769.466	24.3218
770.199	21.3218
770.932	22.3218
771.664	23.3218
772.397	31.3218
773.129	22.3218
773.863	24.3218
774.595	21.3218
775.327	28.3218
776.059	32.3218
776.791	32.3218
777.523	20.3218
778.255	31.3218
778.986	29.3218
779.718	29.3218
780.449	32.3218
781.181	22.3218
781.912	26.3218
782.643	26.3218
783.375	33.3218
784.105	22.3218
784.836	34.3218
785.567	23.3218
786.297	19.3219
787.028	26.3218
787.759	23.3218
788.489	22.3218
789.22	27.3218
789.95	31.3218
790.679	30.3218
791.41	33.3218
792.14	23.3218
792.87	35.3218
793.6	27.3218
794.329	32.3218
795.058	24.3218
795.788	32.3218
796.517	28.3218
797.247	26.3218
797.975	28.3218
798.705	31.3218
799.434	33.3218
800.163	32.3218
800.891	23.3218
801.62	30.3218
802.349	26.3218
803.077	34.3218
803.805	36.3218
804.534	23.3218
805.262	37.3218
805.99	33.3218
806.718	25.3218
807.446	27.3218
808.174	18.3219
808.902	26.3218
809.629	33.3218
810.357	28.3218
811.084	27.3218
811.811	27.3218
812.539	20.3218
813.266	29.3218
813.993	23.3218
814.719	27.3218
815.447	35.3218
816.173	21.3218
816.9	26.3218
817.626	27.3218
818.353	22.3218
819.079	23.3218
819.806	14.3219
820.531	25.3218
821.258	23.3218
821.984	37.3218
822.71	27.3218
823.435	31.3218
824.161	28.3218
824.887	32.3218
825.612	23.3218
826.338	25.3218
827.063	20.3218
827.788	37.3218
828.513	25.3218
829.238	22.3218
829.963	29.3218
830.688	24.3218
831.412	14.3219
832.138	23.3218
832.862	8.3219
833.586	25.3218
834.31	25.3218
835.035	30.3218
835.759	21.3218
836.483	29.3218
837.206	19.3219
837.931	22.3218
838.654	30.3218
839.378	21.3218
840.101	25.3218
840.825	25.3218
841.549	17.3219
842.272	22.3218
842.995	21.3218
843.718	21.3218
844.441	24.3218
845.164	20.3218
845.887	19.3219
846.609	23.3218
847.332	19.3219
848.054	11.3219
848.777	16.3219
849.499	17.3219
850.221	9.3219
850.944	23.3218
851.666	27.3218
852.388	25.3218
853.109	13.3219
853.831	24.3218
854.553	25.3218
855.274	23.3218
855.996	20.3218
856.717	18.3219
857.438	20.3218
858.16	21.3218
858.881	16.3219
859.602	24.3218
860.323	20.3218
861.043	14.3219
861.764	19.3219
862.484	29.3218
863.205	23.3218
863.925	16.3219
864.645	24.3218
865.366	19.3219
866.086	13.3219
866.806	15.3219
867.526	11.3219
868.246	27.3218
868.965	17.3219
869.685	22.3218
870.405	24.3218
871.124	16.3219
871.844	22.3218
872.562	18.3219
873.282	27.3218
874.001	19.3219
874.72	24.3218
875.438	19.3219
876.157	25.3218
876.876	16.3219
877.595	17.3219
878.313	19.3219
879.032	21.3218
879.75	27.3218
880.468	20.3218
881.186	20.3218
881.904	16.3219
882.623	17.3219
883.34	23.3218
884.058	13.3219
884.775	21.3218
885.493	27.3218
886.211	16.3219
886.928	17.3219
887.645	37.3218
888.362	19.3219
889.079	19.3219
889.797	17.3219
890.513	30.3218
891.23	21.3218
891.947	19.3219
892.664	22.3218
893.38	23.3218
894.096	14.3219
894.812	31.3218
895.529	18.3219
896.245	24.3218
896.961	28.3218
897.677	13.3219
898.393	38.3218
899.108	21.3218
899.824	24.3218
900.54	16.3219
901.255	18.3219
901.971	18.3219
902.686	22.3218
903.4	27.3218
904.116	19.3219
904.831	25.3218
905.546	23.3218
906.261	14.3219
906.975	28.3218
907.69	24.3218
908.405	20.3218
909.119	25.3218
909.833	21.3218
910.548	17.3219
911.262	17.3219
911.975	24.3218
912.689	23.3218
913.404	31.3218
914.117	15.3219
914.831	26.3218
915.544	28.3218
916.258	28.3218
916.971	18.3219
917.685	30.3218
918.398	25.3218
919.11	30.3218
919.824	17.3219
920.537	25.3218
921.25	20.3276
921.962	16.3334
922.675	22.3392
923.387	24.3448
924.1	26.3506
924.812	19.3564
925.524	35.3622
926.237	21.3678
926.949	23.3736
927.661	20.3794
928.373	14.3851
929.085	16.3908
929.796	19.3966
930.508	24.4024
931.219	15.4081
931.931	31.4138
932.642	21.4196
933.353	26.4254
934.064	31.431
934.776	19.4368
935.487	21.4426
936.197	21.4482
936.907	21.454
937.618	11.4598
938.329	20.4656
939.039	27.4712
939.75	16.477
940.46	16.4828
941.17	27.4886
941.881	13.4943
942.59	16.5
943.3	26.5058
944.01	26.5114
944.72	26.5172
945.43	27.523
946.139	17.5287
946.848	21.5344
947.558	27.5402
948.267	22.546
948.976	27.5518
949.685	25.5574
950.394	25.5632
951.103	22.569
951.812	27.5746
952.52	31.5804
953.229	30.5862
953.938	24.592
954.646	20.5976
955.354	18.6034
956.063	32.6092
956.77	24.615
957.479	27.6206
958.187	12.6264
958.894	21.6322
959.602	22.6378
960.31	27.6436
961.017	18.6494
961.725	24.6552
962.432	21.6608
963.14	27.6666
963.846	28.6724
964.554	10.6781
965.261	22.6838
965.968	19.6896
966.674	18.6953
967.381	27.701
968.088	22.7068
968.795	22.7126
969.501	19.7183
970.207	26.724
970.913	20.7298
971.62	24.7356
972.326	15.7413
973.032	23.747
973.738	12.7528
974.443	23.7586
975.149	12.7643
975.855	30.77
976.561	12.7758
977.266	23.7816
977.971	25.7872
978.677	24.793
979.382	19.7988
980.086	29.8046
980.792	22.8102
981.496	26.816
982.201	14.8217
982.905	19.8275
983.611	30.8332
984.315	20.839
985.019	23.8448
985.724	24.8504
986.428	26.8562
987.132	17.862
987.836	18.8677
988.54	15.8735
989.244	35.8792
989.948	35.885
990.651	22.8906
991.355	16.8964
992.058	14.9022
992.761	24.908
993.465	24.9136
994.168	27.9194
994.871	32.9252
995.574	15.9309
996.277	30.9366
996.98	16.9424
997.683	26.9482
998.385	18.9539
999.088	23.9596
999.79	30.9654
1000.49	20.9712
1001.19	23.9768
1001.9	26.9826
1002.6	20.9884
1003.3	25.9942
1004	28.9998
1004.7	29.0056
1005.41	16.0113
1006.11	25.017
1006.81	26.0228
1007.51	18.0286
1008.21	24.0344
1008.91	21.04
1009.62	23.0458
1010.32	23.0516
1011.02	20.0574
1011.72	25.063
1012.42	21.0688
1013.12	30.0746
1013.82	22.0802
1014.52	27.086
1015.22	20.0918
1015.92	26.0976
1016.62	26.1032
1017.32	35.109
1018.02	22.1148
1018.72	23.1206
1019.42	14.1263
1020.12	24.132
1020.82	21.1378
1021.52	26.1434
1022.22	22.1492
1022.92	21.155
1023.62	23.1608
1024.32	21.1664
1025.02	20.1722
1025.72	29.178
1026.42	22.1838
1027.11	26.1894
1027.81	19.1952
1028.51	31.201
1029.21	33.2066
1029.91	22.2124
1030.61	23.2182
1031.31	27.224
1032	32.2296
1032.7	27.2354
1033.4	29.2412
1034.1	38.247
1034.8	21.2526
1035.49	29.2584
1036.19	27.2642
1036.89	25.2698
1037.59	26.2756
1038.28	27.2814
1038.98	26.2872
1039.68	23.2928
1040.38	22.2986
1041.07	16.3044
1041.77	24.3102
1042.47	31.3158
1043.16	32.3216
1043.86	18.3273
1044.56	32.333
1045.25	27.3388
1045.95	32.3446
1046.65	18.3503
1047.34	11.3561
1048.04	22.3618
1048.73	17.3676
1049.43	22.3734
1050.13	17.3791
1050.82	20.3848
1051.52	19.3905
1052.21	15.3963
1052.91	27.402
1053.6	19.4078
1054.3	12.4135
1054.99	17.4193
1055.69	24.425
1056.38	28.4308
1057.08	25.4366
1057.77	28.4422
1058.47	21.448
1059.16	16.4537
1059.86	27.4594
1060.55	21.4652
1061.25	26.471
1061.94	25.4768
1062.64	21.4824
1063.33	23.4882
1064.02	25.494
1064.72	24.4998
1065.41	26.5054
1066.11	22.5112
1066.8	37.517
1067.49	32.5226
1068.19	24.5284
1068.88	22.5342
1069.57	21.54
1070.27	34.5456
1070.96	26.5514
1071.65	13.5572
1072.35	22.563
1073.04	37.5686
1073.73	24.5744
1074.42	27.5802
1075.12	32.5858
1075.81	24.5916
1076.5	22.5974
1077.19	28.6032
1077.89	27.6088
1078.58	26.6146
1079.27	32.6204
1079.96	21.6262
1080.65	32.6318
1081.35	23.6376
1082.04	26.6434
1082.73	25.649
1083.42	26.6548
1084.11	15.6606
1084.8	17.6663
1085.49	35.672
1086.19	28.6778
1086.88	27.6836
1087.57	21.6894
1088.26	17.695
1088.95	20.7008
1089.64	26.7066
1090.33	22.7122
1091.02	30.718
1091.71	27.7238
1092.4	26.7296
1093.09	27.7352
1093.78	26.741
1094.47	16.7468
1095.16	21.7526
1095.85	29.7582
1096.54	25.764
1097.23	23.7698
1097.92	20.7754
1098.61	26.7812
1099.3	28.787
1099.99	22.7928
1100.68	19.7985
1101.37	25.8042
1102.06	27.81
1102.75	17.8157
1103.43	28.8214
1104.12	20.8272
1104.81	22.833
1105.5	23.8386
1106.19	16.8444
1106.88	15.8502
1107.57	22.856
1108.25	22.8616
1108.94	25.8674
1109.63	21.8732
1110.32	33.879
1111.01	17.8846
1111.69	18.8904
1112.38	16.8961
1113.07	14.9019
1113.76	23.9076
1114.44	21.9134
1115.13	25.9192
1115.82	18.9249
1116.51	27.9306
1117.19	18.9364
1117.88	24.9422
1118.57	13.9478
1119.25	18.9536
1119.94	15.9593
1120.63	16.9651
1121.31	17.9708
1122	26.9766
1122.69	24.9824
1123.37	23.988
1124.06	25.9938
1124.74	30.9996
1125.43	15.0053
1126.12	26.011
1126.8	21.0168
1127.49	18.0225
1128.17	26.0282
1128.86	28.034
1129.54	17.0398
1130.23	26.0456
1130.92	27.0512
1131.6	13.057
1132.29	20.0628
1132.97	20.0686
1133.66	27.0742
1134.34	22.08
1135.02	29.0858
1135.71	31.0914
1136.39	26.0972
1137.08	30.103
1137.76	25.1088
1138.45	23.1144
1139.13	18.1202
1139.82	25.126
1140.5	22.1318
1141.18	24.1374
1141.87	32.1432
1142.55	19.1489
1143.23	25.1546
1143.92	19.1604
1144.6	26.1662
1145.29	21.172
1145.97	32.1776
1146.65	24.1834
1147.33	23.1892
1148.02	14.1949
1148.7	23.2006
1149.38	24.2064
1150.07	27.2122
1150.75	29.2178
1151.43	18.2236
1152.11	19.2294
1152.8	14.2351
1153.48	31.2408
1154.16	18.2466
1154.84	19.2524
1155.53	19.2581
1156.21	21.2638
1156.89	18.2696
1157.57	20.2754
1158.25	22.281
1158.93	27.2868
1159.62	33.2926
1160.3	27.2984
1160.98	30.304
1161.66	18.3098
1162.34	21.3156
1163.02	19.3213
1163.7	16.327
1164.38	21.3328
1165.07	25.3386
1165.75	19.3443
1166.43	18.35
1167.11	29.3558
1167.79	26.3616
1168.47	21.3672
1169.15	17.373
1169.83	17.3788
1170.51	27.3844
1171.19	27.3902
1171.87	30.396
1172.55	31.4018
1173.23	35.4074
1173.91	25.4132
1174.59	32.419
1175.27	27.4248
1175.95	21.4304
1176.63	31.4362
1177.31	45.442
1177.98	36.4478
1178.66	26.4534
1179.34	28.4592
1180.02	29.465
1180.7	27.4706
1181.38	31.4764
1182.06	31.4822
1182.74	27.488
1183.41	35.4936
1184.09	20.4994
1184.77	32.5052
1185.45	34.5108
1186.13	28.5166
1186.8	33.5224
1187.48	30.5282
1188.16	29.5338
1188.84	32.5396
1189.52	30.5454
1190.19	47.5512
1190.87	29.5568
1191.55	30.5626
1192.23	38.5684
1192.9	33.5742
1193.58	41.5798
1194.26	27.5856
1194.93	28.5914
1195.61	24.597
1196.29	34.6028
1196.96	37.6086
1197.64	29.6144
1198.32	35.62
1198.99	34.6258
1199.67	36.6316
1200.35	42.6372
1201.02	33.643
1201.7	31.6488
1202.37	29.6546
1203.05	28.6602
1203.73	33.666
1204.4	37.6718
1205.08	36.6776
1205.75	31.6832
1206.43	23.689
1207.1	47.6948
1207.78	33.7004
1208.45	34.7062
1209.13	29.712
1209.8	38.7178
1210.48	38.7234
1211.15	34.7292
1211.83	27.735
1212.5	40.7408
1213.18	33.7464
1213.85	39.7522
1214.53	34.758
1215.2	31.7636
1215.88	30.7694
1216.55	29.7752
1217.22	30.781
1217.9	33.7866
1218.57	36.7924
1219.25	34.7982
1219.92	36.804
1220.59	38.8096
1221.27	28.8154
1221.94	42.8212
1222.61	41.8268
1223.29	39.8326
1223.96	45.8384
1224.63	47.8442
1225.31	42.8498
1225.98	33.8556
1226.65	42.8614
1227.32	33.8672
1228	30.8728
1228.67	41.8786
1229.34	38.8844
1230.01	35.89
1230.69	39.8958
1231.36	35.9016
1232.03	39.9074
1232.7	34.913
1233.37	42.9188
1234.05	34.9246
1234.72	42.9304
1235.39	45.936
1236.06	46.9418
1236.73	49.9476
1237.4	34.9532
1238.08	36.959
1238.75	40.9648
1239.42	44.9706
1240.09	45.9762
1240.76	45.982
1241.43	36.9878
1242.1	52.9936
1242.77	40.9992
1243.44	39.005
1244.11	46.0108
1244.78	38.0164
1245.45	45.0222
1246.12	41.028
1246.8	42.0338
1247.47	39.0394
1248.14	44.0452
1248.81	32.051
1249.48	41.0568
1250.15	47.0624
1250.81	46.0682
1251.48	42.074
1252.15	49.0796
1252.82	56.0854
1253.49	30.0912
1254.16	37.097
1254.83	35.1026
1255.5	43.1084
1256.17	47.1142
1256.84	47.12
1257.51	42.1256
1258.18	39.1314
1258.84	42.1372
1259.51	46.1428
1260.18	43.1486
1260.85	48.1544
1261.52	44.1602
1262.19	38.1658
1262.85	50.1716
1263.52	43.1774
1264.19	53.1832
1264.86	46.1888
1265.53	47.1946
1266.19	52.2004
1266.86	51.206
1267.53	38.2118
1268.2	36.2176
1268.86	52.2234
1269.53	43.229
1270.2	46.2348
1270.86	47.2406
1271.53	39.2464
1272.2	46.252
1272.87	48.2578
1273.53	47.2636
1274.2	50.2692
1274.87	47.275
1275.53	44.2808
1276.2	47.2866
1276.86	43.2922
1277.53	53.298
1278.2	48.3038
1278.86	40.3096
1279.53	51.3152
1280.2	44.321
1280.86	39.3268
1281.53	38.3324
1282.19	52.3382
1282.86	38.344
1283.52	38.3498
1284.19	42.3554
1284.85	47.3612
1285.52	43.367
1286.18	51.3728
1286.85	51.3784
1287.51	53.3842
1288.18	52.39
1288.84	40.3956
1289.51	42.4014
1290.17	40.4072
1290.84	54.413
1291.5	49.4186
1292.17	42.4244
1292.83	55.4302
1293.49	38.436
1294.16	48.4416
1294.82	45.4474
1295.49	58.4532
1296.15	51.4588
1296.81	43.4646
1297.48	51.4704
1298.14	42.4762
1298.8	40.4818
1299.47	54.4876
1300.13	54.4934
1300.79	44.4992
1301.46	47.5048
1302.12	56.5106
1302.78	53.5164
1303.45	62.522
1304.11	56.5278
1304.77	51.5336
1305.43	47.5394
1306.1	52.545
1306.76	54.5508
1307.42	47.5566
1308.08	51.5624
1308.75	60.568
1309.41	46.5738
1310.07	55.5796
1310.73	48.5852
1311.39	53.591
1312.06	45.5968
1312.72	42.6026
1313.38	59.6082
1314.04	37.614
1314.7	67.6198
1315.36	59.6256
1316.03	51.6312
1316.69	46.637
1317.35	54.6428
1318.01	45.6484
1318.67	53.6542
1319.33	52.66
1319.99	49.6658
1320.65	65.6714
1321.31	53.6772
1321.97	46.683
1322.63	56.6888
1323.29	54.6944
1323.95	44.7002
1324.61	58.706
1325.27	58.7116
1325.93	60.7174
1326.59	56.7232
1327.25	65.729
1327.91	73.7346
1328.57	46.7404
1329.23	56.7462
1329.89	66.752
1330.55	55.7576
1331.21	62.7634
1331.87	67.7692
1332.53	66.7748
1333.19	63.7806
1333.85	71.7864
1334.51	68.7922
1335.16	72.7978
1335.82	72.8036
1336.48	81.8094
1337.14	75.8152
1337.8	78.8208
1338.46	72.8266
1339.11	80.8324
1339.77	85.838
1340.43	81.8438
1341.09	90.8496
1341.75	94.8554
1342.4	77.861
1343.06	80.8668
1343.72	92.8726
1344.38	87.9714
1345.04	79.989
1345.69	103.394
1346.35	97.9712
1347.01	99.9258
1347.66	84.8582
1348.32	90.1844
1348.98	92.5336
1349.64	95.1672
1350.29	94.9292
1350.95	87.0066
1351.61	99.4164
1352.26	114.864
1352.92	120.22
1353.57	95.5602
1354.23	107.438
1354.89	94.6914
1355.54	102.584
1356.2	105.641
1356.86	99.7856
1357.51	104.442
1358.17	100.29
1358.82	104.186
1359.48	100.896
1360.13	100.501
1360.79	89.2328
1361.44	95.8422
1362.1	88.0844
1362.76	76.9106
1363.41	85.9762
1364.07	83.6272
1364.72	74.5532
1365.38	82.2676
1366.03	76.8248
1366.69	76.3018
1367.34	82.7032
1367.99	72.4558
1368.65	77.7654
1369.3	71.4058
1369.96	66.3728
1370.61	65.3852
1371.27	65.7726
1371.92	73.0368
1372.57	68.6852
1373.23	72.7646
1373.88	61.906
1374.54	64.925
1375.19	58.3342
1375.84	56.1774
1376.5	51.2214
1377.15	58.4724
1377.8	52.9998
1378.46	56.882
1379.11	57.0018
1379.76	58.8286
1380.41	56.2832
1381.07	58.7378
1381.72	59.1608
1382.37	60.1686
1383.03	57.4068
1383.68	56.638
1384.33	53.9454
1384.98	51.0238
1385.63	49.4904
1386.29	49.1522
1386.94	47.8534
1387.59	47.1616
1388.24	43.2868
1388.9	44.7474
1389.55	41.753
1390.2	43.6748
1390.85	45.0204
1391.5	35.972
1392.15	45.8716
1392.8	40.9474
1393.46	42.98
1394.11	40.0082
1394.76	42.314
1395.41	42.766
1396.06	46.4734
1396.71	41.674
1397.36	45.8544
1398.01	47.3432
1398.66	42.7324
1399.31	45.0152
1399.96	44.022
1400.61	44.3054
1401.26	43.6184
1401.91	38.8256
1402.56	44.1298
1403.21	42.4752
1403.86	40.4182
1404.51	35.246
1405.16	41.215
1405.81	44.577
1406.46	36.7318
1407.11	33.9046
1407.76	30.207
1408.41	34.0174
1409.06	32.377
1409.71	42.3666
1410.36	44.6
1411.01	40.802
1411.59	29.9834
1412.25	35.9924
1412.9	45.0012
1413.55	46.0102
1414.2	37.0192
1414.86	40.028
1415.51	47.037
1416.16	32.0458
1416.81	35.0548
1417.47	42.0638
1418.12	47.0726
1418.77	46.0816
1419.42	39.0906
1420.07	28.0994
1420.73	40.1084
1421.38	38.1172
1422.03	39.1262
1422.68	40.1352
1423.33	36.144
1423.98	36.153
1424.64	33.162
1425.29	31.1708
1425.94	35.1798
1426.59	45.1888
1427.24	37.1976
1427.89	35.2066
1428.54	38.2154
1429.19	44.2244
1429.84	38.2334
1430.49	33.2422
1431.14	45.2512
1431.79	33.2602
1432.44	29.269
1433.09	40.278
1433.74	41.2868
1434.39	37.2958
1435.04	25.3048
1435.69	36.3136
1436.34	27.3226
1436.99	36.3316
1437.64	32.3404
1438.29	40.3494
1438.94	39.3584
1439.59	48.3672
1440.24	41.3762
1440.89	36.385
1441.54	43.394
1442.19	37.403
1442.84	31.4118
1443.49	37.4208
1444.13	42.4298
1444.78	36.4386
1445.43	38.4476
1446.08	39.4564
1446.73	36.4654
1447.38	29.4744
1448.02	41.4832
1448.67	31.4922
1449.32	35.5012
1449.97	45.51
1450.62	32.519
1451.27	34.528
1451.91	28.5368
1452.56	41.5458
1453.21	42.5546
1453.86	37.5636
1454.5	36.5726
1455.15	22.5814
1455.8	34.5904
1456.45	48.5994
1457.09	30.6082
1457.74	48.6172
1458.39	42.626
1459.03	32.635
1459.68	39.644
1460.33	36.6528
1460.97	40.6618
1461.62	49.6708
1462.27	30.6796
1462.91	36.6886
1463.56	39.6976
1464.21	39.7064
1464.85	43.7154
1465.5	41.7242
1466.14	36.7332
1466.79	37.7422
1467.44	44.751
1468.08	43.76
1468.73	40.769
1469.37	33.7778
1470.02	33.7868
1470.66	32.7956
1471.31	37.8046
1471.95	28.8136
1472.6	32.8224
1473.24	36.8314
1473.89	30.8404
1474.53	28.8492
1475.18	35.8582
1475.82	43.8672
1476.47	29.876
1477.11	20.885
1477.76	34.8938
1478.4	32.9028
1479.05	27.9118
1479.69	31.9206
1480.33	29.9296
1480.98	33.9386
1481.62	33.9474
1482.27	37.9564
1482.91	28.9652
1483.56	35.9742
1484.2	29.9832
1484.84	43.992
1485.49	33.001
1486.13	35.01
1486.77	26.0188
1487.42	32.0278
1488.06	35.0368
1488.7	36.0456
1489.35	35.0546
1489.99	32.0634
1490.63	37.0724
1491.27	41.0814
1491.92	28.0902
1492.56	41.0992
1493.2	32.1082
1493.84	32.117
1494.49	40.126
1495.13	25.1348
1495.77	23.1438
1496.41	36.1528
1497.06	43.1616
1497.7	23.1706
1498.34	25.1796
1498.98	31.1884
1499.62	38.1974
1500.27	33.2064
1500.91	23.2152
1501.55	32.2242
1502.19	29.233
1502.83	37.242
1503.47	31.251
1504.11	37.2598
1504.76	32.2688
1505.4	21.2778
1506.04	30.2866
1506.68	39.2956
1507.32	33.3044
1507.96	41.3134
1508.6	31.3224
1509.24	34.3312
1509.88	35.3402
1510.52	32.3492
1511.16	38.358
1511.8	32.367
1512.44	34.376
1513.08	26.3848
1513.72	30.3938
1514.36	29.4026
1515	31.4116
1515.64	28.4206
1516.28	28.4294
1516.92	33.4384
1517.56	38.4474
1518.2	41.4562
1518.84	38.4652
1519.48	32.474
1520.12	26.483
1520.76	39.492
1521.4	28.5008
1522.04	30.5098
1522.67	36.5188
1523.31	36.5276
1523.95	34.5366
1524.59	41.5456
1525.23	40.5544
1525.87	36.5634
1526.51	45.5722
1527.14	34.5812
1527.78	39.5902
1528.42	47.599
1529.06	27.608
1529.7	43.617
1530.33	47.6258
1530.97	37.6348
1531.61	48.6436
1532.25	46.6526
1532.89	35.6616
1533.52	44.6704
1534.16	36.6794
1534.8	47.6884
1535.44	48.6972
1536.07	36.7062
1536.71	46.7152
1537.35	38.724
1537.98	46.733
1538.62	37.7418
1539.26	36.7508
1539.89	42.7598
1540.53	43.7686
1541.17	39.7776
1541.8	49.7866
1542.44	57.7954
1543.08	46.8044
1543.71	47.8132
1544.35	43.8222
1544.98	48.8312
1545.62	42.84
1546.26	46.849
1546.89	43.858
1547.53	48.8668
1548.16	31.8758
1548.8	52.8848
1549.43	32.8936
1550.07	51.9026
1550.71	45.9114
1551.34	42.9204
1551.98	46.9294
1552.61	45.9382
1553.25	39.9472
1553.88	46.9562
1554.52	37.965
1555.15	38.974
1555.79	41.9828
1556.42	29.9918
1557.05	36.0008
1557.69	35.0096
1558.32	37.0186
1558.96	30.0276
1559.59	35.0364
1560.23	49.0454
1560.86	34.0544
1561.49	33.0632
1562.13	27.0722
1562.76	36.081
1563.4	31.09
1564.03	34.099
1564.66	32.1078
1565.3	41.1168
1565.93	35.1258
1566.56	43.1346
1567.2	23.1436
1567.83	36.1524
1568.46	31.1614
1569.1	29.1704
1569.73	22.1792
1570.36	32.1882
1570.99	31.1972
1571.63	31.206
1572.26	35.215
1572.89	30.224
1573.53	27.2328
1574.16	37.2418
1574.79	28.2506
1575.42	35.2596
1576.05	40.2686
1576.69	25.2774
1577.32	28.2864
1577.95	29.2954
1578.58	33.3042
1579.21	27.3132
1579.85	36.322
1580.48	38.331
1581.11	36.34
1581.74	42.3488
1582.37	31.3578
1583	38.3668
1583.63	33.3756
1584.27	38.3846
1584.9	34.3936
1585.53	42.4024
1586.16	42.4114
1586.79	30.4202
1587.42	38.4292
1588.05	38.4382
1588.68	42.447
1589.31	35.456
1589.94	41.465
1590.57	48.4738
1591.2	49.4828
1591.83	43.4916
1592.46	40.5006
1593.09	44.5096
1593.72	47.5184
1594.35	43.5274
1594.98	50.5364
1595.61	46.5452
1596.24	44.5542
1596.87	51.5632
1597.5	48.572
1598.13	47.581
1598.76	45.5898
1599.39	44.5988
1600.02	34.6078
1600.65	51.6166
1601.28	44.6256
1601.91	53.6346
1602.53	49.6434
1603.16	43.6524
1603.79	45.6612
1604.42	50.6702
1605.05	46.6792
1605.68	44.688
1606.31	51.697
1606.93	36.706
1607.56	53.7148
1608.19	47.7238
1608.82	43.7328
1609.45	48.7416
1610.07	52.7506
1610.7	44.7594
1611.33	48.7684
1611.96	43.7774
1612.59	44.7862
1613.21	30.7952
1613.84	36.8042
1614.47	35.813
1615.09	47.822
1615.72	48.8308
1616.35	45.8398
1616.98	27.8488
1617.6	36.8576
1618.23	41.8666
1618.86	40.8756
1619.48	34.8844
1620.11	20.8934
1620.74	36.9024
1621.36	35.9112
1621.99	33.9202
1622.62	32.929
1623.24	37.938
1623.87	36.947
1624.49	44.9558
1625.12	31.9648
1625.75	25.9738
1626.37	22.9826
1627	28.9916
1627.62	43.0004
1628.25	28.0094
1628.87	31.0184
1629.5	30.0272
1630.13	38.0362
1630.75	34.0452
1631.38	29.054
1632	31.063
1632.63	27.072
1633.25	33.0808
1633.88	23.0898
1634.5	29.0986
1635.13	30.1076
1635.75	36.1166
1636.38	17.1255
1637	24.1344
1637.62	23.1434
1638.25	16.1522
1638.87	37.1612
1639.5	22.1702
1640.12	21.179
1640.75	22.188
1641.37	19.1969
1641.99	22.2058
1642.62	34.2148
1643.24	23.2236
1643.86	21.2326
1644.49	26.2416
1645.11	23.2504
1645.74	23.2594
1646.36	25.2682
1646.98	30.2772
1647.61	28.2862
1648.23	33.295
1648.85	20.304
1649.47	18.3129
1650.1	22.3218
1650.72	25.3308
1651.34	24.3398
1651.97	25.3486
1652.59	20.3576
1653.21	21.3664
1653.83	23.3754
1654.46	25.3844
1655.08	17.3933
1655.7	21.4022
1656.32	24.4112
1656.94	21.42
1657.57	25.429
1658.19	13.4379
1658.81	21.4468
1659.43	16.4557
1660.05	11.4647
1660.67	16.4736
1661.3	15.4825
1661.92	22.4914
1662.54	23.5004
1663.16	9.5093
1663.78	24.5182
1664.4	13.5272
1665.02	17.5361
1665.64	21.545
1666.27	19.5539
1666.89	14.5629
1667.51	25.5718
1668.13	19.5807
1668.75	15.5896
1669.37	11.5986
1669.99	22.6074
1670.61	15.6164
1671.23	23.6254
1671.85	5.63426
1672.47	17.6432
1673.09	21.6522
1673.71	23.661
1674.33	18.67
1674.95	12.6789
1675.57	17.6878
1676.19	18.6968
1676.81	9.70568
1677.43	23.7146
1678.05	12.7235
1678.67	27.7324
1679.29	16.7414
1679.91	16.7503
1680.52	15.7592
1681.14	15.7682
1681.76	14.7771
1682.38	13.786
1683	13.7949
1683.62	15.8039
1684.24	16.8128
1684.86	18.8217
1685.47	16.8306
1686.09	13.8396
1686.71	19.8485
1687.33	24.8574
1687.95	10.8664
1688.57	17.8753
1689.18	19.8842
1689.8	19.8931
1690.42	7.90206
1691.04	13.911
1691.65	12.9199
1692.27	18.9288
1692.89	9.93776
1693.51	5.9467
1694.13	19.9556
1694.74	6.96454
1695.36	7.97348
1695.98	18.9824
1696.59	18.9913
1697.21	14.0002
1697.83	7.00918
1698.44	8.0181
1699.06	24.027
1699.68	17.036
1700.29	8.04488
1700.91	16.0538
1701.53	10.0627
1702.14	12.0717
1702.76	23.0806
1703.38	20.0896
1703.99	13.0984
1704.61	12.1074
1705.23	13.1163
1705.84	15.1252
1706.46	14.1341
1707.07	19.1431
1707.69	8.152
1708.3	3.16092
1708.92	16.1698
1709.54	6.17878
1710.15	16.1877
1710.77	21.1966
1711.38	8.20556
1712	12.2145
1712.61	13.2234
1713.23	14.2323
1713.84	17.2413
1714.46	12.2502
1715.07	15.2591
1715.69	10.268
1716.3	3.27696
1716.92	7.2859
1717.53	10.2948
1718.14	10.3037
1718.76	19.3127
1719.37	6.3216
1719.99	12.3305
1720.6	19.3395
1721.21	11.3484
1721.83	13.3573
1722.44	13.3662
1723.06	8.37516
1723.67	7.38408
1724.28	16.393
1724.9	16.4019
1725.51	9.41086
1726.12	16.4198
1726.74	9.42872
1727.35	19.4376
1727.96	11.4466
1728.58	14.4555
1729.19	8.46442
1729.8	8.47334
1730.42	9.48228
1731.03	18.4912
1731.64	9.50012
1732.25	16.5091
1732.87	13.518
1733.48	8.5269
1734.09	19.5358
1734.7	10.5448
1735.32	13.5537
1735.93	7.5626
1736.54	9.57154
1737.15	20.5804
1737.76	12.5894
1738.38	7.59832
1738.99	14.6072
1739.6	23.6162
1740.21	11.6251
1740.82	14.634
1741.43	7.64294
1742.05	13.6519
1742.66	19.6608
1743.27	5.66972
1743.88	12.6787
1744.49	2.68758
1745.1	2.6965
1745.71	13.7054
1746.32	11.7144
1746.94	23.7232
1747.55	20.7322
1748.16	12.7411
1748.77	15.7501
1749.38	4.75898
1749.99	13.7679
1750.6	11.7768
1751.21	21.7858
1751.82	8.7947
1752.43	12.8036
1753.04	14.8125
1753.65	16.8215
1754.26	7.8304
1754.87	4.83932
1755.48	4.84826
1756.09	5.85718
1756.7	12.8661
1757.31	14.875
1757.92	11.884
1758.53	12.8929
1759.14	13.9018
1759.75	2.91074
1760.35	4.91966
1760.96	17.9286
1761.57	11.9375
1762.18	11.9464
1762.79	9.95536
1763.4	10.9643
1764.01	9.97322
1764.62	11.9821
1765.22	5.99108
1765.83	0
1766.44	19.0089
1767.05	9.01786
1767.66	11.0268
1768.27	11.0357
1768.88	2.04464
1769.48	13.0536
1770.09	6.06248
1770.7	12.0714
1771.31	6.08034
1771.91	10.0893
1772.52	10.0982
1773.13	2.10712
1773.74	8.11604
1774.34	11.125
1774.95	8.1339
1775.56	7.14282
1776.17	13.1517
1776.77	1.16067
1777.38	5.1696
1777.99	12.1785
1778.59	15.1875
1779.2	23.1964
1779.81	11.2053
1780.41	13.2142
1781.02	7.22316
1781.63	12.2321
1782.23	13.241
1782.84	13.2499
1783.45	9.25886
1784.05	9.26778
1784.66	6.27672
1785.27	20.2856
1785.87	5.29456
1786.48	8.3035
1787.08	13.3124
1787.69	3.32134
1788.29	4.33028
1788.9	11.3392
1789.51	11.3481
1790.11	5.35706
1790.72	6.36598
1791.32	6.3749
1791.93	5.38384
1792.53	13.3928
1793.14	6.40168
1793.74	10.4106
1794.35	14.4195
1794.95	13.4285
1795.56	18.4374
1796.16	10.4463
1796.77	9.45524
1797.37	8.46416
1797.98	4.4731
1798.58	9.48202
1799.18	10.4909
1799.79	9.49988

## Sheet: (TNT) 10 pM
Raman Shift	SERS Intensity (a.u.)
700.882	56.7004
701.624	8.70036
702.366	11.7004
703.107	25.7004
703.849	19.7004
704.591	21.7004
705.332	11.7004
706.074	17.7004
706.815	23.7004
707.556	22.7004
708.298	24.7004
709.039	19.7004
709.779	22.7004
710.52	28.7004
711.261	26.7004
712.002	25.7004
712.742	22.7004
713.482	19.7004
714.223	20.7004
714.963	18.7004
715.703	19.7004
716.444	26.7004
717.183	18.7004
717.923	16.7004
718.663	22.7004
719.403	29.7004
720.142	23.7004
720.881	30.7004
721.621	25.7004
722.359	12.7004
723.099	16.7004
723.838	24.7004
724.577	20.7004
725.316	12.7004
726.055	13.7004
726.793	17.7004
727.532	21.7004
728.271	23.7004
729.008	14.7004
729.747	23.7004
730.485	18.7004
731.223	24.7004
731.961	22.7004
732.699	16.7004
733.437	24.7004
734.174	21.7004
734.912	23.7004
735.649	20.7004
736.387	23.7004
737.124	19.7004
737.861	18.7004
738.598	24.7004
739.335	19.7004
740.072	20.7004
740.809	24.7004
741.545	22.7004
742.282	25.7004
743.018	30.7004
743.755	13.7004
744.491	18.7004
745.227	31.7004
745.964	17.7004
746.699	25.7004
747.436	14.7004
748.171	13.7004
748.906	23.7004
749.643	20.7004
750.378	19.7004
751.113	29.7004
751.849	21.7004
752.584	21.7004
753.319	23.7004
754.054	22.7004
754.789	16.7004
755.523	22.7004
756.259	24.7004
756.993	17.7004
757.727	21.7004
758.462	15.7004
759.197	24.7004
759.931	25.7004
760.665	11.7004
761.398	16.7004
762.132	18.7004
762.867	11.7004
763.6	23.7004
764.334	24.7004
765.067	17.7004
765.8	17.7004
766.535	19.7004
767.268	22.7004
768.001	23.7004
768.734	18.7004
769.466	16.7004
770.199	14.7004
770.932	20.7004
771.664	25.7004
772.397	22.7004
773.129	19.7004
773.863	25.7004
774.595	21.7004
775.327	28.7004
776.059	23.7004
776.791	20.7004
777.523	18.7004
778.255	20.7004
778.986	23.7004
779.718	21.7004
780.449	24.7004
781.181	21.7004
781.912	20.7004
782.643	16.7004
783.375	20.7004
784.105	17.7004
784.836	15.7004
785.567	24.7004
786.297	24.7004
787.028	32.7004
787.759	20.7004
788.489	23.7004
789.22	19.7004
789.95	20.7004
790.679	34.7004
791.41	15.7004
792.14	26.7004
792.87	27.7004
793.6	29.7004
794.329	28.7004
795.058	18.7004
795.788	22.7004
796.517	26.7004
797.247	35.7004
797.975	31.7004
798.705	23.7004
799.434	32.7004
800.163	21.7004
800.891	13.7004
801.62	24.7004
802.349	26.7004
803.077	30.7004
803.805	39.7004
804.534	37.7004
805.262	22.7004
805.99	25.7004
806.718	27.7004
807.446	27.7004
808.174	38.7004
808.902	34.7004
809.629	25.7004
810.357	32.7004
811.084	21.7004
811.811	26.7004
812.539	23.7004
813.266	26.7004
813.993	20.7004
814.719	26.7004
815.447	30.7004
816.173	37.7004
816.9	30.7004
817.626	25.7004
818.353	12.7004
819.079	32.7004
819.806	18.7004
820.531	30.7004
821.258	22.7004
821.984	24.7004
822.71	25.7004
823.435	28.7004
824.161	30.7004
824.887	23.7004
825.612	27.7004
826.338	22.7004
827.063	13.7004
827.788	19.7004
828.513	20.7004
829.238	14.7004
829.963	19.7004
830.688	9.70036
831.412	28.7004
832.138	22.7004
832.862	26.7004
833.586	12.7004
834.31	28.7004
835.035	12.7004
835.759	25.7004
836.483	22.7004
837.206	18.7004
837.931	17.7004
838.654	16.7004
839.378	19.7004
840.101	22.7004
840.825	15.7004
841.549	22.7004
842.272	27.7004
842.995	19.7004
843.718	19.7004
844.441	17.7004
845.164	21.7004
845.887	19.7004
846.609	23.7004
847.332	24.7004
848.054	21.7004
848.777	17.7004
849.499	26.7004
850.221	19.7004
850.944	25.7004
851.666	21.7004
852.388	16.7004
853.109	29.7004
853.831	22.7004
854.553	24.7004
855.274	20.7004
855.996	13.7004
856.717	15.7004
857.438	12.7004
858.16	18.7004
858.881	12.7004
859.602	26.7004
860.323	14.7004
861.043	19.7004
861.764	29.7004
862.484	17.7004
863.205	18.7004
863.925	21.7004
864.645	15.7004
865.366	16.7004
866.086	18.7004
866.806	23.7004
867.526	21.7004
868.246	27.7004
868.965	14.7004
869.685	7.70036
870.405	30.7004
871.124	16.7004
871.844	21.7004
872.562	22.7004
873.282	17.7004
874.001	28.7004
874.72	13.7004
875.438	27.7004
876.157	15.7004
876.876	16.7004
877.595	16.7004
878.313	14.7004
879.032	11.7004
879.75	12.7004
880.468	20.7004
881.186	16.7004
881.904	22.7004
882.623	18.7004
883.34	9.70036
884.058	18.7004
884.775	14.7004
885.493	27.7004
886.211	11.7004
886.928	27.7004
887.645	17.7004
888.362	10.7004
889.079	18.7004
889.797	19.7004
890.513	15.7004
891.23	20.7004
891.947	18.7004
892.664	13.7004
893.38	18.7004
894.096	23.7004
894.812	25.7004
895.529	23.7004
896.245	16.7004
896.961	14.7004
897.677	16.7004
898.393	21.7004
899.108	15.7004
899.824	15.7004
900.54	20.7004
901.255	18.7004
901.971	14.7004
902.686	22.7004
903.4	24.7004
904.116	16.7004
904.831	16.7004
905.546	19.7004
906.261	25.7004
906.975	31.7004
907.69	11.7004
908.405	18.7004
909.119	26.7004
909.833	26.7004
910.548	15.7004
911.262	17.7004
911.975	18.7004
912.689	18.7004
913.404	22.7004
914.117	22.7004
914.831	23.7004
915.544	18.7004
916.258	17.7004
916.971	19.7004
917.685	29.7004
918.398	13.7004
919.11	26.7004
919.824	25.7004
920.537	19.7004
921.25	18.7048
921.962	18.7093
922.675	19.7138
923.387	18.7183
924.1	21.7228
924.812	19.7272
925.524	21.7318
926.237	22.7362
926.949	9.74068
927.661	25.7452
928.373	30.7496
929.085	25.7542
929.796	25.7586
930.508	24.763
931.219	26.7676
931.931	26.772
932.642	22.7766
933.353	22.781
934.064	28.7854
934.776	18.7899
935.487	22.7944
936.197	20.7988
936.907	27.8034
937.618	24.8078
938.329	18.8123
939.039	23.8168
939.75	19.8213
940.46	30.8258
941.17	12.8302
941.881	17.8347
942.59	15.8392
943.3	22.8436
944.01	24.8482
944.72	28.8526
945.43	18.8571
946.139	23.8616
946.848	21.866
947.558	22.8706
948.267	18.875
948.976	25.8796
949.685	13.884
950.394	17.8885
951.103	38.893
951.812	17.8974
952.52	18.9019
953.229	26.9064
953.938	13.9109
954.646	24.9154
955.354	30.9198
956.063	19.9243
956.77	31.9288
957.479	19.9333
958.187	25.9378
958.894	22.9422
959.602	29.9466
960.31	19.9512
961.017	26.9556
961.725	24.9602
962.432	29.9646
963.14	27.969
963.846	18.9736
964.554	24.978
965.261	16.9825
965.968	23.987
966.674	17.9915
967.381	13.9959
968.088	21.0004
968.795	25.005
969.501	21.0094
970.207	14.0139
970.913	19.0183
971.62	21.0228
972.326	22.0272
973.032	21.0318
973.738	27.0362
974.443	27.0408
975.149	22.0452
975.855	24.0496
976.561	24.0542
977.266	30.0586
977.971	12.0631
978.677	16.0676
979.382	27.072
980.086	16.0766
980.792	25.081
981.496	21.0856
982.201	26.09
982.905	35.0944
983.611	19.099
984.315	27.1034
985.019	26.108
985.724	18.1124
986.428	22.1168
987.132	18.1213
987.836	21.1258
988.54	27.1304
989.244	19.1348
989.948	20.1392
990.651	18.1437
991.355	26.1482
992.058	20.1526
992.761	16.1572
993.465	25.1616
994.168	22.1662
994.871	19.1706
995.574	28.175
996.277	21.1796
996.98	17.184
997.683	23.1886
998.385	20.193
999.088	10.1975
999.79	31.202
1000.49	28.2064
1001.19	33.211
1001.9	22.2154
1002.6	21.2198
1003.3	20.2244
1004	27.2288
1004.7	29.2334
1005.41	27.2378
1006.11	22.2422
1006.81	21.2468
1007.51	18.2512
1008.21	21.2558
1008.91	23.2602
1009.62	22.2646
1010.32	23.2692
1011.02	19.2736
1011.72	13.2781
1012.42	19.2826
1013.12	8.28706
1013.82	20.2916
1014.52	14.296
1015.22	11.3005
1015.92	28.305
1016.62	34.3094
1017.32	20.314
1018.02	17.3184
1018.72	22.3228
1019.42	10.3274
1020.12	27.3318
1020.82	28.3364
1021.52	10.3408
1022.22	17.3453
1022.92	30.3498
1023.62	19.3542
1024.32	19.3587
1025.02	18.3632
1025.72	23.3676
1026.42	11.3721
1027.11	23.3766
1027.81	21.3812
1028.51	27.3856
1029.21	25.39
1029.91	27.3946
1030.61	26.399
1031.31	24.4034
1032	31.408
1032.7	22.4124
1033.4	22.417
1034.1	18.4214
1034.8	25.4258
1035.49	24.4304
1036.19	34.4348
1036.89	31.4394
1037.59	16.4438
1038.28	30.4482
1038.98	16.4528
1039.68	26.4572
1040.38	21.4618
1041.07	29.4662
1041.77	26.4706
1042.47	18.4752
1043.16	26.4796
1043.86	27.4842
1044.56	28.4886
1045.25	26.493
1045.95	21.4976
1046.65	21.502
1047.34	22.5066
1048.04	23.511
1048.73	23.5154
1049.43	19.5199
1050.13	27.5244
1050.82	19.5289
1051.52	10.5334
1052.21	18.5379
1052.91	16.5423
1053.6	23.5468
1054.3	19.5513
1054.99	17.5558
1055.69	15.5603
1056.38	23.5648
1057.08	15.5692
1057.77	32.5736
1058.47	17.5782
1059.16	26.5826
1059.86	15.5871
1060.55	16.5916
1061.25	20.596
1061.94	16.6006
1062.64	22.605
1063.33	13.6095
1064.02	23.614
1064.72	17.6185
1065.41	20.623
1066.11	17.6274
1066.8	14.6319
1067.49	22.6364
1068.19	22.6408
1068.88	11.6453
1069.57	17.6498
1070.27	16.6543
1070.96	17.6588
1071.65	26.6632
1072.35	32.6678
1073.04	24.6722
1073.73	17.6767
1074.42	31.6812
1075.12	22.6856
1075.81	17.6901
1076.5	25.6946
1077.19	23.699
1077.89	27.7036
1078.58	25.708
1079.27	29.7126
1079.96	27.717
1080.65	27.7214
1081.35	20.726
1082.04	25.7304
1082.73	15.7349
1083.42	18.7394
1084.11	24.7438
1084.8	22.7484
1085.49	24.7528
1086.19	24.7574
1086.88	18.7618
1087.57	18.7663
1088.26	16.7707
1088.95	23.7752
1089.64	29.7798
1090.33	15.7842
1091.02	14.7887
1091.71	21.7932
1092.4	21.7976
1093.09	23.802
1093.78	23.8066
1094.47	30.811
1095.16	22.8156
1095.85	24.82
1096.54	16.8245
1097.23	23.829
1097.92	24.8334
1098.61	21.838
1099.3	16.8424
1099.99	22.8468
1100.68	12.8514
1101.37	22.8558
1102.06	20.8604
1102.75	19.8648
1103.43	16.8693
1104.12	20.8738
1104.81	12.8782
1105.5	21.8828
1106.19	17.8872
1106.88	18.8917
1107.57	18.8961
1108.25	21.9006
1108.94	21.9052
1109.63	21.9096
1110.32	19.9141
1111.01	20.9186
1111.69	20.923
1112.38	17.9275
1113.07	17.932
1113.76	14.9365
1114.44	19.9409
1115.13	24.9454
1115.82	19.9499
1116.51	20.9544
1117.19	16.9588
1117.88	23.9634
1118.57	12.9678
1119.25	16.9723
1119.94	13.9768
1120.63	16.9812
1121.31	12.9857
1122	19.9902
1122.69	19.9947
1123.37	18.9992
1124.06	20.0036
1124.74	24.0082
1125.43	20.0126
1126.12	24.017
1126.8	22.0216
1127.49	13.026
1128.17	19.0305
1128.86	22.035
1129.54	15.0395
1130.23	26.044
1130.92	22.0484
1131.6	21.0528
1132.29	27.0574
1132.97	15.0619
1133.66	22.0664
1134.34	23.0708
1135.02	26.0752
1135.71	17.0798
1136.39	24.0842
1137.08	16.0887
1137.76	24.0932
1138.45	22.0976
1139.13	25.1022
1139.82	25.1066
1140.5	23.1112
1141.18	19.1156
1141.87	24.12
1142.55	13.1246
1143.23	11.129
1143.92	32.1336
1144.6	22.138
1145.29	19.1425
1145.97	17.1469
1146.65	14.1514
1147.33	26.156
1148.02	13.1604
1148.7	22.1648
1149.38	25.1694
1150.07	20.1738
1150.75	15.1783
1151.43	25.1828
1152.11	31.1872
1152.8	17.1917
1153.48	12.1962
1154.16	27.2006
1154.84	29.2052
1155.53	22.2096
1156.21	22.2142
1156.89	14.2186
1157.57	24.223
1158.25	25.2276
1158.93	20.232
1159.62	17.2365
1160.3	21.241
1160.98	19.2455
1161.66	23.25
1162.34	20.2544
1163.02	23.259
1163.7	20.2634
1164.38	26.2678
1165.07	20.2724
1165.75	22.2768
1166.43	26.2814
1167.11	25.2858
1167.79	21.2902
1168.47	20.2948
1169.15	22.2992
1169.83	31.3036
1170.51	11.3082
1171.19	19.3127
1171.87	21.3172
1172.55	22.3216
1173.23	22.326
1173.91	24.3306
1174.59	33.335
1175.27	22.3396
1175.95	17.344
1176.63	26.3484
1177.31	23.353
1177.98	28.3574
1178.66	20.362
1179.34	23.3664
1180.02	21.3708
1180.7	30.3754
1181.38	20.3798
1182.06	31.3844
1182.74	23.3888
1183.41	28.3932
1184.09	23.3978
1184.77	21.4022
1185.45	31.4068
1186.13	19.4112
1186.8	27.4156
1187.48	23.4202
1188.16	22.4246
1188.84	23.429
1189.52	18.4336
1190.19	34.438
1190.87	31.4426
1191.55	27.447
1192.23	16.4515
1192.9	24.456
1193.58	25.4604
1194.26	23.465
1194.93	20.4694
1195.61	32.4738
1196.29	31.4784
1196.96	27.4828
1197.64	29.4874
1198.32	28.4918
1198.99	21.4962
1199.67	27.5008
1200.35	33.5052
1201.02	31.5098
1201.7	18.5142
1202.37	31.5186
1203.05	22.5232
1203.73	32.5276
1204.4	30.5322
1205.08	31.5366
1205.75	22.541
1206.43	28.5456
1207.1	20.55
1207.78	28.5544
1208.45	30.559
1209.13	30.5634
1209.8	29.568
1210.48	38.5724
1211.15	40.5768
1211.83	29.5814
1212.5	24.5858
1213.18	30.5904
1213.85	31.5948
1214.53	38.5992
1215.2	28.6038
1215.88	25.6082
1216.55	29.6128
1217.22	30.6172
1217.9	25.6216
1218.57	23.6262
1219.25	31.6306
1219.92	26.6352
1220.59	29.6396
1221.27	28.644
1221.94	32.6486
1222.61	31.653
1223.29	25.6576
1223.96	29.662
1224.63	20.6664
1225.31	34.671
1225.98	26.6754
1226.65	18.6799
1227.32	24.6844
1228	33.6888
1228.67	22.6934
1229.34	29.6978
1230.01	28.7022
1230.69	34.7068
1231.36	31.7112
1232.03	23.7158
1232.7	31.7202
1233.37	25.7246
1234.05	30.7292
1234.72	28.7336
1235.39	21.7382
1236.06	32.7426
1236.73	33.747
1237.4	26.7516
1238.08	26.756
1238.75	26.7606
1239.42	32.765
1240.09	39.7694
1240.76	23.774
1241.43	36.7784
1242.1	36.783
1242.77	26.7874
1243.44	29.7918
1244.11	30.7964
1244.78	30.8008
1245.45	24.8052
1246.12	31.8098
1246.8	25.8142
1247.47	27.8188
1248.14	32.8232
1248.81	32.8276
1249.48	33.8322
1250.15	32.8366
1250.81	29.8412
1251.48	27.8456
1252.15	31.85
1252.82	22.8546
1253.49	33.859
1254.16	31.8636
1254.83	31.868
1255.5	25.8724
1256.17	40.877
1256.84	34.8814
1257.51	33.886
1258.18	30.8904
1258.84	39.8948
1259.51	17.8993
1260.18	37.9038
1260.85	33.9084
1261.52	38.9128
1262.19	34.9172
1262.85	42.9218
1263.52	23.9262
1264.19	39.9306
1264.86	26.9352
1265.53	33.9396
1266.19	23.9442
1266.86	27.9486
1267.53	42.953
1268.2	43.9576
1268.86	26.962
1269.53	41.9666
1270.2	41.971
1270.86	37.9754
1271.53	22.98
1272.2	32.9844
1272.87	33.989
1273.53	29.9934
1274.2	33.9978
1274.87	31.0024
1275.53	20.0068
1276.2	34.0114
1276.86	41.0158
1277.53	34.0202
1278.2	29.0248
1278.86	31.0292
1279.53	28.0338
1280.2	34.0382
1280.86	25.0426
1281.53	37.0472
1282.19	41.0516
1282.86	26.056
1283.52	34.0606
1284.19	33.065
1284.85	33.0696
1285.52	34.074
1286.18	49.0784
1286.85	35.083
1287.51	41.0874
1288.18	31.092
1288.84	47.0964
1289.51	38.1008
1290.17	34.1054
1290.84	37.1098
1291.5	35.1144
1292.17	40.1188
1292.83	40.1232
1293.49	42.1278
1294.16	42.1322
1294.82	34.1368
1295.49	45.1412
1296.15	45.1456
1296.81	45.1502
1297.48	29.1546
1298.14	37.1592
1298.8	40.1636
1299.47	23.168
1300.13	40.1726
1300.79	35.177
1301.46	46.1814
1302.12	35.186
1302.78	50.1904
1303.45	42.195
1304.11	34.1994
1304.77	35.2038
1305.43	37.2084
1306.1	49.2128
1306.76	30.2174
1307.42	40.2218
1308.08	47.2262
1308.75	44.2308
1309.41	36.2352
1310.07	51.2398
1310.73	36.2442
1311.39	39.2486
1312.06	39.2532
1312.72	39.2576
1313.38	54.2622
1314.04	48.2666
1314.7	48.271
1315.36	49.2756
1316.03	39.28
1316.69	52.2846
1317.35	40.289
1318.01	53.2934
1318.67	44.298
1319.33	53.3024
1319.99	45.307
1320.65	57.3114
1321.31	54.3158
1321.97	50.3204
1322.63	54.3248
1323.29	39.3292
1323.95	64.3338
1324.61	63.3382
1325.27	57.3428
1325.93	58.3472
1326.59	60.3516
1327.25	55.3562
1327.91	54.3606
1328.57	54.3652
1329.23	55.3696
1329.89	55.374
1330.55	54.3786
1331.21	54.383
1331.87	52.3876
1332.53	54.392
1333.19	47.3964
1333.85	56.401
1334.51	53.4054
1335.16	65.41
1335.82	63.4144
1336.48	67.4188
1337.14	61.4234
1337.8	62.4278
1338.46	58.4322
1339.11	65.4368
1339.77	75.4412
1340.43	54.4458
1341.09	70.4502
1341.75	75.4546
1342.4	84.4592
1343.06	68.4636
1343.72	67.4682
1344.38	74.639
1345.04	76.5588
1345.69	63.8968
1346.35	69.065
1347.01	77.496
1347.66	74.6778
1348.32	69.0448
1348.98	79.9636
1349.64	80.88
1350.29	67.2778
1350.95	78.8832
1351.61	77.3042
1352.26	76.3248
1352.92	71.6804
1353.57	76.933
1354.23	69.5772
1354.89	67.1642
1355.54	64.5774
1356.2	75.589
1356.86	71.552
1357.51	75.7368
1358.17	73.0946
1358.82	70.7396
1359.48	62.5458
1360.13	58.7698
1360.79	66.3254
1361.44	57.416
1362.1	58.0084
1362.76	64.1924
1363.41	67.7902
1364.07	60.7
1364.72	62.4682
1365.38	64.4348
1366.03	57.7806
1366.69	54.8818
1367.34	53.239
1367.99	56.4912
1368.65	51.7158
1369.3	59.0452
1369.96	61.6326
1370.61	49.6712
1371.27	47.5178
1371.92	53.9342
1372.57	56.167
1373.23	53.9196
1373.88	53.4982
1374.54	53.4732
1375.19	49.7628
1375.84	46.3826
1376.5	51.6402
1377.15	45.8402
1377.8	40.4628
1378.46	48.3176
1379.11	48.0668
1379.76	49.3506
1380.41	49.3072
1381.07	40.3356
1381.72	46.9382
1382.37	45.6324
1383.03	44.355
1383.68	44.5028
1384.33	44.09
1384.98	47.6192
1385.63	43.0538
1386.29	38.418
1386.94	40.4914
1387.59	36.6678
1388.24	39.9422
1388.9	39.0946
1389.55	37.2116
1390.2	38.3774
1390.85	35.0302
1391.5	33.0548
1392.15	33.397
1392.8	32.7284
1393.46	34.015
1394.11	33.4106
1394.76	36.0238
1395.41	34.074
1396.06	30.0674
1396.71	32.5274
1397.36	28.2966
1398.01	28.4158
1398.66	32.4782
1399.31	34.6922
1399.96	38.1696
1400.61	34.544
1401.26	28.0238
1401.91	27.3892
1402.56	37.2854
1403.21	37.8828
1403.86	33.0508
1404.51	29.088
1405.16	28.7728
1405.81	28.6512
1406.46	31.796
1407.11	28.011
1407.76	30.3658
1408.41	26.8464
1409.06	34.2894
1409.71	36.8782
1410.36	28.6498
1411.01	17.8254
1411.59	24.0726
1412.25	31.0758
1412.9	28.079
1413.55	21.0822
1414.2	25.0854
1414.86	31.0886
1415.51	37.0916
1416.16	30.0948
1416.81	39.098
1417.47	31.1012
1418.12	24.1044
1418.77	39.1076
1419.42	17.1108
1420.07	29.114
1420.73	40.1172
1421.38	30.1204
1422.03	31.1234
1422.68	33.1266
1423.33	26.1298
1423.98	25.133
1424.64	23.1362
1425.29	33.1394
1425.94	26.1426
1426.59	21.1458
1427.24	21.149
1427.89	23.1522
1428.54	32.1554
1429.19	27.1584
1429.84	28.1616
1430.49	28.1648
1431.14	29.168
1431.79	25.1712
1432.44	30.1744
1433.09	34.1776
1433.74	30.1808
1434.39	36.184
1435.04	17.1871
1435.69	36.1902
1436.34	34.1934
1436.99	26.1966
1437.64	34.1998
1438.29	27.203
1438.94	34.2062
1439.59	31.2094
1440.24	32.2126
1440.89	25.2158
1441.54	45.219
1442.19	20.222
1442.84	41.2252
1443.49	36.2284
1444.13	30.2316
1444.78	28.2348
1445.43	23.238
1446.08	31.2412
1446.73	30.2444
1447.38	25.2476
1448.02	31.2508
1448.67	29.2538
1449.32	29.257
1449.97	33.2602
1450.62	22.2634
1451.27	20.2666
1451.91	26.2698
1452.56	30.273
1453.21	24.2762
1453.86	21.2794
1454.5	28.2826
1455.15	27.2858
1455.8	36.2888
1456.45	33.292
1457.09	33.2952
1457.74	18.2984
1458.39	40.3016
1459.03	34.3048
1459.68	27.308
1460.33	27.3112
1460.97	30.3144
1461.62	32.3176
1462.27	21.3206
1462.91	23.3238
1463.56	29.327
1464.21	33.3302
1464.85	33.3334
1465.5	30.3366
1466.14	26.3398
1466.79	30.343
1467.44	35.3462
1468.08	20.3494
1468.73	28.3524
1469.37	13.3557
1470.02	29.3588
1470.66	28.362
1471.31	34.3652
1471.95	29.3684
1472.6	31.3716
1473.24	28.3748
1473.89	33.378
1474.53	34.3812
1475.18	28.3844
1475.82	27.3874
1476.47	27.3906
1477.11	30.3938
1477.76	32.397
1478.4	31.4002
1479.05	34.4034
1479.69	27.4066
1480.33	34.4098
1480.98	26.413
1481.62	25.4162
1482.27	33.4192
1482.91	25.4224
1483.56	34.4256
1484.2	28.4288
1484.84	24.432
1485.49	21.4352
1486.13	26.4384
1486.77	26.4416
1487.42	37.4448
1488.06	31.448
1488.7	35.451
1489.35	17.4543
1489.99	24.4574
1490.63	28.4606
1491.27	32.4638
1491.92	27.467
1492.56	20.4702
1493.2	22.4734
1493.84	37.4766
1494.49	30.4798
1495.13	28.4828
1495.77	23.486
1496.41	28.4892
1497.06	17.4924
1497.7	27.4956
1498.34	21.4988
1498.98	34.502
1499.62	21.5052
1500.27	25.5084
1500.91	25.5116
1501.55	15.5147
1502.19	20.5178
1502.83	26.521
1503.47	14.5242
1504.11	26.5274
1504.76	41.5306
1505.4	27.5338
1506.04	23.537
1506.68	29.5402
1507.32	25.5434
1507.96	32.5466
1508.6	29.5496
1509.24	28.5528
1509.88	20.556
1510.52	34.5592
1511.16	38.5624
1511.8	23.5656
1512.44	23.5688
1513.08	30.572
1513.72	37.5752
1514.36	33.5784
1515	25.5814
1515.64	30.5846
1516.28	19.5879
1516.92	35.591
1517.56	28.5942
1518.2	32.5974
1518.84	24.6006
1519.48	24.6038
1520.12	25.607
1520.76	23.6102
1521.4	30.6132
1522.04	35.6164
1522.67	38.6196
1523.31	38.6228
1523.95	29.626
1524.59	39.6292
1525.23	24.6324
1525.87	33.6356
1526.51	26.6388
1527.14	43.642
1527.78	24.6452
1528.42	33.6482
1529.06	32.6514
1529.7	32.6546
1530.33	37.6578
1530.97	39.661
1531.61	32.6642
1532.25	25.6674
1532.89	32.6706
1533.52	32.6738
1534.16	32.677
1534.8	32.68
1535.44	21.6832
1536.07	31.6864
1536.71	29.6896
1537.35	29.6928
1537.98	39.696
1538.62	24.6992
1539.26	30.7024
1539.89	28.7056
1540.53	25.7088
1541.17	32.7118
1541.8	31.715
1542.44	32.7182
1543.08	35.7214
1543.71	34.7246
1544.35	34.7278
1544.98	27.731
1545.62	39.7342
1546.26	29.7374
1546.89	26.7406
1547.53	37.7436
1548.16	31.7468
1548.8	18.7501
1549.43	29.7532
1550.07	31.7564
1550.71	15.7596
1551.34	46.7628
1551.98	38.766
1552.61	28.7692
1553.25	34.7724
1553.88	28.7756
1554.52	39.7786
1555.15	29.7818
1555.79	17.785
1556.42	31.7882
1557.05	33.7914
1557.69	30.7946
1558.32	33.7978
1558.96	31.801
1559.59	27.8042
1560.23	26.8074
1560.86	25.8104
1561.49	37.8136
1562.13	33.8168
1562.76	27.82
1563.4	39.8232
1564.03	35.8264
1564.66	37.8296
1565.3	30.8328
1565.93	30.836
1566.56	22.8392
1567.2	39.8422
1567.83	28.8454
1568.46	29.8486
1569.1	25.8518
1569.73	28.855
1570.36	40.8582
1570.99	30.8614
1571.63	30.8646
1572.26	26.8678
1572.89	36.871
1573.53	27.874
1574.16	27.8772
1574.79	24.8804
1575.42	16.8836
1576.05	25.8868
1576.69	29.89
1577.32	24.8932
1577.95	31.8964
1578.58	30.8996
1579.21	23.9028
1579.85	31.906
1580.48	36.909
1581.11	25.9122
1581.74	22.9154
1582.37	25.9186
1583	26.9218
1583.63	27.925
1584.27	30.9282
1584.9	33.9314
1585.53	24.9346
1586.16	25.9378
1586.79	27.9408
1587.42	40.944
1588.05	25.9472
1588.68	30.9504
1589.31	24.9536
1589.94	32.9568
1590.57	28.96
1591.2	26.9632
1591.83	33.9664
1592.46	30.9696
1593.09	35.9726
1593.72	19.9759
1594.35	28.979
1594.98	26.9822
1595.61	35.9854
1596.24	42.9886
1596.87	28.9918
1597.5	36.995
1598.13	32.9982
1598.76	28.0014
1599.39	34.0046
1600.02	24.0076
1600.65	41.0108
1601.28	35.014
1601.91	25.0172
1602.53	33.0204
1603.16	29.0236
1603.79	39.0268
1604.42	40.03
1605.05	34.0332
1605.68	28.0364
1606.31	36.0394
1606.93	32.0426
1607.56	34.0458
1608.19	31.049
1608.82	37.0522
1609.45	41.0554
1610.07	40.0586
1610.7	44.0618
1611.33	34.065
1611.96	33.0682
1612.59	40.0712
1613.21	28.0744
1613.84	28.0776
1614.47	39.0808
1615.09	29.084
1615.72	36.0872
1616.35	40.0904
1616.98	29.0936
1617.6	40.0968
1618.23	25.1
1618.86	28.103
1619.48	35.1062
1620.11	21.1094
1620.74	35.1126
1621.36	32.1158
1621.99	28.119
1622.62	31.1222
1623.24	30.1254
1623.87	30.1286
1624.49	35.1318
1625.12	30.135
1625.75	28.138
1626.37	22.1412
1627	34.1444
1627.62	37.1476
1628.25	23.1508
1628.87	25.154
1629.5	26.1572
1630.13	28.1604
1630.75	25.1636
1631.38	28.1668
1632	25.1698
1632.63	23.173
1633.25	23.1762
1633.88	33.1794
1634.5	31.1826
1635.13	20.1858
1635.75	24.189
1636.38	22.1922
1637	27.1954
1637.62	25.1986
1638.25	27.2016
1638.87	27.2048
1639.5	25.208
1640.12	35.2112
1640.75	18.2144
1641.37	27.2176
1641.99	37.2208
1642.62	28.224
1643.24	31.2272
1643.86	25.2304
1644.49	21.2334
1645.11	17.2367
1645.74	26.2398
1646.36	25.243
1646.98	17.2462
1647.61	29.2494
1648.23	26.2526
1648.85	17.2558
1649.47	13.2589
1650.1	25.2622
1650.72	18.2653
1651.34	26.2684
1651.97	16.2717
1652.59	20.2748
1653.21	19.278
1653.83	22.2812
1654.46	12.2844
1655.08	15.2876
1655.7	16.2907
1656.32	15.2939
1656.94	13.2971
1657.57	26.3002
1658.19	22.3034
1658.81	21.3066
1659.43	10.3098
1660.05	32.313
1660.67	22.3162
1661.3	15.3194
1661.92	19.3226
1662.54	22.3258
1663.16	20.329
1663.78	23.332
1664.4	21.3352
1665.02	26.3384
1665.64	12.3416
1666.27	13.3448
1666.89	15.348
1667.51	16.3512
1668.13	15.3544
1668.75	10.3575
1669.37	24.3608
1669.99	20.3638
1670.61	17.3671
1671.23	21.3702
1671.85	25.3734
1672.47	21.3766
1673.09	20.3798
1673.71	16.383
1674.33	27.3862
1674.95	12.3893
1675.57	21.3926
1676.19	18.3957
1676.81	21.3988
1677.43	23.402
1678.05	12.4052
1678.67	24.4084
1679.29	18.4116
1679.91	9.41478
1680.52	23.418
1681.14	24.4212
1681.76	6.42432
1682.38	21.4276
1683	18.4307
1683.62	18.4339
1684.24	12.437
1684.86	17.4402
1685.47	14.4434
1686.09	22.4466
1686.71	15.4498
1687.33	10.453
1687.95	13.4561
1688.57	3.45932
1689.18	15.4625
1689.8	20.4656
1690.42	9.46886
1691.04	10.472
1691.65	6.47522
1692.27	14.4784
1692.89	10.4816
1693.51	12.4848
1694.13	20.488
1694.74	7.49112
1695.36	13.4943
1695.98	13.4975
1696.59	12.5007
1697.21	16.5038
1697.83	13.507
1698.44	12.5102
1699.06	15.5134
1699.68	17.5166
1700.29	8.51974
1700.91	12.5229
1701.53	10.5261
1702.14	18.5293
1702.76	10.5325
1703.38	12.5356
1703.99	17.5388
1704.61	13.542
1705.23	13.5452
1705.84	16.5484
1706.46	19.5515
1707.07	15.5547
1707.69	9.5579
1708.3	13.5611
1708.92	9.56426
1709.54	11.5675
1710.15	5.57064
1710.77	15.5738
1711.38	6.577
1712	4.58018
1712.61	15.5834
1713.23	7.58654
1713.84	21.5898
1714.46	9.5929
1715.07	16.5961
1715.69	12.5993
1716.3	8.60244
1716.92	12.6056
1717.53	13.6088
1718.14	14.612
1718.76	10.6152
1719.37	11.6183
1719.99	5.62152
1720.6	17.6247
1721.21	11.6279
1721.83	19.6311
1722.44	6.63424
1723.06	12.6374
1723.67	7.6406
1724.28	11.6438
1724.9	16.647
1725.51	7.65014
1726.12	13.6533
1726.74	5.6565
1727.35	3.65968
1727.96	12.6629
1728.58	12.666
1729.19	14.6692
1729.8	19.6724
1730.42	12.6756
1731.03	12.6788
1731.64	5.68194
1732.25	7.68514
1732.87	10.6883
1733.48	7.69148
1734.09	11.6947
1734.7	18.6978
1735.32	10.701
1735.93	10.7042
1736.54	13.7074
1737.15	17.7106
1737.76	17.7138
1738.38	15.7169
1738.99	9.72012
1739.6	13.7233
1740.21	7.72648
1740.82	11.7297
1741.43	16.7328
1742.05	6.73602
1742.66	13.7392
1743.27	15.7424
1743.88	15.7456
1744.49	17.7487
1745.1	2.75192
1745.71	3.7551
1746.32	11.7583
1746.94	9.76146
1747.55	10.7646
1748.16	13.7678
1748.77	6.771
1749.38	11.7742
1749.99	9.77736
1750.6	9.78054
1751.21	15.7837
1751.82	13.7869
1752.43	17.7901
1753.04	14.7933
1753.65	6.79644
1754.26	7.79962
1754.87	10.8028
1755.48	10.806
1756.09	18.8092
1756.7	11.8124
1757.31	7.81554
1757.92	6.81872
1758.53	12.8219
1759.14	17.8251
1759.75	12.8283
1760.35	17.8314
1760.96	15.8346
1761.57	14.8378
1762.18	22.841
1762.79	6.84416
1763.4	8.84734
1764.01	8.85052
1764.62	7.8537
1765.22	13.8569
1765.83	12.8601
1766.44	7.86324
1767.05	14.8664
1767.66	17.8696
1768.27	9.87278
1768.88	7.87596
1769.48	10.8791
1770.09	16.8823
1770.7	11.8855
1771.31	8.88868
1771.91	18.8919
1772.52	7.89504
1773.13	2.89822
1773.74	11.9014
1774.34	8.90458
1774.95	7.90776
1775.56	8.91094
1776.17	11.9141
1776.77	17.9173
1777.38	8.92048
1777.99	10.9237
1778.59	5.92684
1779.2	13.93
1779.81	5.9332
1780.41	5.93638
1781.02	12.9396
1781.63	3.94276
1782.23	11.9459
1782.84	10.9491
1783.45	4.9523
1784.05	18.9555
1784.66	1.95865
1785.27	7.96184
1785.87	15.965
1786.48	9.9682
1787.08	13.9714
1787.69	5.97456
1788.29	13.9777
1788.9	3.98092
1789.51	6.9841
1790.11	0.98728
1790.72	10.9905
1791.32	14.9936
1791.93	7.99682
1792.53	0
1793.14	4.00318
1793.74	12.0064
1794.35	6.00954
1794.95	12.0127
1795.56	9.0159
1796.16	11.0191
1796.77	11.0223
1797.37	10.0254
1797.98	11.0286
1798.58	16.0318
1799.18	8.03498
1799.79	6.03816

## Sheet: (TNT) 1 pM
Raman Shift	SERS Intensity (a.u.)
700.882	106.293
701.624	99.2934
702.366	96.2934
703.107	94.2934
703.849	90.2934
704.591	99.2934
705.332	104.293
706.074	82.2934
706.815	99.2934
707.556	97.2934
708.298	77.2934
709.039	77.2934
709.779	79.2934
710.52	100.293
711.261	74.2934
712.002	77.2934
712.742	74.2934
713.482	84.2934
714.223	83.2934
714.963	102.293
715.703	66.2934
716.444	91.2934
717.183	87.2934
717.923	78.2934
718.663	95.2934
719.403	88.2934
720.142	62.2934
720.881	73.2934
721.621	79.2934
722.359	64.2934
723.099	65.2934
723.838	89.2934
724.577	87.2934
725.316	75.2934
726.055	82.2934
726.793	68.2934
727.532	72.2934
728.271	66.2934
729.008	68.2934
729.747	72.2934
730.485	72.2934
731.223	50.2934
731.961	70.2934
732.699	69.2934
733.437	67.2934
734.174	67.2934
734.912	57.2934
735.649	52.2934
736.387	44.2934
737.124	53.2934
737.861	55.2934
738.598	54.2934
739.335	52.2934
740.072	52.2934
740.809	40.2934
741.545	61.2934
742.282	77.2934
743.018	57.2934
743.755	65.2934
744.491	74.2934
745.227	67.2934
745.964	57.2934
746.699	67.2934
747.436	63.2934
748.171	57.2934
748.906	62.2934
749.643	58.2934
750.378	41.2934
751.113	68.2934
751.849	54.2934
752.584	45.2934
753.319	55.2934
754.054	59.2934
754.789	80.2934
755.523	52.2934
756.259	59.2934
756.993	57.2934
757.727	67.2934
758.462	54.2934
759.197	74.2934
759.931	51.2934
760.665	66.2934
761.398	67.2934
762.132	48.2934
762.867	70.2934
763.6	77.2934
764.334	76.2934
765.067	46.2934
765.8	71.2934
766.535	66.2934
767.268	66.2934
768.001	76.2934
768.734	82.2934
769.466	77.2934
770.199	60.2934
770.932	81.2934
771.664	85.2934
772.397	82.2934
773.129	73.2934
773.863	70.2934
774.595	79.2934
775.327	101.293
776.059	90.2934
776.791	89.2934
777.523	87.2934
778.255	101.293
778.986	98.2934
779.718	108.293
780.449	116.293
781.181	90.2934
781.912	115.293
782.643	91.2934
783.375	104.293
784.105	121.293
784.836	113.293
785.567	113.293
786.297	135.293
787.028	101.293
787.759	136.293
788.489	117.293
789.22	123.293
789.95	110.293
790.679	113.293
791.41	106.293
792.14	95.2934
792.87	108.293
793.6	104.293
794.329	90.2934
795.058	100.293
795.788	100.293
796.517	93.2934
797.247	84.2934
797.975	83.2934
798.705	85.2934
799.434	103.293
800.163	90.2934
800.891	93.2934
801.62	84.2934
802.349	88.2934
803.077	82.2934
803.805	82.2934
804.534	82.2934
805.262	82.2934
805.99	80.2934
806.718	84.2934
807.446	97.2934
808.174	87.2934
808.902	81.2934
809.629	69.2934
810.357	107.293
811.084	75.2934
811.811	70.2934
812.539	77.2934
813.266	69.2934
813.993	67.2934
814.719	69.2934
815.447	67.2934
816.173	66.2934
816.9	75.2934
817.626	66.2934
818.353	57.2934
819.079	75.2934
819.806	69.2934
820.531	76.2934
821.258	60.2934
821.984	59.2934
822.71	71.2934
823.435	73.2934
824.161	71.2934
824.887	78.2934
825.612	73.2934
826.338	68.2934
827.063	60.2934
827.788	58.2934
828.513	56.2934
829.238	66.2934
829.963	58.2934
830.688	71.2934
831.412	59.2934
832.138	65.2934
832.862	76.2934
833.586	66.2934
834.31	51.2934
835.035	46.2934
835.759	47.2934
836.483	51.2934
837.206	57.2934
837.931	56.2934
838.654	61.2934
839.378	71.2934
840.101	72.2934
840.825	72.2934
841.549	64.2934
842.272	62.2934
842.995	71.2934
843.718	67.2934
844.441	65.2934
845.164	63.2934
845.887	85.2934
846.609	74.2934
847.332	66.2934
848.054	59.2934
848.777	68.2934
849.499	53.2934
850.221	82.2934
850.944	64.2934
851.666	65.2934
852.388	86.2934
853.109	77.2934
853.831	71.2934
854.553	64.2934
855.274	58.2934
855.996	66.2934
856.717	58.2934
857.438	54.2934
858.16	57.2934
858.881	46.2934
859.602	64.2934
860.323	83.2934
861.043	78.2934
861.764	48.2934
862.484	70.2934
863.205	78.2934
863.925	70.2934
864.645	69.2934
865.366	71.2934
866.086	73.2934
866.806	77.2934
867.526	82.2934
868.246	91.2934
868.965	92.2934
869.685	70.2934
870.405	82.2934
871.124	79.2934
871.844	78.2934
872.562	58.2934
873.282	72.2934
874.001	80.2934
874.72	72.2934
875.438	76.2934
876.157	69.2934
876.876	67.2934
877.595	72.2934
878.313	91.2934
879.032	55.2934
879.75	66.2934
880.468	78.2934
881.186	73.2934
881.904	74.2934
882.623	77.2934
883.34	81.2934
884.058	75.2934
884.775	72.2934
885.493	59.2934
886.211	57.2934
886.928	76.2934
887.645	88.2934
888.362	73.2934
889.079	67.2934
889.797	80.2934
890.513	72.2934
891.23	72.2934
891.947	60.2934
892.664	54.2934
893.38	67.2934
894.096	63.2934
894.812	62.2934
895.529	58.2934
896.245	65.2934
896.961	68.2934
897.677	74.2934
898.393	62.2934
899.108	70.2934
899.824	70.2934
900.54	74.2934
901.255	81.2934
901.971	66.2934
902.686	66.2934
903.4	63.2934
904.116	46.2934
904.831	77.2934
905.546	75.2934
906.261	43.2934
906.975	70.2934
907.69	85.2934
908.405	77.2934
909.119	71.2934
909.833	76.2934
910.548	93.2934
911.262	78.2934
911.975	65.2934
912.689	79.2934
913.404	71.2934
914.117	66.2934
914.831	85.2934
915.544	79.2934
916.258	93.2934
916.971	95.2934
917.685	66.2934
918.398	76.2934
919.11	79.2934
919.824	89.2934
920.537	75.2934
921.25	79.3062
921.962	82.319
922.675	72.3318
923.387	72.3446
924.1	68.3574
924.812	65.3704
925.524	94.3832
926.237	77.396
926.949	75.4088
927.661	85.4216
928.373	80.4344
929.085	83.4472
929.796	80.46
930.508	67.4728
931.219	55.4856
931.931	82.4984
932.642	74.5112
933.353	80.524
934.064	79.5368
934.776	94.5496
935.487	75.5624
936.197	67.5752
936.907	106.588
937.618	97.6008
938.329	91.6136
939.039	79.6264
939.75	71.6392
940.46	83.652
941.17	83.665
941.881	90.6776
942.59	57.6906
943.3	105.703
944.01	95.7162
944.72	89.729
945.43	86.7418
946.139	78.7546
946.848	106.767
947.558	99.7802
948.267	90.793
948.976	83.8058
949.685	97.8186
950.394	91.8314
951.103	103.844
951.812	103.857
952.52	97.8698
953.229	116.883
953.938	103.895
954.646	109.908
955.354	87.921
956.063	90.9338
956.77	98.9466
957.479	93.9594
958.187	99.9724
958.894	91.9852
959.602	96.998
960.31	92.0108
961.017	103.024
961.725	112.036
962.432	83.0492
963.14	95.062
963.846	108.075
964.554	108.088
965.261	128.1
965.968	105.113
966.674	110.126
967.381	96.1388
968.088	97.1516
968.795	120.164
969.501	119.177
970.207	119.19
970.913	127.203
971.62	115.216
972.326	137.228
973.032	116.241
973.738	108.254
974.443	126.267
975.149	117.28
975.855	102.293
976.561	130.305
977.266	112.318
977.971	124.331
978.677	113.344
979.382	114.357
980.086	94.3694
980.792	97.3822
981.496	89.395
982.201	105.408
982.905	79.4206
983.611	85.4334
984.315	71.4462
985.019	71.459
985.724	85.4718
986.428	67.4846
987.132	69.4974
987.836	81.5102
988.54	77.523
989.244	75.5358
989.948	70.5486
990.651	72.5614
991.355	71.5744
992.058	82.5872
992.761	73.6
993.465	57.6128
994.168	79.6256
994.871	62.6384
995.574	78.6512
996.277	60.664
996.98	62.6768
997.683	74.6896
998.385	72.7024
999.088	66.7152
999.79	73.728
1000.49	76.7408
1001.19	70.7536
1001.9	69.7664
1002.6	68.7792
1003.3	71.792
1004	85.8048
1004.7	80.8176
1005.41	67.8304
1006.11	62.8432
1006.81	67.856
1007.51	79.869
1008.21	68.8818
1008.91	63.8946
1009.62	72.9074
1010.32	51.9202
1011.02	76.933
1011.72	68.9458
1012.42	72.9586
1013.12	59.9714
1013.82	71.9842
1014.52	66.997
1015.22	83.0098
1015.92	75.0226
1016.62	90.0354
1017.32	68.0482
1018.02	92.061
1018.72	76.0738
1019.42	72.0866
1020.12	59.0994
1020.82	66.1122
1021.52	91.125
1022.22	86.1378
1022.92	76.1506
1023.62	83.1634
1024.32	91.1764
1025.02	93.1892
1025.72	80.202
1026.42	83.2148
1027.11	90.2276
1027.81	88.2404
1028.51	90.2532
1029.21	101.266
1029.91	85.2788
1030.61	95.2916
1031.31	73.3044
1032	62.3172
1032.7	83.33
1033.4	69.3428
1034.1	99.3556
1034.8	76.3684
1035.49	99.3812
1036.19	94.394
1036.89	75.4068
1037.59	81.4196
1038.28	82.4324
1038.98	95.4452
1039.68	93.4582
1040.38	89.471
1041.07	83.4838
1041.77	83.4966
1042.47	90.5094
1043.16	98.5222
1043.86	72.535
1044.56	83.5478
1045.25	108.561
1045.95	84.5734
1046.65	77.5862
1047.34	94.599
1048.04	75.6118
1048.73	65.6246
1049.43	65.6374
1050.13	56.6502
1050.82	78.663
1051.52	64.6758
1052.21	76.6886
1052.91	85.7014
1053.6	53.7142
1054.3	60.727
1054.99	63.7398
1055.69	41.7528
1056.38	48.7656
1057.08	73.7784
1057.77	63.7912
1058.47	81.804
1059.16	57.8168
1059.86	72.8296
1060.55	55.8424
1061.25	64.8552
1061.94	56.868
1062.64	66.8808
1063.33	77.8936
1064.02	62.9064
1064.72	59.9192
1065.41	49.932
1066.11	50.9448
1066.8	63.9576
1067.49	81.9704
1068.19	60.9832
1068.88	61.996
1069.57	70.0088
1070.27	47.0216
1070.96	69.0344
1071.65	55.0474
1072.35	83.0602
1073.04	77.073
1073.73	73.0858
1074.42	60.0986
1075.12	83.1114
1075.81	58.1242
1076.5	59.137
1077.19	60.1498
1077.89	83.1626
1078.58	63.1754
1079.27	56.1882
1079.96	87.201
1080.65	64.2138
1081.35	68.2266
1082.04	76.2394
1082.73	74.2522
1083.42	81.265
1084.11	47.2778
1084.8	58.2906
1085.49	65.3034
1086.19	72.3162
1086.88	66.329
1087.57	57.342
1088.26	59.3548
1088.95	82.3676
1089.64	83.3804
1090.33	79.3932
1091.02	51.406
1091.71	58.4188
1092.4	70.4316
1093.09	70.4444
1093.78	65.4572
1094.47	81.47
1095.16	67.4828
1095.85	75.4956
1096.54	64.5084
1097.23	83.5212
1097.92	78.534
1098.61	48.5468
1099.3	69.5596
1099.99	55.5724
1100.68	62.5852
1101.37	71.598
1102.06	66.6108
1102.75	71.6236
1103.43	74.6364
1104.12	58.6494
1104.81	57.6622
1105.5	61.675
1106.19	80.6878
1106.88	64.7006
1107.57	59.7134
1108.25	70.7262
1108.94	77.739
1109.63	84.7518
1110.32	64.7646
1111.01	58.7774
1111.69	65.7902
1112.38	79.803
1113.07	64.8158
1113.76	61.8286
1114.44	64.8414
1115.13	43.8542
1115.82	57.867
1116.51	74.8798
1117.19	84.8926
1117.88	66.9054
1118.57	67.9182
1119.25	66.931
1119.94	82.9438
1120.63	86.9568
1121.31	63.9696
1122	62.9824
1122.69	81.9952
1123.37	70.008
1124.06	68.0208
1124.74	68.0336
1125.43	68.0464
1126.12	63.0592
1126.8	63.072
1127.49	47.0848
1128.17	55.0976
1128.86	77.1104
1129.54	83.1232
1130.23	62.136
1130.92	62.1488
1131.6	87.1616
1132.29	69.1744
1132.97	55.1872
1133.66	92.2
1134.34	82.2128
1135.02	64.2256
1135.71	71.2384
1136.39	83.2512
1137.08	81.2642
1137.76	79.277
1138.45	83.2898
1139.13	64.3026
1139.82	74.3154
1140.5	72.3282
1141.18	80.341
1141.87	71.3538
1142.55	80.3666
1143.23	83.3794
1143.92	76.3922
1144.6	94.405
1145.29	79.4178
1145.97	74.4306
1146.65	69.4434
1147.33	68.4562
1148.02	71.469
1148.7	61.4818
1149.38	67.4946
1150.07	44.5074
1150.75	70.5202
1151.43	69.533
1152.11	72.546
1152.8	76.5588
1153.48	71.5716
1154.16	67.5844
1154.84	57.5972
1155.53	63.61
1156.21	67.6228
1156.89	69.6356
1157.57	79.6484
1158.25	82.6612
1158.93	72.674
1159.62	69.6868
1160.3	58.6996
1160.98	53.7124
1161.66	66.7252
1162.34	62.738
1163.02	61.7508
1163.7	62.7636
1164.38	67.7764
1165.07	58.7892
1165.75	68.802
1166.43	73.8148
1167.11	64.8276
1167.79	85.8404
1168.47	81.8534
1169.15	71.8662
1169.83	82.879
1170.51	65.8918
1171.19	75.9046
1171.87	81.9174
1172.55	97.9302
1173.23	71.943
1173.91	70.9558
1174.59	51.9686
1175.27	67.9814
1175.95	74.9942
1176.63	55.007
1177.31	66.0198
1177.98	69.0326
1178.66	74.0454
1179.34	75.0582
1180.02	68.071
1180.7	65.0838
1181.38	86.0966
1182.06	66.1094
1182.74	69.1222
1183.41	69.1352
1184.09	57.148
1184.77	79.1608
1185.45	65.1736
1186.13	65.1864
1186.8	62.1992
1187.48	82.212
1188.16	78.2248
1188.84	60.2376
1189.52	78.2504
1190.19	77.2632
1190.87	81.276
1191.55	87.2888
1192.23	71.3016
1192.9	67.3144
1193.58	78.3272
1194.26	61.34
1194.93	61.3528
1195.61	58.3656
1196.29	68.3784
1196.96	85.3912
1197.64	65.404
1198.32	77.417
1198.99	80.4298
1199.67	64.4426
1200.35	68.4554
1201.02	66.4682
1201.7	76.481
1202.37	70.4938
1203.05	52.5066
1203.73	63.5194
1204.4	65.5322
1205.08	48.545
1205.75	52.5578
1206.43	56.5706
1207.1	81.5834
1207.78	68.5962
1208.45	55.609
1209.13	63.6218
1209.8	59.6346
1210.48	59.6474
1211.15	74.6602
1211.83	57.673
1212.5	66.6858
1213.18	63.6986
1213.85	69.7116
1214.53	80.7244
1215.2	77.7372
1215.88	59.75
1216.55	53.7628
1217.22	63.7756
1217.9	57.7884
1218.57	43.8012
1219.25	57.814
1219.92	68.8268
1220.59	55.8396
1221.27	58.8524
1221.94	63.8652
1222.61	54.878
1223.29	56.8908
1223.96	71.9036
1224.63	57.9164
1225.31	60.9292
1225.98	60.942
1226.65	66.9548
1227.32	73.9676
1228	73.9804
1228.67	71.9932
1229.34	60.006
1230.01	62.019
1230.69	72.0318
1231.36	50.0446
1232.03	49.0574
1232.7	48.0702
1233.37	49.083
1234.05	58.0958
1234.72	40.1086
1235.39	52.1214
1236.06	69.1342
1236.73	70.147
1237.4	52.1598
1238.08	39.1726
1238.75	73.1854
1239.42	43.1982
1240.09	39.211
1240.76	80.2238
1241.43	52.2366
1242.1	41.2494
1242.77	60.2622
1243.44	32.275
1244.11	50.2878
1244.78	56.3006
1245.45	63.3136
1246.12	53.3264
1246.8	50.3392
1247.47	43.352
1248.14	44.3648
1248.81	58.3776
1249.48	57.3904
1250.15	58.4032
1250.81	53.416
1251.48	58.4288
1252.15	39.4416
1252.82	35.4544
1253.49	62.4672
1254.16	47.48
1254.83	61.4928
1255.5	41.5056
1256.17	49.5184
1256.84	58.5312
1257.51	54.544
1258.18	47.5568
1258.84	31.5696
1259.51	54.5824
1260.18	64.5952
1260.85	50.608
1261.52	78.621
1262.19	36.6338
1262.85	36.6466
1263.52	47.6594
1264.19	70.6722
1264.86	78.685
1265.53	64.6978
1266.19	76.7106
1266.86	62.7234
1267.53	70.7362
1268.2	51.749
1268.86	54.7618
1269.53	50.7746
1270.2	74.7874
1270.86	60.8002
1271.53	53.813
1272.2	66.8258
1272.87	47.8386
1273.53	52.8514
1274.2	51.8642
1274.87	61.877
1275.53	47.8898
1276.2	60.9026
1276.86	80.9156
1277.53	64.9284
1278.2	59.9412
1278.86	36.954
1279.53	66.9668
1280.2	59.9796
1280.86	49.9924
1281.53	50.0052
1282.19	32.018
1282.86	57.0308
1283.52	49.0436
1284.19	48.0564
1284.85	57.0692
1285.52	49.082
1286.18	41.0948
1286.85	65.1076
1287.51	45.1204
1288.18	38.1332
1288.84	42.146
1289.51	56.1588
1290.17	50.1716
1290.84	38.1844
1291.5	47.1972
1292.17	49.2102
1292.83	46.223
1293.49	56.2358
1294.16	51.2486
1294.82	67.2614
1295.49	32.2742
1296.15	61.287
1296.81	53.2998
1297.48	46.3126
1298.14	51.3254
1298.8	72.3382
1299.47	48.351
1300.13	51.3638
1300.79	56.3766
1301.46	38.3894
1302.12	59.4022
1302.78	56.415
1303.45	52.4278
1304.11	46.4406
1304.77	56.4534
1305.43	53.4662
1306.1	57.479
1306.76	52.4918
1307.42	54.5046
1308.08	73.5176
1308.75	38.5304
1309.41	53.5432
1310.07	44.556
1310.73	44.5688
1311.39	50.5816
1312.06	68.5944
1312.72	64.6072
1313.38	55.62
1314.04	69.6328
1314.7	53.6456
1315.36	43.6584
1316.03	56.6712
1316.69	50.684
1317.35	44.6968
1318.01	58.7096
1318.67	58.7224
1319.33	50.7352
1319.99	52.748
1320.65	56.7608
1321.31	60.7736
1321.97	59.7864
1322.63	48.7994
1323.29	49.8122
1323.95	60.825
1324.61	52.8378
1325.27	62.8506
1325.93	57.8634
1326.59	61.8762
1327.25	46.889
1327.91	59.9018
1328.57	66.9146
1329.23	42.9274
1329.89	49.9402
1330.55	61.953
1331.21	69.9658
1331.87	67.9786
1332.53	52.9914
1333.19	81.0042
1333.85	54.017
1334.51	87.0298
1335.16	65.0426
1335.82	66.0554
1336.48	50.0682
1337.14	72.0812
1337.8	63.094
1338.46	74.1068
1339.11	55.1196
1339.77	81.1324
1340.43	79.1452
1341.09	68.158
1341.75	67.1708
1342.4	77.1836
1343.06	74.1964
1343.72	73.2092
1344.38	67.4162
1345.04	69.3576
1345.69	88.6938
1346.35	82.0504
1347.01	84.0326
1347.66	71.8344
1348.32	68.9402
1348.98	81.134
1349.64	93.8156
1350.29	77.8026
1350.95	79.6694
1351.61	93.4842
1352.26	85.1496
1352.92	81.7704
1353.57	84.894
1354.23	79.9928
1354.89	80.664
1355.54	104.186
1356.2	80.1784
1356.86	85.6046
1357.51	89.2016
1358.17	92.1676
1358.82	96.9584
1359.48	86.0792
1360.13	77.7112
1360.79	84.68
1361.44	69.7416
1362.1	84.6174
1362.76	91.098
1363.41	77.6442
1364.07	69.2006
1364.72	91.5598
1365.38	76.4408
1366.03	77.0348
1366.69	87.8652
1367.34	94.748
1367.99	73.3994
1368.65	89.9602
1369.3	88.222
1369.96	87.692
1370.61	77.9442
1371.27	75.1208
1371.92	73.7932
1372.57	75.639
1373.23	72.6516
1373.88	83.2884
1374.54	91.3522
1375.19	93.9228
1375.84	83.9574
1376.5	88.1102
1377.15	83.8528
1377.8	91.5442
1378.46	93.6056
1379.11	77.0936
1379.76	71.9002
1380.41	77.8956
1381.07	73.0676
1381.72	84.1824
1382.37	88.4298
1383.03	81.1666
1383.68	86.1666
1384.33	78.734
1384.98	86.792
1385.63	79.5032
1386.29	86.3564
1386.94	82.336
1387.59	78.442
1388.24	69.849
1388.9	85.223
1389.55	68.0626
1390.2	63.4766
1390.85	65.4502
1391.5	61.0778
1392.15	70.9458
1392.8	68.1324
1393.46	73.7614
1394.11	67.1176
1394.76	66.8348
1395.41	53.1076
1396.06	64.8566
1396.71	65.2348
1397.36	54.8214
1398.01	60.5902
1398.66	54.875
1399.31	64.361
1399.96	44.7052
1400.61	51.2148
1401.26	53.4316
1401.91	64.6036
1402.56	59.3852
1403.21	55.6134
1403.86	54.2392
1404.51	43.4214
1405.16	38.385
1405.81	50.4798
1406.46	47.413
1407.11	52.9926
1407.76	62.241
1408.41	59.6628
1409.06	61.3188
1409.71	55.9846
1410.36	62.332
1411.01	42.4656
1411.59	47.8774
1412.25	57.8932
1412.9	40.9092
1413.55	53.9252
1414.2	40.941
1414.86	50.957
1415.51	43.9728
1416.16	53.9888
1416.81	49.0048
1417.47	38.0206
1418.12	59.0366
1418.77	44.0524
1419.42	46.0684
1420.07	44.0844
1420.73	70.1002
1421.38	45.1162
1422.03	33.132
1422.68	62.148
1423.33	52.164
1423.98	54.1798
1424.64	49.1958
1425.29	46.2116
1425.94	51.2276
1426.59	49.2436
1427.24	41.2594
1427.89	33.2754
1428.54	55.2912
1429.19	46.3072
1429.84	53.3232
1430.49	60.339
1431.14	58.355
1431.79	45.3708
1432.44	39.3868
1433.09	70.4028
1433.74	33.4186
1434.39	42.4346
1435.04	24.4504
1435.69	58.4664
1436.34	57.4824
1436.99	41.4982
1437.64	51.5142
1438.29	57.5302
1438.94	38.546
1439.59	48.562
1440.24	48.5778
1440.89	34.5938
1441.54	60.6096
1442.19	35.6256
1442.84	57.6416
1443.49	36.6574
1444.13	38.6734
1444.78	26.6894
1445.43	43.7052
1446.08	42.7212
1446.73	61.737
1447.38	32.753
1448.02	61.769
1448.67	63.7848
1449.32	60.8008
1449.97	48.8166
1450.62	38.8326
1451.27	33.8486
1451.91	43.8644
1452.56	39.8804
1453.21	52.8962
1453.86	36.9122
1454.5	64.9282
1455.15	45.944
1455.8	51.96
1456.45	37.9758
1457.09	52.9918
1457.74	36.0078
1458.39	43.0236
1459.03	41.0396
1459.68	51.0554
1460.33	51.0714
1460.97	44.0874
1461.62	29.1032
1462.27	46.1192
1462.91	55.135
1463.56	45.151
1464.21	45.167
1464.85	31.1828
1465.5	53.1988
1466.14	35.2148
1466.79	42.2306
1467.44	48.2466
1468.08	30.2624
1468.73	42.2784
1469.37	63.2942
1470.02	47.3102
1470.66	52.3262
1471.31	40.342
1471.95	41.358
1472.6	57.374
1473.24	61.3898
1473.89	38.4058
1474.53	40.4216
1475.18	30.4376
1475.82	52.4536
1476.47	49.4694
1477.11	48.4854
1477.76	43.5012
1478.4	56.5172
1479.05	63.5332
1479.69	39.549
1480.33	22.565
1480.98	30.5808
1481.62	37.5968
1482.27	28.6128
1482.91	44.6286
1483.56	36.6446
1484.2	47.6604
1484.84	45.6764
1485.49	43.6924
1486.13	56.7082
1486.77	23.7242
1487.42	32.74
1488.06	59.756
1488.7	35.772
1489.35	58.7878
1489.99	36.8038
1490.63	44.8196
1491.27	47.8356
1491.92	40.8516
1492.56	56.8674
1493.2	30.8834
1493.84	37.8992
1494.49	50.9152
1495.13	38.9312
1495.77	58.947
1496.41	42.963
1497.06	52.9788
1497.7	34.9948
1498.34	63.0108
1498.98	49.0266
1499.62	47.0426
1500.27	36.0586
1500.91	15.0744
1501.55	51.0904
1502.19	38.1062
1502.83	50.1222
1503.47	58.1382
1504.11	46.154
1504.76	54.17
1505.4	34.1858
1506.04	29.2018
1506.68	58.2178
1507.32	34.2336
1507.96	40.2496
1508.6	70.2654
1509.24	38.2814
1509.88	54.2974
1510.52	61.3132
1511.16	50.3292
1511.8	31.345
1512.44	46.361
1513.08	37.377
1513.72	58.3928
1514.36	55.4088
1515	73.4246
1515.64	45.4406
1516.28	53.4566
1516.92	32.4724
1517.56	52.4884
1518.2	32.5042
1518.84	53.5202
1519.48	49.5362
1520.12	46.552
1520.76	47.568
1521.4	44.5838
1522.04	59.5998
1522.67	58.6158
1523.31	55.6316
1523.95	43.6476
1524.59	46.6634
1525.23	51.6794
1525.87	55.6954
1526.51	66.7112
1527.14	36.7272
1527.78	52.7432
1528.42	41.759
1529.06	46.775
1529.7	39.7908
1530.33	59.8068
1530.97	53.8228
1531.61	41.8386
1532.25	45.8546
1532.89	59.8704
1533.52	54.8864
1534.16	56.9024
1534.8	66.9182
1535.44	48.9342
1536.07	56.95
1536.71	61.966
1537.35	60.982
1537.98	54.9978
1538.62	60.0138
1539.26	61.0296
1539.89	50.0456
1540.53	43.0616
1541.17	64.0774
1541.8	65.0934
1542.44	42.1092
1543.08	47.1252
1543.71	51.1412
1544.35	44.157
1544.98	58.173
1545.62	48.1888
1546.26	73.2048
1546.89	59.2208
1547.53	48.2366
1548.16	72.2526
1548.8	54.2684
1549.43	66.2844
1550.07	51.3004
1550.71	47.3162
1551.34	56.3322
1551.98	36.348
1552.61	79.364
1553.25	55.38
1553.88	54.3958
1554.52	75.4118
1555.15	57.4276
1555.79	68.4436
1556.42	49.4596
1557.05	60.4754
1557.69	44.4914
1558.32	46.5074
1558.96	50.5232
1559.59	44.5392
1560.23	47.555
1560.86	49.571
1561.49	51.5868
1562.13	37.6028
1562.76	61.6188
1563.4	42.6346
1564.03	63.6506
1564.66	65.6666
1565.3	57.6824
1565.93	52.6984
1566.56	60.7142
1567.2	47.7302
1567.83	44.7462
1568.46	58.762
1569.1	54.778
1569.73	59.7938
1570.36	63.8098
1570.99	52.8258
1571.63	51.8416
1572.26	62.8576
1572.89	48.8734
1573.53	56.8894
1574.16	68.9054
1574.79	60.9212
1575.42	42.9372
1576.05	63.953
1576.69	54.969
1577.32	50.985
1577.95	48.0008
1578.58	32.0168
1579.21	50.0326
1579.85	65.0486
1580.48	64.0646
1581.11	48.0804
1581.74	54.0964
1582.37	37.1122
1583	62.1282
1583.63	46.1442
1584.27	50.16
1584.9	51.176
1585.53	50.192
1586.16	45.2078
1586.79	53.2238
1587.42	61.2396
1588.05	51.2556
1588.68	65.2714
1589.31	60.2874
1589.94	70.3034
1590.57	63.3192
1591.2	68.3352
1591.83	61.3512
1592.46	51.367
1593.09	57.383
1593.72	46.3988
1594.35	40.4148
1594.98	64.4308
1595.61	47.4466
1596.24	58.4626
1596.87	46.4784
1597.5	58.4944
1598.13	36.5104
1598.76	66.5262
1599.39	65.5422
1600.02	51.558
1600.65	73.574
1601.28	61.59
1601.91	76.6058
1602.53	57.6218
1603.16	64.6376
1603.79	53.6536
1604.42	65.6696
1605.05	45.6854
1605.68	54.7014
1606.31	60.7174
1606.93	50.7332
1607.56	64.7492
1608.19	56.765
1608.82	59.781
1609.45	55.7968
1610.07	68.8128
1610.7	76.8288
1611.33	44.8446
1611.96	61.8606
1612.59	64.8764
1613.21	58.8924
1613.84	64.9084
1614.47	40.9242
1615.09	64.9402
1615.72	62.9562
1616.35	76.972
1616.98	40.988
1617.6	68.0038
1618.23	55.0198
1618.86	68.0358
1619.48	58.0516
1620.11	58.0676
1620.74	57.0834
1621.36	63.0994
1621.99	38.1154
1622.62	52.1312
1623.24	56.1472
1623.87	70.163
1624.49	52.179
1625.12	76.195
1625.75	45.2108
1626.37	40.2268
1627	63.2426
1627.62	57.2586
1628.25	65.2746
1628.87	45.2904
1629.5	47.3064
1630.13	40.3222
1630.75	49.3382
1631.38	44.3542
1632	66.37
1632.63	49.386
1633.25	54.4018
1633.88	62.4178
1634.5	42.4338
1635.13	51.4496
1635.75	35.4656
1636.38	31.4814
1637	52.4974
1637.62	57.5134
1638.25	66.5292
1638.87	46.5452
1639.5	55.561
1640.12	52.577
1640.75	47.593
1641.37	58.6088
1641.99	56.6248
1642.62	40.6408
1643.24	45.6566
1643.86	43.6726
1644.49	34.6884
1645.11	46.7044
1645.74	45.7204
1646.36	33.7362
1646.98	53.7522
1647.61	68.768
1648.23	40.784
1648.85	48.8
1649.47	55.8158
1650.1	46.8318
1650.72	53.8476
1651.34	36.8636
1651.97	45.8796
1652.59	22.8954
1653.21	44.9114
1653.83	45.9272
1654.46	37.9432
1655.08	51.9592
1655.7	52.975
1656.32	54.991
1656.94	42.0068
1657.57	50.0228
1658.19	50.0388
1658.81	49.0546
1659.43	37.0706
1660.05	44.0864
1660.67	34.1024
1661.3	37.1184
1661.92	46.1342
1662.54	38.1502
1663.16	37.166
1663.78	54.182
1664.4	47.198
1665.02	61.2138
1665.64	23.2298
1666.27	27.2456
1666.89	32.2616
1667.51	40.2776
1668.13	34.2934
1668.75	31.3094
1669.37	34.3254
1669.99	33.3412
1670.61	32.3572
1671.23	14.3731
1671.85	35.389
1672.47	28.4048
1673.09	68.4208
1673.71	32.4368
1674.33	35.4526
1674.95	32.4686
1675.57	28.4846
1676.19	43.5004
1676.81	26.5164
1677.43	43.5322
1678.05	42.5482
1678.67	23.5642
1679.29	43.58
1679.91	20.596
1680.52	48.6118
1681.14	30.6278
1681.76	17.6437
1682.38	25.6596
1683	41.6756
1683.62	25.6914
1684.24	25.7074
1684.86	25.7234
1685.47	19.7392
1686.09	29.7552
1686.71	22.771
1687.33	27.787
1687.95	23.803
1688.57	42.8188
1689.18	35.8348
1689.8	14.8507
1690.42	42.8666
1691.04	21.8826
1691.65	21.8984
1692.27	24.9144
1692.89	34.9302
1693.51	13.9462
1694.13	22.9622
1694.74	30.978
1695.36	41.994
1695.98	24.0098
1696.59	39.0258
1697.21	16.0417
1697.83	31.0576
1698.44	26.0736
1699.06	25.0894
1699.68	32.1054
1700.29	13.1213
1700.91	35.1372
1701.53	27.1532
1702.14	21.169
1702.76	15.185
1703.38	31.201
1703.99	40.2168
1704.61	18.2328
1705.23	34.2488
1705.84	15.2646
1706.46	32.2806
1707.07	26.2964
1707.69	26.3124
1708.3	5.3283
1708.92	32.3442
1709.54	16.3602
1710.15	34.376
1710.77	33.392
1711.38	13.4079
1712	20.4238
1712.61	28.4398
1713.23	20.4556
1713.84	23.4716
1714.46	42.4876
1715.07	14.5034
1715.69	8.51936
1716.3	44.5352
1716.92	20.5512
1717.53	16.5671
1718.14	4.58304
1718.76	25.599
1719.37	38.6148
1719.99	24.6308
1720.6	27.6468
1721.21	19.6626
1721.83	23.6786
1722.44	25.6944
1723.06	3.7104
1723.67	4.72634
1724.28	25.7422
1724.9	17.7582
1725.51	37.774
1726.12	21.79
1726.74	16.8059
1727.35	35.8218
1727.96	15.8378
1728.58	24.8536
1729.19	11.8696
1729.8	27.8856
1730.42	7.90146
1731.03	27.9174
1731.64	28.9334
1732.25	19.9492
1732.87	22.9652
1733.48	32.981
1734.09	11.997
1734.7	38.0128
1735.32	25.0288
1735.93	27.0448
1736.54	13.0607
1737.15	33.0766
1737.76	34.0926
1738.38	26.1084
1738.99	14.1243
1739.6	22.1402
1740.21	2.1562
1740.82	12.1721
1741.43	39.188
1742.05	24.204
1742.66	31.2198
1743.27	29.2358
1743.88	40.2518
1744.49	15.2676
1745.1	22.2836
1745.71	17.2995
1746.32	24.3154
1746.94	17.3313
1747.55	25.3472
1748.16	46.3632
1748.77	17.3791
1749.38	22.395
1749.99	25.411
1750.6	31.4268
1751.21	12.4428
1751.82	25.4586
1752.43	8.4746
1753.04	14.4905
1753.65	5.50646
1754.26	23.5224
1754.87	27.5382
1755.48	4.55422
1756.09	12.5701
1756.7	18.586
1757.31	29.602
1757.92	18.6179
1758.53	25.6338
1759.14	13.6497
1759.75	12.6657
1760.35	23.6816
1760.96	21.6974
1761.57	17.7134
1762.18	19.7294
1762.79	21.7452
1763.4	30.7612
1764.01	22.777
1764.62	15.793
1765.22	16.8089
1765.83	23.8248
1766.44	29.8408
1767.05	16.8567
1767.66	6.87264
1768.27	23.8886
1768.88	25.9044
1769.48	10.9204
1770.09	11.9363
1770.7	13.9522
1771.31	11.9682
1771.91	7.98408
1772.52	0
1773.13	30.016
1773.74	14.0318
1774.34	16.0478
1774.95	19.0637
1775.56	0.07961
1776.17	21.0956
1776.77	26.1114
1777.38	10.1274
1777.99	27.1432
1778.59	6.15922
1779.2	30.1752
1779.81	11.1911
1780.41	11.207
1781.02	12.2229
1781.63	14.2388
1782.23	9.25474
1782.84	8.27064
1783.45	17.2866
1784.05	21.3024
1784.66	13.3184
1785.27	28.3344
1785.87	26.3502
1786.48	15.3662
1787.08	39.382
1787.69	1.39803
1788.29	40.414
1788.9	13.4299
1789.51	1.44579
1790.11	16.4617
1790.72	25.4776
1791.32	29.4936
1791.93	6.50948
1792.53	11.5254
1793.14	11.5413
1793.74	21.5572
1794.35	19.5732
1794.95	25.589
1795.56	14.605
1796.16	30.621
1796.77	25.6368
1797.37	11.6528
1797.98	17.6687
1798.58	22.6846
1799.18	30.7006
1799.79	15.7164
