# Supplementary material for: Detection of Explosives by SERS Platform Using Metal Nanogap Substrates
Source: Sensors (Basel). 2021 Aug 18;21(16):5567. doi: 10.3390/s21165567 (PMC8402271; doi:10.3390/s21165567)
Supplement: Supplementary file 1 [file sensors-21-05567-s001.zip › Table 4.xlsx]

## Sheet: With plasma treatment
Raman Shift	SERS Intensity
700.882	234.558
701.624	208.808
702.366	222.308
703.107	226.058
703.849	213.808
704.591	222.058
705.332	231.058
706.074	229.558
706.815	214.308
707.556	232.558
708.298	233.308
709.039	206.808
709.779	210.558
710.52	219.808
711.261	220.058
712.002	213.058
712.742	213.808
713.482	207.558
714.223	213.808
714.963	219.308
715.703	200.308
716.444	219.058
717.183	217.808
717.923	218.558
718.663	219.558
719.403	210.808
720.142	219.808
720.881	213.058
721.621	227.058
722.359	219.308
723.099	214.058
723.838	219.808
724.577	210.058
725.316	221.558
726.055	213.058
726.793	214.558
727.532	223.308
728.271	212.058
729.008	215.308
729.747	205.058
730.485	215.558
731.223	219.558
731.961	225.558
732.699	219.308
733.437	221.308
734.174	208.058
734.912	223.808
735.649	212.558
736.387	215.058
737.124	215.558
737.861	216.058
738.598	193.558
739.335	208.808
740.072	220.308
740.809	229.808
741.545	231.308
742.282	220.308
743.018	226.558
743.755	205.808
744.491	219.558
745.227	215.808
745.964	198.308
746.699	212.558
747.436	208.308
748.171	203.308
748.906	188.808
749.643	216.058
750.378	213.058
751.113	195.308
751.849	198.058
752.584	223.308
753.319	207.058
754.054	209.558
754.789	207.558
755.523	223.058
756.259	217.058
756.993	192.558
757.727	213.808
758.462	216.808
759.197	205.058
759.931	221.808
760.665	201.058
761.398	227.308
762.132	219.308
762.867	233.558
763.6	221.558
764.334	231.058
765.067	227.808
765.8	225.558
766.535	217.308
767.268	224.558
768.001	228.308
768.734	228.808
769.466	228.308
770.199	234.808
770.932	226.308
771.664	230.808
772.397	229.558
773.129	219.558
773.863	224.058
774.595	226.558
775.327	228.808
776.059	232.308
776.791	235.058
777.523	238.058
778.255	215.308
778.986	224.058
779.718	229.558
780.449	218.058
781.181	229.308
781.912	229.558
782.643	228.808
783.375	234.058
784.105	237.808
784.836	232.558
785.567	233.558
786.297	222.058
787.028	227.558
787.759	223.558
788.489	228.558
789.22	227.558
789.95	239.558
790.679	227.308
791.41	236.308
792.14	227.308
792.87	235.558
793.6	228.558
794.329	236.058
795.058	248.808
795.788	234.058
796.517	231.808
797.247	238.058
797.975	246.558
798.705	247.058
799.434	233.058
800.163	246.808
800.891	257.308
801.62	251.558
802.349	246.308
803.077	260.558
803.805	254.808
804.534	254.808
805.262	256.808
805.99	248.058
806.718	266.558
807.446	253.058
808.174	262.808
808.902	265.808
809.629	253.558
810.357	257.558
811.084	258.308
811.811	260.808
812.539	234.308
813.266	250.558
813.993	229.808
814.719	262.558
815.447	242.308
816.173	229.058
816.9	239.558
817.626	230.308
818.353	239.058
819.079	246.808
819.806	231.558
820.531	248.808
821.258	228.058
821.984	232.808
822.71	247.058
823.435	235.058
824.161	242.058
824.887	251.308
825.612	233.058
826.338	241.558
827.063	241.808
827.788	235.058
828.513	234.308
829.238	234.808
829.963	219.808
830.688	228.558
831.412	235.558
832.138	238.808
832.862	228.308
833.586	234.808
834.31	229.808
835.035	226.058
835.759	237.308
836.483	225.808
837.206	221.808
837.931	215.058
838.654	223.308
839.378	222.308
840.101	233.558
840.825	232.558
841.549	228.308
842.272	225.308
842.995	229.308
843.718	233.808
844.441	210.558
845.164	226.058
845.887	236.808
846.609	215.558
847.332	214.808
848.054	212.058
848.777	212.308
849.499	225.558
850.221	207.808
850.944	219.058
851.666	218.308
852.388	219.308
853.109	217.058
853.831	209.558
854.553	210.808
855.274	224.058
855.996	207.558
856.717	220.808
857.438	216.558
858.16	214.808
858.881	219.308
859.602	193.558
860.323	202.558
861.043	209.308
861.764	198.308
862.484	187.808
863.205	184.808
863.925	179.558
864.645	187.058
865.366	195.308
866.086	210.308
866.806	182.558
867.526	180.308
868.246	195.808
868.965	183.558
869.685	191.308
870.405	175.808
871.124	185.558
871.844	197.558
872.562	197.558
873.282	185.808
874.001	187.808
874.72	189.808
875.438	191.808
876.157	182.308
876.876	194.558
877.595	190.558
878.313	181.308
879.032	204.558
879.75	198.808
880.468	197.558
881.186	206.558
881.904	201.308
882.623	192.808
883.34	201.808
884.058	204.808
884.775	199.308
885.493	202.808
886.211	208.308
886.928	205.558
887.645	211.308
888.362	193.808
889.079	202.808
889.797	196.808
890.513	202.558
891.23	192.308
891.947	195.808
892.664	197.808
893.38	195.058
894.096	192.558
894.812	209.058
895.529	195.808
896.245	199.558
896.961	189.308
897.677	190.808
898.393	185.308
899.108	191.808
899.824	196.058
900.54	195.308
901.255	195.058
901.971	205.558
902.686	197.308
903.4	198.308
904.116	188.558
904.831	189.308
905.546	202.808
906.261	203.058
906.975	211.558
907.69	216.808
908.405	199.308
909.119	196.808
909.833	214.308
910.548	212.058
911.262	209.558
911.975	223.808
912.689	197.558
913.404	215.558
914.117	214.808
914.831	210.308
915.544	205.058
916.258	220.808
916.971	210.058
917.685	203.058
918.398	215.808
919.11	225.308
919.824	217.558
920.537	217.558
921.25	231.074
921.962	220.589
922.675	212.355
923.387	231.371
924.1	231.137
924.812	218.652
925.524	228.167
926.237	226.683
926.949	231.949
927.661	232.964
928.373	244.48
929.085	244.996
929.796	228.512
930.508	251.777
931.219	242.543
931.931	245.059
932.642	254.574
933.353	262.09
934.064	239.355
934.776	269.122
935.487	256.137
936.197	266.653
936.907	252.668
937.618	258.184
938.329	274.7
939.039	251.966
939.75	240.981
940.46	258.747
941.17	258.512
941.881	261.278
942.59	265.294
943.3	268.559
944.01	270.575
944.72	271.591
945.43	275.856
946.139	288.372
946.848	283.138
947.558	265.404
948.267	266.169
948.976	270.185
949.685	270.951
950.394	279.716
951.103	282.731
951.812	286.248
952.52	282.513
953.229	297.279
953.938	281.545
954.646	290.061
955.354	293.826
956.063	307.841
956.77	295.357
957.479	297.123
958.187	307.889
958.894	275.155
959.602	303.67
960.31	294.936
961.017	293.201
961.725	304.467
962.432	310.233
963.14	307.749
963.846	305.764
964.554	300.03
965.261	291.796
965.968	309.561
966.674	298.327
967.381	306.342
968.088	302.858
968.795	296.874
969.501	315.14
970.207	295.156
970.913	318.921
971.62	316.436
972.326	315.202
973.032	327.718
973.738	332.733
974.443	324.25
975.149	320.265
975.855	330.031
976.561	315.796
977.266	325.312
977.971	303.328
978.677	328.343
979.382	303.859
980.086	308.375
980.792	312.14
981.496	311.656
982.201	315.422
982.905	303.688
983.611	314.702
984.315	301.719
985.019	295.484
985.724	302.501
986.428	291.266
987.132	300.032
987.836	280.297
988.54	285.813
989.244	299.078
989.948	287.594
990.651	304.11
991.355	303.125
992.058	301.891
992.761	304.407
993.465	320.923
994.168	299.438
994.871	289.704
995.574	301.469
996.277	295.485
996.98	294.501
997.683	288.517
998.385	280.782
999.088	282.798
999.79	279.814
1000.49	274.579
1001.19	263.095
1001.9	263.861
1002.6	246.627
1003.3	259.392
1004	250.158
1004.7	262.173
1005.41	250.689
1006.11	242.955
1006.81	245.97
1007.51	248.236
1008.21	264.502
1008.91	255.518
1009.62	250.033
1010.32	242.299
1011.02	246.814
1011.72	240.83
1012.42	240.845
1013.12	231.861
1013.82	246.627
1014.52	244.643
1015.22	236.659
1015.92	245.424
1016.62	245.69
1017.32	243.455
1018.02	243.971
1018.72	243.736
1019.42	249.503
1020.12	249.018
1020.82	251.034
1021.52	227.299
1022.22	236.065
1022.92	245.831
1023.62	231.596
1024.32	245.363
1025.02	239.128
1025.72	250.644
1026.42	243.659
1027.11	243.425
1027.81	244.69
1028.51	234.456
1029.21	234.722
1029.91	238.738
1030.61	237.754
1031.31	226.519
1032	240.035
1032.7	244.8
1033.4	238.566
1034.1	238.331
1034.8	233.347
1035.49	255.613
1036.19	238.129
1036.89	248.894
1037.59	258.16
1038.28	240.676
1038.98	226.191
1039.68	235.707
1040.38	248.723
1041.07	232.489
1041.77	245.004
1042.47	228.02
1043.16	236.285
1043.86	229.301
1044.56	235.567
1045.25	247.083
1045.95	219.848
1046.65	244.364
1047.34	229.13
1048.04	224.895
1048.73	235.411
1049.43	231.426
1050.13	236.192
1050.82	244.208
1051.52	242.974
1052.21	235.239
1052.91	243.005
1053.6	241.521
1054.3	249.786
1054.99	255.302
1055.69	236.568
1056.38	254.584
1057.08	245.599
1057.77	260.115
1058.47	256.38
1059.16	233.396
1059.86	241.662
1060.55	234.928
1061.25	245.693
1061.94	233.459
1062.64	230.724
1063.33	242.99
1064.02	251.006
1064.72	257.271
1065.41	256.037
1066.11	248.053
1066.8	244.319
1067.49	226.334
1068.19	246.35
1068.88	248.366
1069.57	243.631
1070.27	244.897
1070.96	251.163
1071.65	247.179
1072.35	232.943
1073.04	249.709
1073.73	255.225
1074.42	254.491
1075.12	256.757
1075.81	240.773
1076.5	246.288
1077.19	254.804
1077.89	261.569
1078.58	254.835
1079.27	259.101
1079.96	252.616
1080.65	263.632
1081.35	259.398
1082.04	264.913
1082.73	254.179
1083.42	261.695
1084.11	253.71
1084.8	269.726
1085.49	264.492
1086.19	253.758
1086.88	254.524
1087.57	262.538
1088.26	248.304
1088.95	253.82
1089.64	254.586
1090.33	245.851
1091.02	240.868
1091.71	255.383
1092.4	246.898
1093.09	247.414
1093.78	247.68
1094.47	251.446
1095.16	234.711
1095.85	251.727
1096.54	235.993
1097.23	242.008
1097.92	251.274
1098.61	243.29
1099.3	239.555
1099.99	240.571
1100.68	246.087
1101.37	247.852
1102.06	248.869
1102.75	245.383
1103.43	240.149
1104.12	243.415
1104.81	245.431
1105.5	233.196
1106.19	250.962
1106.88	229.977
1107.57	243.993
1108.25	240.759
1108.94	244.775
1109.63	254.291
1110.32	241.806
1111.01	253.571
1111.69	245.837
1112.38	251.603
1113.07	247.619
1113.76	255.635
1114.44	247.65
1115.13	253.416
1115.82	246.182
1116.51	251.697
1117.19	240.213
1117.88	261.478
1118.57	257.494
1119.25	256.76
1119.94	250.776
1120.63	258.291
1121.31	260.307
1122	264.072
1122.69	262.088
1123.37	257.854
1124.06	258.62
1124.74	256.386
1125.43	268.151
1126.12	258.667
1126.8	267.682
1127.49	266.948
1128.17	248.963
1128.86	249.479
1129.54	267.995
1130.23	270.511
1130.92	252.027
1131.6	266.292
1132.29	269.808
1132.97	258.323
1133.66	261.839
1134.34	271.604
1135.02	274.621
1135.71	271.636
1136.39	291.402
1137.08	286.417
1137.76	282.433
1138.45	293.199
1139.13	270.964
1139.82	287.98
1140.5	282.996
1141.18	270.012
1141.87	280.027
1142.55	270.793
1143.23	293.808
1143.92	276.824
1144.6	287.59
1145.29	295.356
1145.97	280.372
1146.65	275.637
1147.33	278.653
1148.02	280.668
1148.7	273.934
1149.38	284.449
1150.07	292.465
1150.75	280.981
1151.43	273.497
1152.11	290.762
1152.8	271.278
1153.48	288.294
1154.16	284.309
1154.84	300.075
1155.53	293.591
1156.21	273.106
1156.89	294.122
1157.57	302.638
1158.25	309.404
1158.93	291.419
1159.62	306.685
1160.3	286.951
1160.98	303.966
1161.66	290.981
1162.34	296.998
1163.02	299.763
1163.7	287.779
1164.38	297.294
1165.07	305.06
1165.75	309.576
1166.43	303.841
1167.11	290.607
1167.79	306.373
1168.47	318.639
1169.15	318.154
1169.83	320.42
1170.51	321.436
1171.19	314.451
1171.87	316.716
1172.55	314.482
1173.23	307.498
1173.91	332.014
1174.59	311.78
1175.27	323.796
1175.95	318.561
1176.63	340.077
1177.31	327.592
1177.98	335.608
1178.66	340.123
1179.34	322.639
1180.02	333.655
1180.7	335.171
1181.38	337.436
1182.06	341.452
1182.74	330.968
1183.41	328.483
1184.09	351.499
1184.77	327.265
1185.45	337.781
1186.13	339.046
1186.8	347.812
1187.48	353.827
1188.16	339.593
1188.84	346.858
1189.52	345.125
1190.19	346.14
1190.87	354.906
1191.55	366.921
1192.23	371.688
1192.9	357.203
1193.58	364.968
1194.26	380.233
1194.93	368.25
1195.61	376.265
1196.29	364.281
1196.96	373.297
1197.64	382.563
1198.32	390.328
1198.99	398.094
1199.67	377.61
1200.35	398.625
1201.02	398.891
1201.7	409.406
1202.37	385.673
1203.05	406.188
1203.73	396.454
1204.4	411.469
1205.08	409.986
1205.75	406.251
1206.43	401.017
1207.1	402.283
1207.78	389.048
1208.45	391.563
1209.13	399.829
1209.8	399.094
1210.48	386.36
1211.15	407.127
1211.83	407.142
1212.5	408.658
1213.18	420.173
1213.85	404.439
1214.53	412.954
1215.2	404.97
1215.88	399.486
1216.55	398.252
1217.22	408.767
1217.9	384.783
1218.57	409.548
1219.25	409.064
1219.92	402.83
1220.59	400.096
1221.27	401.612
1221.94	414.127
1222.61	394.142
1223.29	414.158
1223.96	395.673
1224.63	405.44
1225.31	400.705
1225.98	408.221
1226.65	413.237
1227.32	404.752
1228	405.268
1228.67	406.784
1229.34	411.05
1230.01	401.315
1230.69	408.33
1231.36	423.596
1232.03	419.863
1232.7	421.877
1233.37	415.644
1234.05	406.159
1234.72	415.175
1235.39	405.44
1236.06	410.457
1236.73	435.472
1237.4	417.238
1238.08	428.753
1238.75	427.769
1239.42	428.534
1240.09	420.8
1240.76	408.566
1241.43	421.082
1242.1	431.097
1242.77	445.863
1243.44	429.879
1244.11	421.394
1244.78	429.66
1245.45	433.175
1246.12	443.691
1246.8	432.457
1247.47	437.472
1248.14	445.488
1248.81	438.254
1249.48	445.52
1250.15	440.786
1250.81	430.551
1251.48	439.067
1252.15	455.832
1252.82	466.098
1253.49	437.363
1254.16	446.63
1254.83	422.895
1255.5	449.161
1256.17	446.176
1256.84	437.192
1257.51	448.207
1258.18	449.724
1258.84	452.99
1259.51	431.005
1260.18	444.021
1260.85	445.036
1261.52	461.801
1262.19	454.067
1262.85	443.833
1263.52	465.599
1264.19	459.365
1264.86	466.63
1265.53	451.897
1266.19	457.911
1266.86	462.177
1267.53	484.942
1268.2	464.708
1268.86	498.224
1269.53	493.49
1270.2	487.756
1270.86	471.521
1271.53	482.787
1272.2	479.553
1272.87	504.318
1273.53	483.584
1274.2	502.349
1274.87	493.865
1275.53	492.381
1276.2	493.147
1276.86	500.662
1277.53	508.928
1278.2	503.943
1278.86	498.209
1279.53	503.475
1280.2	480.991
1280.86	499.507
1281.53	504.272
1282.19	508.288
1282.86	512.553
1283.52	508.569
1284.19	505.834
1284.85	514.851
1285.52	506.866
1286.18	511.882
1286.85	519.398
1287.51	522.163
1288.18	503.179
1288.84	524.695
1289.51	516.46
1290.17	508.975
1290.84	497.491
1291.5	523.007
1292.17	515.773
1292.83	529.038
1293.49	522.054
1294.16	526.07
1294.82	523.336
1295.49	525.851
1296.15	530.617
1296.81	534.383
1297.48	538.148
1298.14	535.164
1298.8	547.679
1299.47	552.196
1300.13	549.461
1300.79	566.726
1301.46	574.242
1302.12	572.509
1302.78	597.024
1303.45	593.04
1304.11	590.055
1304.77	590.32
1305.43	601.086
1306.1	598.851
1306.76	611.118
1307.42	629.134
1308.08	602.899
1308.75	613.915
1309.41	635.931
1310.07	640.196
1310.73	629.712
1311.39	634.477
1312.06	641.993
1312.72	637.509
1313.38	642.774
1314.04	653.29
1314.7	636.306
1315.36	676.822
1316.03	667.587
1316.69	667.103
1317.35	673.369
1318.01	666.885
1318.67	684.4
1319.33	663.165
1319.99	695.931
1320.65	689.697
1321.31	684.712
1321.97	671.228
1322.63	702.245
1323.29	700.76
1323.95	693.775
1324.61	703.791
1325.27	709.057
1325.93	696.822
1326.59	695.837
1327.25	726.604
1327.91	711.62
1328.57	723.135
1329.23	735.65
1329.89	746.917
1330.55	743.932
1331.21	732.948
1331.87	737.713
1332.53	725.73
1333.19	759.745
1333.85	744.76
1334.51	755.526
1335.16	758.292
1335.82	769.558
1336.48	766.573
1337.14	768.839
1337.8	768.354
1338.46	781.62
1339.11	782.636
1339.77	795.902
1340.43	807.668
1341.09	787.183
1341.75	788.448
1342.4	796.214
1343.06	814.73
1343.72	793.745
1344.38	790.495
1345.04	798.788
1345.69	772.707
1346.35	802.903
1347.01	794.206
1347.66	793.093
1348.32	782.388
1348.98	795.147
1349.64	784.172
1350.29	774.807
1350.95	765.703
1351.61	766.907
1352.26	753.523
1352.92	766.876
1353.57	756.072
1354.23	751.396
1354.89	750.702
1355.54	750.755
1356.2	742.557
1356.86	735.219
1357.51	715.484
1358.17	716.404
1358.82	713.279
1359.48	702.002
1360.13	700.442
1360.79	689.722
1361.44	679.93
1362.1	682.76
1362.76	661.37
1363.41	662.226
1364.07	656.187
1364.72	641.1
1365.38	649.986
1366.03	636.845
1366.69	625.379
1367.34	612.375
1367.99	616.072
1368.65	609.111
1369.3	609.633
1369.96	590.681
1370.61	600.993
1371.27	588.348
1371.92	581.25
1372.57	570.739
1373.23	569.552
1373.88	563.471
1374.54	564.412
1375.19	553.66
1375.84	555.962
1376.5	554.262
1377.15	541.645
1377.8	537.049
1378.46	544.198
1379.11	538.29
1379.76	543.688
1380.41	529.302
1381.07	528.905
1381.72	528.718
1382.37	522.433
1383.03	514.169
1383.68	519.985
1384.33	511.589
1384.98	518.822
1385.63	513.086
1386.29	508.092
1386.94	504.805
1387.59	503.533
1388.24	499.031
1388.9	493.212
1389.55	484.748
1390.2	493.765
1390.85	496.457
1391.5	495.348
1392.15	480.353
1392.8	488.474
1393.46	481.613
1394.11	472.244
1394.76	468.424
1395.41	460.353
1396.06	465.683
1396.71	453.114
1397.36	458.707
1398.01	459.672
1398.66	462.687
1399.31	458.198
1399.96	450.006
1400.61	444.92
1401.26	451.245
1401.91	460.174
1402.56	450.768
1403.21	459.199
1403.86	447.647
1404.51	439.723
1405.16	437.759
1405.81	436.45
1406.46	442.069
1407.11	437.454
1407.76	418.612
1408.41	419.818
1409.06	430.539
1409.71	430.191
1410.36	417.012
1411.01	417.962
1411.59	419.507
1412.25	430.253
1412.9	425.75
1413.55	435.748
1414.2	422.995
1414.86	434.741
1415.51	429.488
1416.16	419.985
1416.81	418.233
1417.47	408.729
1418.12	407.227
1418.77	402.224
1419.42	411.721
1420.07	394.717
1420.73	405.964
1421.38	408.712
1422.03	418.709
1422.68	408.205
1423.33	403.202
1423.98	408.7
1424.64	403.947
1425.29	408.193
1425.94	407.44
1426.59	404.937
1427.24	404.685
1427.89	418.182
1428.54	430.178
1429.19	417.925
1429.84	424.423
1430.49	418.669
1431.14	426.416
1431.79	419.163
1432.44	432.911
1433.09	433.658
1433.74	408.404
1434.39	431.651
1435.04	441.398
1435.69	436.646
1436.34	433.392
1436.99	445.139
1437.64	441.637
1438.29	426.884
1438.94	433.88
1439.59	428.627
1440.24	428.625
1440.89	437.122
1441.54	435.118
1442.19	427.616
1442.84	419.113
1443.49	451.36
1444.13	440.606
1444.78	425.603
1445.43	438.101
1446.08	437.098
1446.73	438.094
1447.38	433.092
1448.02	426.088
1448.67	443.586
1449.32	422.332
1449.97	441.329
1450.62	424.327
1451.27	423.824
1451.91	432.82
1452.56	439.067
1453.21	412.065
1453.86	425.062
1454.5	413.808
1455.15	418.805
1455.8	430.052
1456.45	427.3
1457.09	422.546
1457.74	408.543
1458.39	423.04
1459.03	411.288
1459.68	429.284
1460.33	416.781
1460.97	418.278
1461.62	421.026
1462.27	430.522
1462.91	415.019
1463.56	433.016
1464.21	429.014
1464.85	432.511
1465.5	414.507
1466.14	421.755
1466.79	443.502
1467.44	423.748
1468.08	430.495
1468.73	429.493
1469.37	428.24
1470.02	426.486
1470.66	424.984
1471.31	425.231
1471.95	444.977
1472.6	437.474
1473.24	423.721
1473.89	428.719
1474.53	444.716
1475.18	433.962
1475.82	426.209
1476.47	450.457
1477.11	406.204
1477.76	437.45
1478.4	434.697
1479.05	415.445
1479.69	436.942
1480.33	441.439
1480.98	441.685
1481.62	442.182
1482.27	432.68
1482.91	417.176
1483.56	426.923
1484.2	442.171
1484.84	430.918
1485.49	445.664
1486.13	425.411
1486.77	428.409
1487.42	414.655
1488.06	434.653
1488.7	423.649
1489.35	424.397
1489.99	436.394
1490.63	426.39
1491.27	420.887
1491.92	408.135
1492.56	409.881
1493.2	416.378
1493.84	411.376
1494.49	417.623
1495.13	424.62
1495.77	412.366
1496.41	411.614
1497.06	401.611
1497.7	394.358
1498.34	403.354
1498.98	414.851
1499.62	411.599
1500.27	402.596
1500.91	408.092
1501.55	397.339
1502.19	407.837
1502.83	397.334
1503.47	416.08
1504.11	424.327
1504.76	421.324
1505.4	397.322
1506.04	393.068
1506.68	392.065
1507.32	423.062
1507.96	410.81
1508.6	422.057
1509.24	410.053
1509.88	413.3
1510.52	410.798
1511.16	426.545
1511.8	430.542
1512.44	421.288
1513.08	408.286
1513.72	411.283
1514.36	399.029
1515	427.526
1515.64	414.774
1516.28	411.77
1516.92	415.268
1517.56	420.764
1518.2	420.262
1518.84	409.008
1519.48	426.005
1520.12	400.252
1520.76	399
1521.4	413.747
1522.04	425.493
1522.67	423.24
1523.31	420.738
1523.95	409.985
1524.59	417.981
1525.23	423.729
1525.87	408.726
1526.51	409.223
1527.14	423.469
1527.78	420.216
1528.42	419.714
1529.06	419.711
1529.7	408.457
1530.33	416.954
1530.97	438.202
1531.61	428.199
1532.25	411.445
1532.89	410.692
1533.52	424.189
1534.16	427.937
1534.8	418.683
1535.44	429.181
1536.07	439.928
1536.71	449.675
1537.35	419.421
1537.98	437.668
1538.62	440.416
1539.26	455.163
1539.89	468.159
1540.53	467.407
1541.17	462.403
1541.8	443.901
1542.44	464.647
1543.08	459.894
1543.71	477.142
1544.35	465.389
1544.98	454.885
1545.62	453.632
1546.26	458.379
1546.89	452.877
1547.53	473.873
1548.16	448.121
1548.8	462.118
1549.43	449.115
1550.07	466.361
1550.71	456.608
1551.34	456.856
1551.98	469.603
1552.61	466.85
1553.25	455.846
1553.88	468.094
1554.52	444.591
1555.15	460.587
1555.79	457.584
1556.42	471.332
1557.05	486.079
1557.69	479.826
1558.32	465.322
1558.96	464.07
1559.59	456.317
1560.23	455.813
1560.86	468.31
1561.49	475.058
1562.13	465.055
1562.76	456.552
1563.4	463.048
1564.03	471.296
1564.66	455.792
1565.3	458.79
1565.93	457.786
1566.56	431.784
1567.2	440.281
1567.83	455.277
1568.46	435.274
1569.1	450.272
1569.73	444.268
1570.36	444.515
1570.99	440.012
1571.63	449.76
1572.26	449.757
1572.89	433.253
1573.53	455.25
1574.16	453.998
1574.79	438.495
1575.42	445.491
1576.05	440.488
1576.69	443.986
1577.32	450.483
1577.95	420.979
1578.58	439.226
1579.21	437.724
1579.85	436.471
1580.48	420.967
1581.11	429.215
1581.74	441.462
1582.37	423.459
1583	442.205
1583.63	439.952
1584.27	437.45
1584.9	430.447
1585.53	439.444
1586.16	441.691
1586.79	425.687
1587.42	450.685
1588.05	453.182
1588.68	439.679
1589.31	443.675
1589.94	436.423
1590.57	436.42
1591.2	440.666
1591.83	446.663
1592.46	454.411
1593.09	450.907
1593.72	448.655
1594.35	443.401
1594.98	479.649
1595.61	468.396
1596.24	464.892
1596.87	451.139
1597.5	465.137
1598.13	449.134
1598.76	446.88
1599.39	468.378
1600.02	454.375
1600.65	483.871
1601.28	460.868
1601.91	476.865
1602.53	494.613
1603.16	474.61
1603.79	492.356
1604.42	495.603
1605.05	477.601
1605.68	470.348
1606.31	477.844
1606.93	488.091
1607.56	495.589
1608.19	472.586
1608.82	480.333
1609.45	453.829
1610.07	470.826
1610.7	458.824
1611.33	465.07
1611.96	447.318
1612.59	436.565
1613.21	448.312
1613.84	441.558
1614.47	432.305
1615.09	425.803
1615.72	421.3
1616.35	429.796
1616.98	433.544
1617.6	397.791
1618.23	404.038
1618.86	411.284
1619.48	404.781
1620.11	393.029
1620.74	395.526
1621.36	390.022
1621.99	394.27
1622.62	376.767
1623.24	384.014
1623.87	367.26
1624.49	382.258
1625.12	371.255
1625.75	377.252
1626.37	366.748
1627	363.495
1627.62	352.243
1628.25	354.74
1628.87	346.986
1629.5	354.983
1630.13	341.481
1630.75	343.228
1631.38	320.975
1632	337.721
1632.63	338.719
1633.25	320.716
1633.88	328.713
1634.5	328.709
1635.13	304.957
1635.75	322.454
1636.38	307.701
1637	306.947
1637.62	297.195
1638.25	291.192
1638.87	294.439
1639.5	274.185
1640.12	276.183
1640.75	266.679
1641.37	267.927
1641.99	268.924
1642.62	267.171
1643.24	260.168
1643.86	266.414
1644.49	250.162
1645.11	253.909
1645.74	232.906
1646.36	234.403
1646.98	232.15
1647.61	240.397
1648.23	225.893
1648.85	245.141
1649.47	222.387
1650.1	228.135
1650.72	236.882
1651.34	225.879
1651.97	202.126
1652.59	211.873
1653.21	204.869
1653.83	223.367
1654.46	238.113
1655.08	219.361
1655.7	210.857
1656.32	197.605
1656.94	203.602
1657.57	184.099
1658.19	203.846
1658.81	190.093
1659.43	189.34
1660.05	177.587
1660.67	180.834
1661.3	175.831
1661.92	176.578
1662.54	163.075
1663.16	179.822
1663.78	169.569
1664.4	167.316
1665.02	175.313
1665.64	152.06
1666.27	161.057
1666.89	154.554
1667.51	167.551
1668.13	158.548
1668.75	147.545
1669.37	148.042
1669.99	155.288
1670.61	152.036
1671.23	170.283
1671.85	157.03
1672.47	145.277
1673.09	155.774
1673.71	155.771
1674.33	154.518
1674.95	163.265
1675.57	147.762
1676.19	143.759
1676.81	140.756
1677.43	141.753
1678.05	152
1678.67	145.997
1679.29	156.494
1679.91	141.991
1680.52	151.988
1681.14	141.985
1681.76	137.982
1682.38	140.979
1683	124.726
1683.62	137.723
1684.24	139.97
1684.86	144.467
1685.47	137.714
1686.09	135.961
1686.71	128.958
1687.33	123.955
1687.95	149.452
1688.57	124.199
1689.18	137.446
1689.8	131.443
1690.42	124.94
1691.04	121.187
1691.65	115.684
1692.27	120.681
1692.89	111.428
1693.51	109.925
1694.13	124.922
1694.74	133.669
1695.36	108.666
1695.98	106.663
1696.59	114.41
1697.21	102.407
1697.83	114.404
1698.44	105.151
1699.06	110.648
1699.68	104.895
1700.29	113.642
1700.91	105.139
1701.53	107.636
1702.14	99.6327
1702.76	100.13
1703.38	98.8768
1703.99	107.874
1704.61	86.6208
1705.23	103.368
1705.84	105.365
1706.46	100.862
1707.07	98.3588
1707.69	84.6058
1708.3	98.8528
1708.92	91.3498
1709.54	98.3468
1710.15	90.3437
1710.77	89.8407
1711.38	88.5878
1712	78.5847
1712.61	97.8317
1713.23	88.3287
1713.84	92.3257
1714.46	91.3228
1715.07	79.5697
1715.69	93.5667
1716.3	80.3139
1716.92	93.3107
1717.53	84.5578
1718.14	71.3047
1718.76	98.5518
1719.37	77.0488
1719.99	79.0457
1720.6	78.5427
1721.21	86.5397
1721.83	85.2867
1722.44	67.5338
1723.06	72.7807
1723.67	86.5277
1724.28	75.5247
1724.9	75.0217
1725.51	75.5188
1726.12	79.7657
1726.74	70.5128
1727.35	63.7599
1727.96	70.5068
1728.58	74.7538
1729.19	73.0008
1729.8	56.7478
1730.42	74.4948
1731.03	63.9918
1731.64	56.4888
1732.25	68.2357
1732.87	58.9828
1733.48	68.9798
1734.09	56.9768
1734.7	68.2237
1735.32	74.7208
1735.93	56.2178
1736.54	60.4648
1737.15	57.2118
1737.76	62.7088
1738.38	59.2058
1738.99	56.4528
1739.6	65.1998
1740.21	69.4468
1740.82	51.1938
1741.43	48.4408
1742.05	49.6878
1742.66	43.6848
1743.27	56.6818
1743.88	61.4288
1744.49	46.6758
1745.1	47.4228
1745.71	43.1698
1746.32	58.9168
1746.94	55.9138
1747.55	52.4108
1748.16	41.6578
1748.77	36.1549
1749.38	52.6519
1749.99	55.3988
1750.6	37.3959
1751.21	37.6429
1751.82	66.6398
1752.43	40.3868
1753.04	50.6337
1753.65	43.6308
1754.26	47.6279
1754.87	38.3748
1755.48	48.6218
1756.09	37.6188
1756.7	23.6158
1757.31	50.3628
1757.92	40.1098
1758.53	45.1069
1759.14	45.8539
1759.75	46.8509
1760.35	42.3479
1760.96	25.0948
1761.57	33.8419
1762.18	34.3389
1762.79	34.3358
1763.4	46.3328
1764.01	46.5798
1764.62	34.8268
1765.22	40.8239
1765.83	42.8208
1766.44	52.0678
1767.05	31.5649
1767.66	33.8118
1768.27	41.8088
1768.88	35.8058
1769.48	26.5528
1770.09	44.7999
1770.7	32.7969
1771.31	46.2938
1771.91	42.0409
1772.52	27.5378
1773.13	37.7848
1773.74	31.0318
1774.34	35.0288
1774.95	28.2758
1775.56	34.5229
1776.17	25.7699
1776.77	28.7668
1777.38	21.0138
1777.99	29.0109
1778.59	29.0078
1779.2	30.2548
1779.81	33.5018
1780.41	28.4989
1781.02	16.9959
1781.63	29.7428
1782.23	26.2399
1782.84	17.4869
1783.45	29.2339
1784.05	29.7308
1784.66	34.2278
1785.27	15.2248
1785.87	15.7219
1786.48	16.4688
1787.08	23.7158
1787.69	35.2129
1788.29	36.4599
1788.9	26.4569
1789.51	17.7038
1790.11	24.2009
1790.72	15.6979
1791.32	13.4449
1791.93	25.4418
1792.53	15.6888
1793.14	23.6859
1793.74	15.4329
1794.35	10.1799
1794.95	23.4269
1795.56	22.6739
1796.16	17.6709
1796.77	32.6679
1797.37	25.9148
1797.98	15.9119
1798.58	15.4088
1799.18	17.4059
1799.79	17.6529

## Sheet: Without plasma treatment
Raman Shift	SERS Intensity
700.345	82.6558
701.085	84.5933
701.825	83.8308
702.565	84.8683
703.304	81.9183
704.043	82.5433
704.783	82.2183
705.522	82.9183
706.262	83.5308
707.001	83.4933
707.739	82.8933
708.478	82.6808
709.217	83.4183
709.956	83.5433
710.694	82.0683
711.433	81.9058
712.172	80.9058
712.909	81.6308
713.648	82.4933
714.386	82.2683
715.124	79.8683
715.862	80.4808
716.6	81.2808
717.337	82.0683
718.075	80.6683
718.813	81.2058
719.55	81.9933
720.287	83.3058
721.024	80.5808
721.762	80.0183
722.499	80.8058
723.235	81.3308
723.973	80.9558
724.709	81.1808
725.446	81.5183
726.182	80.4933
726.919	80.5558
727.655	82.3058
728.391	81.6183
729.127	79.3308
729.864	82.5808
730.599	80.4933
731.336	80.5058
732.071	80.2808
732.807	77.6183
733.542	80.2558
734.277	80.1933
735.013	77.7933
735.748	80.7808
736.484	80.3308
737.218	80.3433
737.954	79.2058
738.688	80.4808
739.423	80.1433
740.158	78.2808
740.892	78.8183
741.627	80.7933
742.361	79.6058
743.095	79.5308
743.829	80.9183
744.564	79.7933
745.298	79.0058
746.031	80.1558
746.765	77.3433
747.499	77.8308
748.233	77.7683
748.966	78.8683
749.699	77.0058
750.433	77.0433
751.166	78.7183
751.899	79.8308
752.632	77.2308
753.365	77.6933
754.098	77.7808
754.831	76.1183
755.563	76.6683
756.296	76.0183
757.028	74.9808
757.76	76.2808
758.493	76.2433
759.225	75.0433
759.957	75.4558
760.689	75.3933
761.421	75.9308
762.152	75.1433
762.884	76.9058
763.615	76.1433
764.347	75.3308
765.078	76.7433
765.809	74.3058
766.54	75.3558
767.271	74.7183
768.002	74.7183
768.733	74.7183
769.464	73.7558
770.195	75.3808
770.925	75.7933
771.656	75.6683
772.386	74.9308
773.116	75.2683
773.847	74.8308
774.577	75.2558
775.307	75.3058
776.037	75.9058
776.767	74.3433
777.496	74.7808
778.226	75.0558
778.956	73.5933
779.684	75.6933
780.414	75.6933
781.143	75.0808
781.872	75.4308
782.602	74.6183
783.331	75.1058
784.059	74.3683
784.788	74.0933
785.517	73.7808
786.245	73.8683
786.974	75.3933
787.702	73.4183
788.43	74.0808
789.158	76.2058
789.887	74.8558
790.614	75.0433
791.342	75.3683
792.07	75.9558
792.797	75.8183
793.525	74.8683
794.253	72.1058
794.979	74.0308
795.707	74.4683
796.435	74.7808
797.161	73.0683
797.888	74.4558
798.616	72.9808
799.342	73.8683
800.069	73.7183
800.796	75.0683
801.522	74.8683
802.249	73.9058
802.974	73.7308
803.701	74.0933
804.427	73.3183
805.153	71.7933
805.878	71.9683
806.605	75.6308
807.331	72.4308
808.056	74.0183
808.782	73.7058
809.507	72.7558
810.232	74.8808
810.958	74.9808
811.682	74.8683
812.408	76.3558
813.133	76.9058
813.858	78.2933
814.582	78.3808
815.307	79.8058
816.032	80.2808
816.756	81.4933
817.481	81.4808
818.205	81.7058
818.929	82.1558
819.653	81.7683
820.377	80.5933
821.101	80.3183
821.825	77.7433
822.548	78.4933
823.272	78.2433
823.996	76.3558
824.719	77.5683
825.442	74.7683
826.166	74.5558
826.889	75.3933
827.612	74.2933
828.334	72.0558
829.058	73.5558
829.781	73.6183
830.503	71.5558
831.225	71.5433
831.948	70.1308
832.671	69.7683
833.393	69.5183
834.115	68.7808
834.837	67.9183
835.559	70.4558
836.28	68.3558
837.003	67.2433
837.725	67.4683
838.446	66.1433
839.167	66.1308
839.889	66.0558
840.61	65.8308
841.331	66.9058
842.052	66.2933
842.773	65.9433
843.494	64.8183
844.215	64.0933
844.936	66.4558
845.656	65.1683
846.377	66.5933
847.097	65.3933
847.818	63.7058
848.538	65.6308
849.258	66.7433
849.978	65.1308
850.698	65.9933
851.418	65.0433
852.138	65.9308
852.858	63.3558
853.577	65.0058
854.297	63.7433
855.017	64.5433
855.736	63.8433
856.455	63.2183
857.174	63.7933
857.893	64.2308
858.612	64.6683
859.331	63.1308
860.05	64.8308
860.769	64.3933
861.486	62.9558
862.205	63.2308
862.924	65.2808
863.642	62.9808
864.36	65.1933
865.078	64.5933
865.796	64.4183
866.514	63.1558
867.232	63.2558
867.949	64.4308
868.667	65.2683
869.385	63.8058
870.102	65.7933
870.819	63.9058
871.537	64.4683
872.254	64.4558
872.971	62.4683
873.688	63.6683
874.404	62.1058
875.121	63.5933
875.838	63.1808
876.554	63.7683
877.271	63.9808
877.988	63.3808
878.703	63.4558
879.42	63.7058
880.136	61.2058
880.852	63.1933
881.567	63.3933
882.284	65.2183
882.999	63.8433
883.715	61.5683
884.43	63.8683
885.146	62.4308
885.861	64.8308
886.576	61.6808
887.291	62.5933
888.007	62.6808
888.721	63.6933
889.436	62.8808
890.151	63.5558
890.866	63.0933
891.58	63.2933
892.294	63.0683
893.009	62.5683
893.723	64.2058
894.438	60.7433
895.152	60.7558
895.865	60.4808
896.58	61.8558
897.293	61.7933
898.007	61.9808
898.721	63.3933
899.434	61.9183
900.148	63.4683
900.861	60.4558
901.575	62.6183
902.287	62.0308
903	62.5808
903.713	62.0183
904.427	61.0683
905.139	63.0433
905.852	62.7683
906.564	61.7683
907.277	60.8683
907.99	61.3933
908.702	62.2308
909.414	60.9183
910.126	61.8058
910.838	62.6308
911.55	61.9933
912.262	62.4683
912.974	61.3558
913.685	63.7308
914.397	64.6998
915.108	62.7938
915.819	62.8878
916.531	64.1818
917.242	62.7383
917.953	64.8199
918.664	64.3264
919.375	65.1079
920.085	64.9144
920.797	64.4334
921.508	64.2899
922.218	67.1339
922.928	67.0529
923.638	66.5344
924.348	69.1535
925.058	67.635
925.768	68.329
926.479	69.348
927.188	68.5045
927.898	68.9485
928.608	69.93
929.318	72.0865
930.027	72.3555
930.737	70.7121
931.446	70.356
932.155	69.9876
932.864	71.0816
933.573	71.5756
934.282	70.8571
934.991	70.5511
935.7	70.5201
936.408	72.3641
937.117	72.4831
937.826	72.8021
938.534	72.7462
939.242	72.3526
939.95	73.2842
940.658	75.3657
941.367	73.4972
942.074	74.5662
942.782	74.7727
943.49	75.2292
944.198	76.6107
944.905	76.8172
945.612	76.2738
946.32	78.0427
947.027	78.7618
947.734	77.1808
948.441	77.3748
949.148	79.7938
949.855	77.3628
950.562	77.1943
951.269	77.2633
951.976	78.3323
952.682	77.8139
953.388	77.6078
954.094	77.4519
954.801	78.5209
955.507	79.1649
956.213	78.6464
956.918	79.3779
957.625	78.2219
958.33	78.9034
959.036	81.01
959.741	80.079
960.447	80.6605
961.152	81.7545
961.858	81.3484
962.563	83.505
963.269	84.399
963.973	84.318
964.678	86.312
965.383	85.981
966.088	86.225
966.793	90.9441
967.497	93.1881
968.201	94.882
968.906	98.4635
969.61	101.858
970.314	106.451
971.019	114.533
971.722	120.89
972.426	128.258
973.13	135.44
973.834	135.659
974.537	135.028
975.241	130.822
975.945	127.529
976.648	126.235
977.351	119.879
978.054	117.286
978.757	114.405
979.461	111.411
980.163	109.818
980.866	106.499
981.568	104.418
982.271	102.675
982.974	100.006
983.676	97.4254
984.379	95.9944
985.081	95.7757
985.783	90.3197
986.485	88.7263
987.187	87.7078
987.889	87.3893
988.59	85.6708
989.292	84.4522
989.993	82.7588
990.696	83.1529
991.397	82.4344
992.099	80.8284
992.8	80.8974
993.501	80.7539
994.202	80.4479
994.903	80.9044
995.604	80.8984
996.304	81.8299
997.004	81.6489
997.705	81.668
998.406	80.8495
999.106	81.8685
999.806	81.4625
1000.51	80.119
1001.21	79.788
1001.91	79.1945
1002.61	79.0135
1003.31	78.57
1004.01	77.7516
1004.71	78.1456
1005.41	76.7896
1006.11	77.0711
1006.8	76.5276
1007.5	75.5716
1008.2	77.7281
1008.9	74.1096
1009.6	75.1536
1010.3	74.4601
1011	73.9916
1011.7	73.9482
1012.4	73.8671
1013.1	73.2737
1013.79	72.3177
1014.49	74.0117
1015.19	73.1307
1015.89	72.7247
1016.59	71.0187
1017.28	71.9002
1017.98	71.2442
1018.68	71.1633
1019.38	70.4197
1020.08	69.4388
1020.77	70.2328
1021.47	70.8768
1022.17	68.3708
1022.87	70.1273
1023.56	68.2588
1024.26	70.3653
1024.96	68.8093
1025.65	69.9534
1026.35	69.6974
1027.05	71.6789
1027.74	70.4354
1028.44	73.7919
1029.14	70.7234
1029.83	72.1049
1030.53	72.6239
1031.23	69.1304
1031.92	68.462
1032.62	69.5059
1033.31	69.675
1034.01	69.8315
1034.71	69.0755
1035.4	68.432
1036.1	67.726
1036.79	68.495
1037.49	68.4765
1038.18	66.4581
1038.88	68.6145
1039.57	66.9086
1040.27	66.9026
1040.96	66.4466
1041.66	66.1906
1042.35	67.3971
1043.05	66.0911
1043.74	68.2726
1044.44	67.1416
1045.13	66.1606
1045.82	67.1796
1046.52	65.3611
1047.21	67.6051
1047.91	65.7992
1048.6	66.0307
1049.29	65.7872
1049.99	65.3812
1050.68	63.8252
1051.38	63.4192
1052.07	64.0507
1052.76	64.6572
1053.46	64.5263
1054.15	62.6078
1054.84	63.7643
1055.53	62.6333
1056.23	63.4648
1056.92	62.4713
1057.61	62.7653
1058.31	60.8468
1059	64.3533
1059.69	62.3848
1060.38	63.1538
1061.08	63.7604
1061.77	63.4293
1062.46	62.4484
1063.15	63.4924
1063.84	64.3239
1064.54	64.9429
1065.23	64.8869
1065.92	64.2434
1066.61	64.3499
1067.3	64.2939
1067.99	61.7754
1068.68	64.182
1069.38	64.6634
1070.07	63.2575
1070.76	64.0515
1071.45	63.5955
1072.14	65.077
1072.83	63.971
1073.52	64.49
1074.21	66.684
1074.9	64.903
1075.59	63.9596
1076.28	65.2661
1076.97	65.0851
1077.66	67.1166
1078.35	65.0981
1079.04	65.5046
1079.73	64.0361
1080.42	64.9801
1081.11	63.4992
1081.8	63.7056
1082.49	63.2996
1083.18	63.5812
1083.87	62.8002
1084.56	63.4317
1085.25	61.4132
1085.94	62.1822
1086.63	62.7262
1087.31	62.6952
1088	61.9892
1088.69	62.0332
1089.38	61.6773
1090.07	62.8088
1090.76	61.6403
1091.45	63.8343
1092.13	62.3408
1092.82	63.0348
1093.51	62.7663
1094.2	61.5853
1094.89	61.2543
1095.57	61.0733
1096.26	61.8173
1096.95	62.6739
1097.64	61.2429
1098.32	62.9244
1099.01	62.8309
1099.7	61.8249
1100.39	62.8439
1101.07	61.8754
1101.76	61.9569
1102.45	62.026
1103.13	63.2824
1103.82	62.0765
1104.51	63.5954
1105.19	63.2145
1105.88	62.846
1106.57	62.6775
1107.25	62.609
1107.94	62.928
1108.62	64.7595
1109.31	64.3036
1110	63.3725
1110.68	64.679
1111.37	63.0731
1112.05	64.517
1112.74	63.2236
1113.42	63.8926
1114.11	62.4116
1114.8	62.1806
1115.48	64.1121
1116.17	63.5311
1116.85	65.5751
1117.53	65.7442
1118.22	64.6632
1118.9	66.1322
1119.59	65.5137
1120.27	67.4202
1120.96	67.6767
1121.64	67.4582
1122.33	66.6147
1123.01	69.5962
1123.7	68.3777
1124.38	67.9718
1125.06	67.2408
1125.75	69.0348
1126.43	66.1788
1127.11	67.5978
1127.8	66.8168
1128.48	67.9608
1129.16	68.0923
1129.85	68.0113
1130.53	68.8678
1131.21	68.1369
1131.9	68.6433
1132.58	68.5499
1133.26	69.6064
1133.95	69.4754
1134.63	69.0819
1135.31	67.8384
1135.99	68.7199
1136.68	69.2889
1137.36	68.3705
1138.04	69.3519
1138.72	69.0335
1139.4	67.3024
1140.09	68.159
1140.77	67.728
1141.45	69.072
1142.13	67.2785
1142.81	68.2975
1143.49	67.9415
1144.18	69.1105
1144.86	67.0295
1145.54	68.5361
1146.22	68.3925
1146.9	67.2866
1147.58	68.2056
1148.26	67.7246
1148.94	68.9811
1149.63	67.7501
1150.31	68.8191
1150.99	70.4506
1151.67	68.1321
1152.35	70.1637
1153.03	71.0327
1153.71	69.1767
1154.39	69.3332
1155.07	70.0397
1155.75	69.5587
1156.43	69.2777
1157.11	69.2967
1157.79	71.6157
1158.47	71.6347
1159.15	74.2037
1159.83	73.9103
1160.5	72.9917
1161.18	74.6233
1161.86	73.8798
1162.54	74.9738
1163.22	76.9678
1163.9	76.2993
1164.58	75.8058
1165.26	76.7748
1165.94	77.4313
1166.61	78.0253
1167.29	79.7319
1167.97	77.5134
1168.65	78.2699
1169.33	78.9889
1170.01	80.5454
1170.68	80.0644
1171.36	80.1709
1172.04	80.3024
1172.72	78.6214
1173.39	77.153
1174.07	78.3094
1174.75	77.041
1175.43	77.0225
1176.1	77.7415
1176.78	77.348
1177.46	77.4545
1178.14	77.9485
1178.81	77.8425
1179.49	79.0366
1180.17	78.1305
1180.84	78.462
1181.52	78.2935
1182.2	77.4126
1182.87	78.3191
1183.55	78.4006
1184.22	77.4446
1184.9	78.1136
1185.58	78.0201
1186.25	78.3266
1186.93	77.8206
1187.6	77.4896
1188.28	80.0336
1188.96	79.6026
1189.63	77.8842
1190.31	80.4532
1190.98	79.2722
1191.66	78.7412
1192.33	79.6977
1193.01	79.9043
1193.68	81.4107
1194.36	79.6297
1195.03	81.2237
1195.71	81.1554
1196.38	80.7493
1197.06	80.8058
1197.73	82.9122
1198.4	80.7313
1199.08	82.7129
1199.75	84.1943
1200.43	83.3383
1201.1	82.7074
1201.77	83.5639
1202.45	85.0328
1203.12	84.1268
1203.8	85.9335
1204.47	85.7649
1205.14	85.0714
1205.82	85.6529
1206.49	85.8595
1207.16	87.1285
1207.84	84.7349
1208.51	85.1539
1209.18	84.6981
1209.85	85.142
1210.53	85.861
1211.2	85.0549
1211.87	84.2491
1212.55	85.868
1213.22	86.9245
1213.89	85.5059
1214.56	87.3001
1215.24	85.9066
1215.91	86.263
1216.58	87.6195
1217.25	88.0387
1217.92	87.9827
1218.59	86.9016
1219.27	86.4455
1219.94	89.6272
1220.61	87.7336
1221.28	87.1026
1221.95	88.7091
1222.62	88.7283
1223.29	88.1347
1223.97	87.6912
1224.64	89.1476
1225.31	89.4168
1225.98	89.4232
1226.65	91.4297
1227.32	89.0862
1227.99	88.2803
1228.66	89.2243
1229.33	91.1308
1230	89.5997
1230.67	90.9186
1231.34	91.1753
1232.01	88.8193
1232.68	89.6258
1233.35	88.1947
1234.02	89.3389
1234.69	89.8204
1235.36	89.4018
1236.03	92.4832
1236.7	90.9524
1237.37	92.3839
1238.04	92.0153
1238.71	91.0718
1239.38	92.0035
1240.04	90.2724
1240.71	89.6164
1241.38	89.1728
1242.05	91.067
1242.72	89.261
1243.39	91.0674
1244.06	91.0113
1244.72	90.7056
1245.39	89.462
1246.06	90.4685
1246.73	91.8124
1247.4	91.5691
1248.07	91.8256
1248.73	90.882
1249.4	93.5884
1250.07	93.2951
1250.74	91.7891
1251.4	93.758
1252.07	93.777
1252.74	93.3337
1253.41	91.4526
1254.07	93.8966
1254.74	92.8781
1255.41	92.7347
1256.07	94.7412
1256.74	94.5726
1257.41	94.6291
1258.07	95.6108
1258.74	97.9048
1259.41	99.9987
1260.07	98.0426
1260.74	101.887
1261.41	101.481
1262.07	102.125
1262.74	101.719
1263.4	101.3
1264.07	104.657
1264.74	102.688
1265.4	101.795
1266.07	101.351
1266.73	100.87
1267.4	102.539
1268.06	101.896
1268.73	101.502
1269.39	101.796
1270.06	100.69
1270.72	102.259
1271.39	103.516
1272.05	101.797
1272.72	100.904
1273.38	101.423
1274.05	101.554
1274.71	100.073
1275.38	101.455
1276.04	103.124
1276.71	102.893
1277.37	102.087
1278.03	102.581
1278.7	102.412
1279.36	103.444
1280.02	104.063
1280.69	105.495
1281.35	103.551
1282.02	106.62
1282.68	106.164
1283.34	105.983
1284.01	105.127
1284.67	104.334
1285.33	104.14
1286	104.172
1286.66	103.441
1287.32	104.997
1287.98	103.841
1288.65	105.685
1289.31	105.629
1289.97	104.211
1290.63	104.18
1291.3	104.124
1291.96	106.755
1292.62	106.487
1293.28	106.518
1293.94	107.85
1294.61	106.681
1295.27	106.163
1295.93	107.282
1296.59	106.888
1297.25	107.72
1297.91	106.426
1298.58	108.008
1299.24	107.964
1299.9	108.583
1300.56	108.89
1301.22	108.697
1301.88	109.24
1302.54	109.072
1303.2	107.566
1303.86	109.972
1304.52	110.279
1305.19	110.898
1305.85	110.704
1306.51	111.223
1307.17	111.43
1307.83	112.299
1308.49	113.13
1309.15	112.487
1309.81	114.168
1310.47	116.05
1311.13	114.394
1311.79	116.026
1312.45	117.569
1313.11	117.139
1313.77	119.545
1314.42	119.789
1315.08	119.396
1315.74	119.615
1316.4	122.221
1317.06	121.74
1317.72	121.822
1318.38	122.716
1319.04	124.022
1319.7	124.766
1320.35	126.973
1321.01	127.067
1321.67	126.635
1322.33	126.53
1322.99	127.849
1323.65	129.48
1324.3	127.437
1324.96	129.168
1325.62	129.425
1326.28	131.669
1326.94	129.162
1327.59	131.131
1328.25	132.388
1328.91	132.232
1329.57	132.326
1330.22	133.633
1330.88	131.952
1331.54	134.62
1332.19	132.702
1332.85	134.159
1333.51	135.516
1334.17	137.76
1334.82	135.841
1335.48	136.335
1336.14	136.979
1336.79	136.885
1337.45	138.392
1338.1	140.248
1338.76	138.48
1339.42	138.999
1340.07	139.13
1340.73	140.187
1341.38	140.56
1342.04	139.858
1342.7	140.52
1343.35	142.008
1344.01	139.975
1344.66	141.704
1345.32	143.339
1345.97	145.087
1346.63	143.993
1347.28	144.022
1347.94	144.754
1348.59	146.449
1349.25	144.466
1349.9	146.631
1350.56	146.114
1351.21	144.636
1351.87	144.716
1352.52	145.227
1353.18	144.391
1353.83	143.954
1354.48	142.034
1355.14	141.74
1355.79	141.523
1356.45	140.262
1357.1	137.461
1357.75	136.941
1358.41	136.306
1359.06	136.254
1359.71	135.412
1360.37	133.484
1361.02	134.491
1361.68	133.561
1362.33	131.502
1362.98	131.642
1363.63	131.37
1364.29	130.357
1364.94	130.123
1365.59	129.548
1366.25	128.958
1366.9	128.082
1367.55	127.236
1368.2	125.92
1368.86	125.722
1369.51	123.811
1370.16	123.956
1370.81	124.635
1371.46	123.071
1372.12	122.681
1372.77	122.498
1373.42	122.757
1374.07	120.855
1374.72	120.754
1375.37	121.246
1376.03	120.817
1376.68	120.743
1377.33	122.243
1377.98	121.007
1378.63	121.065
1379.28	121.003
1379.93	119.728
1380.58	119.261
1381.23	119.765
1381.88	117.899
1382.53	117.356
1383.19	116.714
1383.84	116.172
1384.49	114.584
1385.14	114.643
1385.79	113.747
1386.44	113.805
1387.09	114.911
1387.74	115.947
1388.39	114.693
1389.04	115.235
1389.69	115.003
1390.34	115.231
1390.99	113.312
1391.63	113.927
1392.28	114.247
1392.93	114.097
1393.58	113.407
1394.23	112.602
1394.88	111.813
1395.53	111.585
1396.18	110.787
1396.83	110.48
1397.48	109.457
1398.12	109.679
1398.77	108.458
1399.42	108.179
1400.07	107.254
1400.72	107.15
1401.37	107.08
1402.01	105.585
1402.66	104.577
1403.31	104.781
1403.96	102.837
1404.61	104.241
1405.25	103.63
1405.9	103.56
1406.55	102.546
1407.2	105.22
1407.84	104.629
1408.47	103.991
1409.12	103.225
1409.77	102.51
1410.42	102.356
1411.07	103.128
1411.72	103.362
1412.37	102.433
1413.02	102.08
1413.67	101.851
1414.32	100.748
1414.98	97.8944
1415.63	99.6411
1416.28	99.625
1416.93	98.7092
1417.58	98.5807
1418.23	96.3273
1418.88	95.6238
1419.53	93.7955
1420.18	94.4544
1420.83	94.4761
1421.47	92.9976
1422.12	94.0818
1422.77	92.6158
1423.42	92.2624
1424.07	93.3465
1424.72	91.568
1425.37	92.9395
1426.02	92.4987
1426.67	94.42
1427.32	94.0916
1427.97	92.9507
1428.61	94.2597
1429.26	93.1063
1429.91	94.2404
1430.56	94.787
1431.21	95.196
1431.86	95.7802
1432.51	95.5142
1433.15	95.3483
1433.8	96.9073
1434.45	94.4415
1435.1	95.2379
1435.74	95.2971
1436.39	95.931
1437.04	94.7653
1437.69	96.8992
1438.34	97.6209
1438.98	95.7673
1439.63	95.3388
1440.28	97.3855
1440.92	96.6319
1441.57	96.8536
1442.22	96.8751
1442.86	98.6968
1443.51	96.8307
1444.16	94.2273
1444.8	97.4239
1445.45	98.708
1446.1	96.4045
1446.74	96.8262
1447.39	99.7976
1448.04	97.7943
1448.68	95.8283
1449.33	96.6375
1449.97	97.5839
1450.62	97.0056
1451.27	96.7021
1451.91	99.3863
1452.56	97.4202
1453.2	98.3791
1453.85	99.0383
1454.49	100.135
1455.14	99.2315
1455.78	99.5029
1456.43	98.0246
1457.08	99.0586
1457.72	100.318
1458.37	100.639
1459.01	98.0358
1459.65	98.5824
1460.3	99.5541
1460.94	98.3631
1461.59	100.097
1462.23	100.369
1462.88	99.4778
1463.52	96.9494
1464.17	97.646
1464.81	98.7423
1465.45	97.7763
1466.1	96.9729
1466.74	98.407
1467.39	97.5786
1468.03	98.5876
1468.67	97.1342
1469.32	96.4683
1469.96	95.7274
1470.6	97.4365
1471.25	97.858
1471.89	95.8547
1472.53	96.7887
1473.18	96.6603
1473.82	96.2194
1474.46	96.4035
1475.1	97.2875
1475.75	94.9216
1476.39	96.1681
1477.03	96.127
1477.67	96.8611
1478.32	98.3701
1478.96	96.9792
1479.6	96.9508
1480.24	96.5224
1480.89	96.394
1481.53	96.678
1482.17	97.5247
1482.81	97.2462
1483.45	98.0177
1484.1	99.0143
1484.74	98.2734
1485.38	96.7576
1486.02	95.6916
1486.66	98.2381
1487.3	99.1222
1487.94	97.4938
1488.58	96.6654
1489.23	96.862
1489.87	95.2333
1490.51	97.0548
1491.15	97.7389
1491.79	97.098
1492.43	97.9571
1493.07	99.1038
1493.71	98.0376
1494.35	98.7968
1494.99	98.9059
1495.63	97.4025
1496.27	97.4741
1496.91	99.1707
1497.55	99.1921
1498.19	100.639
1498.83	100.41
1499.47	103.057
1500.11	101.904
1500.75	102.675
1501.39	103.047
1502.03	102.505
1502.67	104.502
1503.31	102.699
1503.95	105.208
1504.59	106.179
1505.22	107.363
1505.86	108.71
1506.5	107.569
1507.14	108.116
1507.78	106.262
1508.42	109.184
1509.06	109.793
1509.7	108.389
1510.33	112.161
1510.97	113.683
1511.61	113.142
1512.25	113.338
1512.89	112.735
1513.52	114.456
1514.16	113.378
1514.8	114.562
1515.44	114.158
1516.08	114.617
1516.71	114.814
1517.35	115.736
1517.99	115.032
1518.63	116.479
1519.26	115.988
1519.9	116.872
1520.54	115.656
1521.17	115.878
1521.81	117.237
1522.45	117.633
1523.08	118.617
1523.72	117.814
1524.36	117.798
1524.99	116.92
1525.63	119.678
1526.27	120.125
1526.9	120.696
1527.54	120.93
1528.18	119.865
1528.81	120.699
1529.45	120.933
1530.08	122.117
1530.72	121.213
1531.35	123.323
1531.99	123.182
1532.63	123.853
1533.26	124.262
1533.9	123.734
1534.53	124.468
1535.17	126.189
1535.8	125.674
1536.44	125.508
1537.07	125.254
1537.71	126.038
1538.34	127.835
1538.98	124.731
1539.61	123.341
1540.25	124.837
1540.88	123.109
1541.52	124.517
1542.15	121.539
1542.78	124.661
1543.42	122.007
1544.05	125.766
1544.69	125.6
1545.32	125.847
1545.95	126.106
1546.59	126.478
1547.22	125.649
1547.86	124.196
1548.49	127.142
1549.12	125.251
1549.76	127.873
1550.39	127.082
1551.02	127.353
1551.66	126.262
1552.29	127.259
1552.92	128.093
1553.56	129.027
1554.19	128.611
1554.82	128.658
1555.45	129.279
1556.09	131.339
1556.72	130.585
1557.35	132.332
1557.98	129.84
1558.62	130.55
1559.25	131.934
1559.88	131.056
1560.51	132.69
1561.14	131.361
1561.78	130.395
1562.41	130.967
1563.04	132.938
1563.67	133.472
1564.3	131.219
1564.93	131.028
1565.57	131.262
1566.2	132.046
1566.83	133.167
1567.46	132.139
1568.09	131.623
1568.72	133.22
1569.35	133.054
1569.98	133.788
1570.61	133.047
1571.25	132.206
1571.88	133.19
1572.51	134.774
1573.14	135.058
1573.77	136.117
1574.4	136.564
1575.03	138.273
1575.66	138.007
1576.29	139.378
1576.92	139.512
1577.55	139.459
1578.18	139.831
1578.81	141.477
1579.44	141.199
1580.07	141.645
1580.7	141.179
1581.33	142.664
1581.96	141.26
1582.58	142.082
1583.21	140.616
1583.84	142.7
1584.47	141.759
1585.1	141.043
1585.73	140.152
1586.36	141.386
1586.99	139.82
1587.62	139.342
1588.24	139.663
1588.87	138.048
1589.5	135.219
1590.13	136.465
1590.76	136.112
1591.39	137.133
1592.01	135.805
1592.64	133.864
1593.27	130.286
1593.9	131.332
1594.53	130.904
1595.15	130.738
1595.78	129.997
1596.41	129.969
1597.04	127.64
1597.66	127.599
1598.29	127.396
1598.92	127.155
1599.55	124.577
1600.17	123.636
1600.8	124.82
1601.43	125.066
1602.05	127.225
1602.68	122.047
1603.31	125.481
1603.93	122.603
1604.56	124.212
1605.19	123.433
1605.81	122.842
1606.44	122.163
1607.07	119.173
1607.69	121.594
1608.32	120.791
1608.94	120.15
1609.57	119.459
1610.2	118.931
1610.82	119.69
1611.45	118.886
1612.07	120.32
1612.7	118.579
1613.32	116.651
1613.95	114.76
1614.57	114.306
1615.2	113.44
1615.83	114.749
1616.45	113.309
1617.07	112.68
1617.7	109.902
1618.32	110.323
1618.95	108.782
1619.57	107.192
1620.2	105.826
1620.82	105.385
1621.45	103.419
1622.07	105.128
1622.7	102.637
1623.32	100.759
1623.94	99.0675
1624.57	96.9142
1625.19	97.8604
1625.82	96.3446
1626.44	94.6161
1627.06	93.5002
1627.69	91.0468
1628.31	87.9684
1628.93	87.5399
1629.56	86.099
1630.18	86.2456
1630.81	84.4922
1631.43	83.2512
1632.05	81.3228
1632.67	81.5568
1633.3	81.2659
1633.92	78.5125
1634.54	79.284
1635.17	76.6306
1635.79	76.3521
1636.41	75.8988
1637.03	72.3453
1637.66	72.4169
1638.28	71.7634
1638.9	71.21
1639.52	68.3066
1640.14	68.8781
1640.77	67.4372
1641.39	66.8838
1642.01	65.0428
1642.63	64.1144
1643.25	63.4734
1643.88	61.22
1644.5	62.9791
1645.12	61.7756
1645.74	61.5847
1646.36	60.0063
1646.98	60.7653
1647.6	59.4494
1648.22	60.1585
1648.85	58.1175
1649.47	57.2891
1650.09	58.4106
1650.71	55.7322
1651.33	56.3663
1651.95	55.1129
1652.57	53.8969
1653.19	51.906
1653.81	53.6525
1654.43	52.4616
1655.05	51.7456
1655.67	50.9297
1656.29	50.6388
1656.91	50.5854
1657.53	50.2444
1658.15	50.3285
1658.77	47.95
1659.39	46.1091
1660.01	44.4807
1660.63	44.4522
1661.25	45.7988
1661.87	45.3954
1662.49	42.9794
1663.11	43.151
1663.73	43.66
1664.35	41.6941
1664.97	42.6157
1665.58	42.8622
1666.2	41.3338
1666.82	41.6304
1667.44	40.7019
1668.06	40.186
1668.68	39.8951
1669.3	39.1291
1669.91	39.6382
1670.53	38.7473
1671.15	37.4563
1671.77	37.2404
1672.39	37.987
1673.01	36.8085
1673.62	36.5551
1674.24	36.4891
1674.86	35.6607
1675.48	35.3073
1676.09	34.6288
1676.71	33.5129
1677.33	35.7219
1677.95	33.9185
1678.56	35.1276
1679.18	32.5367
1679.8	33.4582
1680.41	31.3173
1681.03	30.7264
1681.65	30.8229
1682.27	30.857
1682.88	30.766
1683.5	30.5376
1684.12	29.8092
1684.73	31.0807
1685.35	31.1273
1685.96	29.1239
1686.58	30.2954
1687.2	29.967
1687.81	29.626
1688.43	28.8101
1689.05	27.0317
1689.66	28.6032
1690.28	28.3248
1690.89	28.4214
1691.51	27.0304
1692.13	27.7645
1692.74	28.2736
1693.36	26.7201
1693.97	26.3167
1694.59	26.4258
1695.2	27.2848
1695.82	25.9938
1696.43	26.528
1697.05	25.312
1697.66	24.5461
1698.28	25.5051
1698.89	24.3767
1699.51	24.0482
1700.12	23.8073
1700.74	25.3289
1701.35	23.6755
1701.96	22.6845
1702.58	24.3561
1703.19	22.3276
1703.81	22.7367
1704.42	22.0333
1705.04	21.0548
1705.65	21.5514
1706.26	21.0605
1706.88	20.7445
1707.49	19.8036
1708.1	23.1127
1708.72	20.9217
1709.33	20.0808
1709.94	20.7898
1710.56	20.7864
1711.17	19.9205
1711.78	20.3045
1712.4	20.1261
1713.01	19.5726
1713.62	19.3442
1714.24	19.1033
1714.85	20.1873
1715.46	18.4214
1716.07	17.9555
1716.69	19.3771
1717.3	18.8486
1717.91	18.2577
1718.52	18.6792
1719.14	17.1008
1719.75	16.5599
1720.36	17.1564
1720.97	17.728
1721.58	17.7621
1722.2	17.1211
1722.81	16.2052
1723.42	15.5518
1724.03	16.7608
1724.64	15.9574
1725.25	16.2664
1725.87	16.113
1726.48	16.0971
1727.09	15.5811
1727.7	15.5527
1728.31	15.5493
1728.92	15.8708
1729.53	14.4924
1730.14	14.4515
1730.76	14.1105
1731.37	13.8071
1731.98	14.7912
1732.59	13.4752
1733.2	13.9718
1733.81	12.4558
1734.42	14.0149
1735.03	12.874
1735.64	12.2706
1736.25	12.2171
1736.86	12.4762
1737.47	12.1477
1738.08	11.6693
1738.69	12.9784
1739.3	12.9749
1739.91	11.4715
1740.52	10.7931
1741.13	10.9396
1741.74	12.0487
1742.35	11.1827
1742.96	11.5668
1743.56	10.7759
1744.17	9.47244
1744.78	10.744
1745.39	10.1531
1746	10.0496
1746.61	10.3212
1747.22	10.3803
1747.83	10.2018
1748.44	9.08588
1749.04	9.39495
1749.65	9.24151
1750.26	8.61309
1750.87	10.8721
1751.48	10.5562
1752.09	10.3403
1752.69	9.83681
1753.3	8.3834
1753.91	9.89246
1754.52	8.75152
1755.13	10.1606
1755.73	9.64466
1756.34	8.49122
1756.95	8.46278
1757.56	9.38432
1758.16	8.49342
1758.77	9.07747
1759.38	8.11153
1759.99	8.49559
1760.59	6.59216
1761.2	7.71372
1761.81	7.39779
1762.41	7.56935
1763.02	8.27843
1763.63	7.68747
1764.23	8.88405
1764.84	7.45561
1765.45	8.17718
1766.05	6.91124
1766.66	7.8078
1767.27	7.69186
1767.87	5.36343
1768.48	7.635
1769.08	6.70656
1769.69	7.56562
1770.3	6.56218
1770.9	6.08375
1771.51	6.78031
1772.11	7.10187
1772.72	6.33594
1773.32	6.63251
1773.93	5.69157
1774.54	5.27563
1775.14	6.0472
1775.75	5.53126
1776.35	4.65283
1776.96	4.79939
1777.56	4.74596
1778.17	5.35502
1778.77	5.75158
1779.38	5.36065
1779.98	6.49471
1780.58	5.65377
1781.19	4.96284
1781.79	4.3719
1782.4	5.35596
1783	5.19003
1783.61	3.5741
1784.21	5.43316
1784.82	4.17972
1785.42	4.33879
1786.02	3.94785
1786.63	5.16941
1787.23	4.51598
1787.83	4.43754
1788.44	4.1091
1789.04	3.25567
1789.65	3.28974
1790.25	4.5988
1790.85	3.00786
1791.46	2.37943
1792.06	2.21349
1792.66	2.92256
1793.26	1.23162
1793.87	3.50318
1794.47	2.27474
1795.07	2.39631
1795.68	2.51787
1796.28	1.20194
1796.88	0.711
1797.48	1.72007
1798.09	1.42913
1798.69	1.47569
1799.29	1.48475
1799.89	1.10632
--	--
